# Supplementary material for: Identification of Cellular Factors Required for SARS-CoV-2 Replication
Source: Cells. 2021 Nov 13;10(11):3159. doi: 10.3390/cells10113159 (PMC8622730; doi:10.3390/cells10113159)
Supplement: Supplementary file 1 [file cells-10-03159-s001.zip]

Archive with 8 entries (7 files):
- Supplementary Figure S1.pdf
- Supplementary Figure S2.pdf
- Supplementary Figure S3.pdf
- Tables/
- Tables/Supplementary Table S1 enrichment scores.xlsx
- Tables/Supplementary Table S2 overlapping genes.xlsx
- Tables/Supplementary Table S3 oligo.xlsx
- Tables/Supplementary Table S4 enrichment analysis.xlsx
