# Supplementary material for: Identification of Cellular Factors Required for SARS-CoV-2 Replication
Source: Cells. 2021 Nov 13;10(11):3159. doi: 10.3390/cells10113159 (PMC8622730; doi:10.3390/cells10113159)
Supplement: Supplementary file 1 [file cells-10-03159-s001.zip › Tables/Supplementary Table S1 enrichment scores.xlsx]

## Sheet: Enrichment-score_byMean
Genes	Sample 1	Sample 2	Sample 3	Sample 4	Sample 5	Sample 6	Sample 7	Sample 8	Sample 9	Sample 10	Sample 11	Sample 12	Sample 13	Sample 14	Sample 15	Sample 16	Mean
ACE2	7.59167	8.35014	4.86201	2.37761	8.48916	9.08463	9.63726	7.93267	6.53341	9.15532	4.99586	10.964	9.5208	12.2617	6.75613	9.76202	8.01715
MACF1	5.43814	4.30891	4.75348	15.4294	5.44581	3.62136	3.68665	4.18252	8.34832	11.6904	7.21403	15.6176	12.2386	9.51461	7.24046	8.10712	7.92734
UBE4A	7.4606	3.01613	4.24767	14.7869	4.75853	3.7079	3.47696	4.10068	7.29107	10.682	6.3044	13.764	11.6317	8.98527	6.86777	7.9543	7.43973
SPATA25	4.67692	3.28672	3.9718	14.0675	4.32322	3.71522	3.97696	2.88285	7.49676	10.383	6.03884	13.7295	10.7398	7.30718	7.16189	7.45683	6.95093
USP17L11	8.1841	5.47767	4.82439	7.39698	6.16168	5.87861	7.33249	4.56623	7.31482	5.08582	6.26567	9.43406	9.03677	6.63434	7.63909	7.69622	6.80806
UGT1A1	8.23659	5.78668	4.2615	5.38188	5.14472	3.97489	5.68775	4.58553	8.75134	9.93599	4.7775	8.46347	9.19511	8.38465	6.3748	7.33291	6.64221
GAGE1	5.96553	5.5441	5.03539	6.91918	6.38802	5.13195	6.42149	5.83927	4.29851	7.60025	5.34856	7.59219	7.63464	9.44965	8.10528	7.38275	6.54105
PCDHGA1	6.16903	5.80951	4.17969	7.43835	4.61519	4.84126	5.89745	5.25508	7.41353	8.18246	5.13776	9.50159	8.88574	7.66253	7.22351	6.25661	6.52933
EPGN	7.11374	5.38756	3.53715	3.04889	11.1887	4.28551	3.66864	0.760144	5.84661	9.42158	4.9569	8.86379	15.4021	8.18471	5.03617	7.39644	6.50617
hsa-mir-6860	4.69725	4.23357	3.23592	13.8202	4.02844	2.78931	3.26395	2.62125	6.16838	9.73722	5.33465	12.4716	9.81005	6.87921	6.84289	7.50649	6.46503
WNT9A	3.82095	3.55372	1.11405	5.51353	11.6365	2.63118	3.0223	2.28613	7.4221	9.62322	4.47947	11.4661	15.6344	7.16522	6.6344	7.17542	6.44867
NPRL2	5.55942	2.81864	3.54054	13.4862	3.24972	4.07462	2.80741	2.19681	4.89198	9.03393	5.22881	12.9956	9.07331	7.80649	6.31423	7.11042	6.26176
OR51T1	4.10371	3.67116	1.9883	4.10314	10.994	3.08999	4.57583	1.4755	5.30335	7.51893	5.35267	10.9784	14.5968	7.8459	6.47504	7.31345	6.21164
PRKACG	4.3239	1.76166	2.05766	3.28117	11.4992	3.7372	0.640504	3.4154	5.74596	8.82787	5.26844	11.6115	14.1949	7.89516	6.49648	8.0496	6.17541
KRT71	4.73569	4.97075	4.12768	3.66088	4.61406	9.33249	3.52749	4.01936	5.83381	7.26596	4.09018	7.96771	10.1047	12.1476	6.1769	5.70026	6.14221
RBMY1A1	7.12009	5.95909	4.43144	7.34473	5.01481	3.75623	5.49503	4.30854	6.51523	5.68546	6.07401	10.2981	7.93039	7.64844	2.58991	6.60596	6.04859
KLHL23	5.55878	2.79016	8.70687	3.70322	5.06423	1.35501	4.0127	5.41211	5.05648	8.9351	7.88251	7.80693	9.17483	5.91466	5.98577	9.20778	6.03545
FAM83G	6.35828	4.3577	8.37653	3.76458	5.04936	2.92204	3.63068	3.91474	5.81767	6.94553	8.03306	8.18216	7.61272	7.02021	7.3433	4.11857	5.84045
POLR3A	6.11665	2.73684	1.02216	12.458	4.03541	4.18472	1.1909	4.04125	5.42518	8.66472	4.23403	11.1453	9.09207	5.90361	6.24725	6.9115	5.8381
ELK1	3.69523	2.32481	2.62218	13.3693	4.56244	2.08074	3.60317	2.37353	6.29461	8.52451	4.99693	11.8913	9.64435	4.57726	6.04635	6.09575	5.7939
INPP5J	6.38892	0.787505	1.56988	11.161	3.83943	2.19158	10.8088	3.80328	5.51385	8.38935	4.37243	10.2255	8.51563	3.19244	7.07329	4.79387	5.78917
LINGO3	4.42941	1.21864	0.983657	2.53835	11.1404	1.90208	1.68884	1.61512	5.83045	8.49075	5.01491	10.2446	14.4701	7.97453	6.86461	7.55873	5.74783
ARHGEF26	3.83679	3.03909	3.3893	12.771	3.11848	2.14105	3.64566	3.63354	6.16391	9.04357	4.40999	10.1848	9.53818	5.76312	7.01413	4.19412	5.74292
RHOBTB3	5.15756	2.83222	1.64697	4.58902	10.053	5.80477	4.51259	3.36714	5.82502	8.30754	3.45155	8.8374	10.7049	4.27827	6.21789	5.6713	5.70357
FAM219B	1.33663	5.36504	2.19567	3.63428	4.11677	2.37917	12.4864	2.67501	5.82417	8.61844	4.73076	9.42392	8.6334	5.48823	9.14984	5.11061	5.69802
MCAM	5.30638	2.51929	2.75278	11.7781	4.71522	1.44156	6.14762	4.14632	4.0976	6.85774	3.59275	10.8857	7.5846	5.07946	7.44109	6.52904	5.6797
JUP	-0.260273	3.59486	2.6503	4.57283	3.3361	0.948845	12.6182	3.36499	6.04795	9.0269	4.81556	10.5102	9.07981	5.31263	9.34697	5.79115	5.67231
GLOD5	5.80269	4.48808	2.66337	2.1697	4.283	8.97565	3.07821	4.65727	7.347	5.15552	2.81878	9.03156	8.36519	11.929	6.09493	3.80304	5.66644
CDC16	3.19794	1.06518	1.52405	3.21194	1.36167	9.99497	2.66126	4.84926	5.62132	8.25208	4.62111	9.71161	8.6426	13.6646	5.35379	6.44939	5.63642
GCG	2.38518	4.70692	3.4656	3.74035	9.9941	4.03676	5.31081	3.70823	5.78388	8.1331	4.3745	7.7984	10.1748	5.01218	5.03737	6.50137	5.63522
EML5	4.28901	4.08387	1.71699	6.97522	10.5771	3.46532	2.09849	1.91421	5.95419	7.64838	3.88626	9.81623	10.1641	4.70752	5.74345	6.84675	5.61794
DEFB119	3.96523	8.75017	1.01356	5.72065	4.46603	4.81906	4.53965	4.13504	4.32805	7.0158	3.8266	6.68369	7.78235	10.635	6.00995	6.11285	5.61273
C8orf74	12.4386	3.41555	1.10295	5.20953	3.121	2.8493	2.76439	2.89779	5.98569	6.52407	4.77198	10.2117	9.89923	9.15578	3.44137	5.98024	5.61058
PCDHA1	7.64148	5.42505	4.87819	6.36447	2.97502	3.89126	6.28778	4.32609	6.37649	6.59037	6.08884	10.0533	5.80825	3.23613	7.91007	1.71932	5.59826
CGB	6.64706	5.96837	3.62244	5.20832	4.71335	3.87273	6.89499	5.30749	7.52758	8.24867	1.8535	5.78793	2.35041	4.40288	8.85539	7.80186	5.56644
HSF2BP	2.38016	2.26308	2.66371	3.65763	4.25574	3.76881	11.8211	2.37583	2.5659	8.3533	5.46481	10.4875	8.92654	8.14111	7.68807	4.00251	5.55098
SNTN	12.1079	3.00477	3.94512	3.46278	4.51478	0.391581	2.42641	3.01261	9.61505	6.3214	4.43023	8.51379	8.94879	5.02896	5.30247	7.09166	5.50739
OR2M2	6.09717	2.848	0.975455	3.17988	10.4932	3.18014	3.78923	-0.154243	5.86148	7.59441	4.76724	9.51209	10.8393	5.96248	6.02152	6.2914	5.45367
METTL21C	0.280268	3.4634	3.07244	3.49658	-0.431172	1.17798	12.5456	2.07418	6.00185	8.66094	5.01628	10.9976	9.08737	5.61681	9.31609	6.12062	5.40605
DHRSX_X	3.21635	6.42851	4.09898	5.78696	3.22651	2.17968	6.46599	4.10299	8.94005	9.9258	4.9111	4.1718	5.85933	4.45703	5.81571	6.83681	5.40147
TST	3.09059	4.74312	3.61451	2.67055	6.03845	4.38476	6.80266	3.47529	6.70208	3.71036	3.3863	6.98893	8.31779	7.93013	8.28986	4.82836	5.31086
BEND3	8.55508	0.97143	1.37058	4.75522	3.8083	4.61413	6.41915	1.81335	10.0096	3.89573	3.91852	7.79554	7.16938	9.71586	7.28569	2.87526	5.3108
CAMK1D	5.62931	3.90129	9.04047	4.58284	2.64446	2.88355	3.78206	2.73363	3.16855	8.96581	7.07927	7.06044	8.22944	4.85368	3.43648	6.81359	5.3003
TAF15	4.94352	3.44313	8.23383	2.67643	5.5394	3.65589	5.1022	2.73405	4.82982	6.68392	5.47412	6.42948	7.45538	5.08034	6.02138	5.90662	5.26309
RAD54B	1.03065	1.68298	1.13467	2.29141	3.62234	10.6566	1.35761	4.72446	5.42224	7.37663	4.33916	8.18341	6.73713	14.0858	3.97856	7.5144	5.25863
RLTPR	5.0714	2.31928	2.62373	5.84137	3.78953	4.40654	10.6254	1.55279	4.10805	7.00081	2.57033	8.26616	7.16238	9.10497	8.02762	1.6419	5.25701
SLC24A3	2.13927	5.55257	1.97644	11.2892	3.96827	3.4016	4.50366	1.80589	3.6915	8.78004	2.53277	10.3834	7.91418	5.86812	4.92128	4.79322	5.22009
DEFB114	-0.260273	5.17151	2.90464	5.60423	9.10049	2.11549	5.66659	2.94475	2.05672	7.85208	4.24165	6.73675	11.2008	5.1269	8.2734	4.78379	5.21997
MRPL23	5.47077	10.8776	2.41614	3.26184	3.44415	0.122126	1.86246	2.61309	5.72188	9.36684	4.30488	10.5835	10.0786	3.72456	4.56911	4.90815	5.20786
MAGED4	7.38146	5.27096	3.32342	4.69088	5.10122	4.45485	5.38664	3.72428	5.99905	7.83392	5.09938	2.87928	4.15039	6.73443	8.99032	2.26793	5.20553
CT47A1	6.0578	5.26068	5.17703	5.81553	4.47785	4.19164	4.72051	3.97118	6.49553	5.58152	4.40813	4.45871	6.65589	3.53224	6.10431	5.95738	5.17912
hsa-mir-6733	6.45113	5.6038	2.99495	1.75832	5.57071	5.56043	4.71824	3.99454	6.61739	4.35678	2.64962	7.90608	9.14591	6.45541	5.54792	3.44663	5.17362
SPANXA1	4.15765	5.63471	4.21463	6.46937	5.53027	3.86711	6.04518	3.88749	3.87008	6.34461	5.99908	5.35135	4.92229	3.64178	6.42072	6.31447	5.16692
KBTBD4	4.36844	4.05231	2.89843	4.11434	9.54292	2.44471	3.74944	3.09715	1.9231	6.93613	2.94053	9.41216	10.2331	5.1824	6.14147	5.62033	5.16606
AASDH	2.44444	4.59088	3.0113	3.31188	10.2507	3.51943	2.83683	2.02706	3.86378	7.88727	3.83998	8.40822	10.6106	6.39379	3.79846	5.58203	5.14854
HOXD11	1.18184	1.89124	-0.0277804	1.19673	1.29698	3.30217	12.7889	1.58263	5.1695	8.85388	4.88089	11.0535	9.49077	4.82158	9.6207	4.51255	5.10101
TBC1D15	12.3923	0.458072	1.96417	5.18589	1.58174	2.61474	-0.416093	0.990103	12.4176	7.44041	3.37752	9.3363	7.95677	5.49564	5.0295	5.7432	5.09799
SLC38A1	4.00654	3.13849	1.7952	1.93798	0.309026	-0.0509513	3.58646	8.70262	5.52066	9.08461	4.43883	10.2843	7.52026	4.91227	6.00456	10.2707	5.09135
RASL10B	4.61407	5.81023	3.13543	4.3192	4.58306	3.65651	3.60504	3.21616	7.33054	7.22767	4.7916	2.45269	8.05987	7.96203	7.39345	3.29989	5.09109
PDCL3	2.74373	1.81432	1.26152	2.81753	0.28737	0.559586	12.4086	0.821447	4.71087	8.69058	5.18621	10.2141	8.05102	6.44538	9.45107	5.70512	5.07303
CNKSR1	6.08309	4.82126	3.76751	2.86939	6.04054	2.28975	5.69164	3.49796	4.99916	4.31101	3.90317	6.71095	12.5017	6.25119	5.12189	1.75283	5.03832
XKRY	6.81179	5.89911	3.01065	6.98011	1.47773	3.91386	5.07557	3.33397	6.9444	3.737	2.10634	7.79256	5.58918	6.7319	5.70936	5.48297	5.03728
MVP	6.14843	4.47689	3.90076	2.76899	4.5927	4.02588	5.26997	1.8336	7.47795	4.45956	5.31633	6.20419	8.7566	6.68649	6.26964	2.28496	5.02956
HIST1H1D	13.3393	1.18933	2.22354	2.47586	-0.431172	0.993276	3.89072	-0.462412	7.71948	8.60741	4.57636	10.2951	9.73258	5.67984	4.55141	5.58272	4.99771
TSPY1	5.00343	4.54065	3.25328	6.54596	3.4059	3.91166	6.11261	3.90685	6.52601	6.67755	5.32658	5.25402	5.26735	8.27969	2.37237	3.31476	4.98117
hsa-mir-567	5.82424	10.3801	1.44307	4.00606	3.41516	1.68629	0.672593	2.93058	5.79703	7.63091	4.45329	8.24503	9.64244	5.28729	1.49158	6.05334	4.93494
DAZAP2	1.46008	0.763732	4.79168	11.4747	3.77768	1.32469	1.6237	2.05932	3.42519	6.91582	4.9558	13.3151	7.75989	5.58715	3.38353	5.79978	4.90111
ZNF438	3.5793	4.55974	3.15405	10.8676	3.40572	3.34804	1.55335	3.6458	5.74441	6.40647	4.2176	9.52513	7.84607	2.10434	4.29521	3.91718	4.88563
TMEM140	5.36126	3.31452	2.10625	5.76832	3.50876	4.20451	3.92523	2.72077	4.60332	3.61124	4.07501	6.85148	7.77316	6.88573	6.03613	7.10522	4.86568
HMGXB4	6.05085	4.83999	3.51978	5.06991	4.72394	5.01934	4.68985	4.0116	4.14525	5.03404	2.66636	4.93581	7.05313	7.7249	3.44086	4.51532	4.84006
ZNF518B	1.84464	0.902515	0.717572	6.73258	1.92591	1.83308	3.55176	8.04707	3.93193	6.98827	4.21623	10.1295	7.2538	5.85133	3.92499	9.52453	4.83598
UGT8	2.8346	1.703	2.07698	0.477833	1.37174	10.3643	0.885353	4.13082	4.70577	6.72373	3.95559	6.20813	7.35487	11.1109	5.70764	7.30534	4.80729
SNRNP25	5.57955	2.86088	8.71403	1.90645	4.02445	2.97005	5.24534	3.64251	1.63508	6.02169	3.83183	8.48331	8.32276	4.91394	4.56255	4.06628	4.79879
ZNF791	6.29641	4.88025	8.09399	2.95482	4.79166	3.39284	5.07457	3.26889	2.14915	3.10886	6.36547	6.07743	8.64163	5.39176	4.03163	2.22481	4.79651
SULT2B1	5.79317	5.43034	1.44307	2.35693	3.53444	3.57722	7.8585	2.67512	2.5803	2.32706	4.74337	5.5098	6.32062	6.05538	9.91177	5.75157	4.74179
ADORA1	6.80704	4.01901	3.19007	-0.278741	4.87391	4.65639	3.69525	5.37339	5.81938	4.13766	5.26085	2.43787	7.96343	8.11283	2.24557	7.23023	4.72151
IL10RB	6.24447	2.40788	3.74712	5.47708	4.60414	2.52529	5.31545	2.8379	3.55502	3.24612	4.93484	8.3047	6.63733	5.73219	5.80531	4.05692	4.71449
TBC1D3	4.34712	3.17239	2.52797	7.27084	3.68009	3.95929	5.07337	4.73095	1.72449	4.72826	3.86258	7.09567	6.93418	2.63388	6.73306	6.85001	4.70776
WDR16	4.63182	2.18565	8.39058	4.84171	3.05718	3.46215	3.74184	2.66927	3.69724	7.07092	7.93815	7.61485	6.30211	5.02896	4.00021	0.690355	4.70769
ENOX1	8.05591	9.58318	3.49745	1.05114	3.77768	4.46187	1.43627	1.26795	6.79714	7.31179	2.87587	8.03653	8.02435	4.84617	4.4186	-0.209454	4.70203
FANCM	-0.260273	0.420604	0.958373	5.06237	10.0122	2.66074	-0.416093	2.65393	5.06692	8.11278	3.95091	11.5516	11.7981	5.0432	4.43115	4.04718	4.69335
PRMT3	11.2463	4.7505	3.69605	5.55824	0.653199	0.854574	4.32608	2.38349	9.11887	7.59271	4.81215	5.8107	6.48971	1.18809	1.79827	4.52268	4.6751
TGM3	4.40392	3.66794	4.05468	1.3726	2.98975	4.36019	5.84084	6.4767	6.17063	4.13172	5.22409	1.27391	5.52073	6.20872	2.82962	10.2478	4.67337
GNB2	4.30122	2.41574	4.05143	4.57955	1.73757	0.677077	1.94195	7.83926	3.85534	6.78035	5.26191	7.20543	7.91979	1.19513	4.14257	10.7897	4.66838
MAP2K1	5.80858	2.88119	3.62132	3.36443	3.54297	3.97309	6.51234	4.11816	7.50623	2.83822	1.91532	1.73752	7.35604	4.38998	7.52118	7.30834	4.64968
PODNL1	4.09637	4.38994	3.80108	2.43358	4.11478	4.96857	4.69762	4.23168	6.67976	5.36306	5.28602	-0.152405	2.26529	9.97571	7.3599	4.82823	4.6462
DIRAS1	3.04315	4.34185	1.24087	5.53929	4.8884	4.48694	2.84158	4.5923	5.58115	3.87927	1.94695	5.21387	9.70732	8.53245	3.77913	4.68687	4.64384
MAB21L2	5.53493	4.06992	3.72952	3.24357	3.11028	4.13933	3.90366	3.28722	7.17761	7.14304	3.38276	8.28201	5.77587	3.09334	5.09655	2.94177	4.61946
GRAMD1B	6.71108	0.867665	1.76645	1.09088	3.11848	3.18581	7.49428	4.23726	6.14852	5.63216	2.25871	2.04905	4.95198	5.89972	10.962	7.42719	4.61258
HERC5	6.45227	3.5579	3.70303	4.10509	3.46898	2.94347	4.65162	4.12425	4.4748	6.09336	4.17374	3.95918	9.11113	2.34263	4.28173	6.34593	4.61182
OR4F16	6.82306	1.72475	3.47495	4.53235	4.67902	2.13884	3.35862	2.82785	7.01404	5.9695	4.51283	6.03403	6.66663	5.17634	3.39316	5.38176	4.60673
IKBKAP	11.6449	0.886066	1.98542	2.24794	0.8799	0.408368	5.65727	2.2945	7.41559	8.07904	4.22719	6.49233	7.87385	5.29508	6.53161	1.66428	4.59896
C9orf3	1.15996	4.87829	1.71594	10.8324	4.65263	2.65514	0.32225	2.64256	4.89198	7.64058	4.56523	7.40818	7.90391	3.6049	4.24125	4.34782	4.59144
C6orf170	7.36122	3.28841	4.00035	4.8072	4.66359	3.81221	5.27693	1.86146	5.63281	3.48618	3.91469	8.21611	5.4935	2.57491	5.64266	3.4239	4.59101
IGSF21	5.25798	5.2457	3.24925	4.51081	5.12637	1.97082	5.21332	3.10604	5.05712	4.17178	3.9622	5.3717	10.0585	1.90575	5.52505	3.58869	4.58257
C7orf33	-0.260273	4.90383	2.05374	6.13275	4.31852	4.60216	5.22657	3.58774	7.03711	7.98088	2.03811	5.10668	6.93445	7.32063	6.50314	-0.209454	4.57979
TXNDC12	7.25873	2.40031	3.64562	5.13241	1.42188	3.63473	3.76883	3.15305	6.27892	2.5635	2.852	6.057	7.44457	7.2064	6.20547	4.04656	4.56687
GTPBP6_X	4.62015	3.89566	4.491	4.99731	4.88769	2.60548	5.17396	2.73239	3.45217	4.87998	3.79481	7.61259	4.30563	6.84287	5.95855	2.57963	4.55187
TRAFD1	10.0468	3.4893	2.80837	5.7763	4.21827	4.61458	3.7879	3.55233	8.74928	4.8021	1.71559	3.47848	4.19395	7.7705	1.3528	2.4189	4.54846
TMEM213	2.05692	1.96807	4.05672	5.52946	5.33096	4.48167	3.57533	1.37526	5.04947	4.77982	5.53445	8.20448	5.34691	8.75516	4.59209	2.11122	4.54675
HLA-DQA1	2.31285	3.88476	3.17014	2.95581	9.26645	2.37564	-0.416093	2.34407	4.63266	3.38323	5.23076	8.42756	7.95839	5.18986	5.3849	6.55618	4.54107
PAPPA2	8.13656	3.58792	5.11553	6.45701	1.90297	3.08914	3.09702	3.12083	4.47503	2.61936	5.87586	9.41214	5.64583	2.06202	7.31667	0.690355	4.53776
OR51B6	5.47664	4.1168	1.82994	4.09557	3.23699	2.8006	3.46755	4.17316	6.39033	6.22203	2.28808	9.44573	3.26148	4.24653	5.72022	5.71517	4.53043
MEOX2	6.21798	3.38836	1.75405	4.76313	6.19835	3.69458	4.18046	3.86998	3.17895	3.14368	5.10596	7.73893	8.93063	5.09144	3.34938	1.85914	4.52906
FRG2	3.83144	4.33057	4.2968	4.83235	4.20826	2.13297	4.70511	4.39101	4.79751	3.40407	5.17328	8.03549	7.76572	3.16863	5.84982	1.25496	4.51113
KCTD20	6.25662	5.26129	3.69662	3.33668	4.62769	4.1781	4.46329	3.56688	3.74056	3.71604	4.42526	4.91935	5.5943	5.62236	2.35257	6.37536	4.50831
SPAG11A	7.94581	4.92383	3.29688	4.78155	3.81732	2.06225	1.94195	3.25269	8.96005	4.48861	2.02593	2.77282	8.97048	5.93596	0.539893	6.34753	4.50397
L1CAM	6.23751	1.883	3.58364	4.30119	3.16459	5.13579	4.93763	4.22556	3.7188	1.06707	2.93432	2.01175	4.18758	9.9241	8.29935	6.25895	4.49193
hsa-mir-4802	7.3647	5.42198	3.62604	4.67502	2.579	2.86499	4.63436	0.683561	7.78572	8.32548	4.46093	5.64253	3.43991	5.95731	4.61756	-0.209454	4.49185
KRTAP1-4	3.85835	1.76859	3.12791	4.22692	6.49221	3.98939	4.22663	2.83418	7.50312	2.00153	2.28295	1.88331	10.5679	8.58536	5.13286	3.37774	4.49118
IGFN1	7.51491	2.98338	3.57329	-0.278741	6.43257	3.63004	4.33132	2.59475	6.33946	6.77519	3.2896	4.47507	3.79322	6.87848	4.53157	4.85086	4.48219
OSTN	5.21645	3.75828	2.01443	1.93963	5.24426	4.57356	4.83547	4.04602	6.06413	-0.175115	2.36511	1.70636	8.75236	6.32976	5.92963	9.00504	4.47534
CWH43	6.3149	2.44367	3.24185	4.96395	5.04257	1.64959	6.00284	3.15131	4.01698	4.85192	2.28073	4.58217	8.95318	-0.247221	9.99986	4.00893	4.45358
PTPN20A	3.64585	4.30046	2.26585	7.58992	4.14247	4.31816	8.41353	0.99173	6.60922	3.89315	2.28781	4.76812	6.89066	4.02506	5.96787	1.14121	4.45319
NCL	5.75545	2.79184	4.03026	4.10198	6.75991	3.07421	2.31991	1.05513	6.63229	4.44873	5.01997	1.46657	12.8186	2.32472	5.77748	2.87244	4.45309
EVI5	5.10722	3.47685	4.423	4.1369	4.03993	3.52633	2.94232	4.6676	2.14398	6.36244	2.92428	2.50822	6.47335	8.18045	2.42041	7.78875	4.44513
C16orf78	3.58578	2.9749	2.0263	1.54272	8.73391	1.42864	5.43935	3.35225	3.7113	5.81532	2.77563	7.3895	7.81584	2.76317	4.97522	6.62604	4.43474
WARS	4.29447	0.442358	1.79349	4.44583	3.87803	3.95739	5.85934	3.21038	8.3448	1.42662	2.39085	8.46656	8.35454	7.75144	4.37558	1.9536	4.43408
ADD2	5.56967	4.25193	4.36544	4.89789	3.80541	0.360075	5.67191	2.7566	8.21733	2.39938	2.7341	4.4751	6.74423	0.809281	7.17272	6.70738	4.43365
SAFB2	3.75363	4.64608	3.2099	6.84875	3.69582	1.87213	5.15154	0.538533	-0.276403	4.4025	6.96562	10.7309	7.97025	4.6709	6.88791	-0.209454	4.42866
ZNF543	4.77476	1.21281	-0.370188	4.62345	3.07099	-0.493483	10.0719	2.80014	4.47031	7.04451	3.18825	6.25311	9.16486	1.52356	8.70464	4.73745	4.42356
ATPBD4	5.45394	3.36845	2.57596	5.56813	5.13391	3.58098	4.89506	3.72321	1.2283	2.5157	3.11359	3.93312	7.74898	6.11804	7.92345	3.79665	4.41734
hsa-mir-4468	6.53391	3.42641	4.26789	4.49943	3.85042	0.873646	0.39345	4.65648	8.28538	6.73949	5.36275	3.12107	6.02148	2.30113	4.19002	6.1076	4.41441
CTNNA3	5.19003	3.22488	4.50687	2.5055	4.78387	3.04683	4.48256	4.94037	5.11439	2.45359	5.62151	3.04499	8.92633	4.60054	3.0625	4.9877	4.40578
IQCE	7.79477	5.15773	4.0885	5.39808	3.66337	3.11468	4.11763	1.37207	6.33771	2.85464	5.74614	3.59136	6.208	1.68563	6.1044	3.23282	4.40422
UGT1A10	5.99401	2.54279	2.48097	3.4019	3.78833	4.5474	4.08881	2.65396	5.47257	4.00834	3.37222	8.53739	4.79227	4.67243	5.24712	4.82213	4.40142
ANKRD54	5.86751	4.96533	2.84875	3.29515	2.98975	3.16309	6.00787	4.64197	7.88277	3.74955	2.51233	1.80141	4.51082	8.10242	2.42607	5.54393	4.3943
NXF2	7.99138	4.34521	3.21171	6.07285	3.23026	4.31743	3.5436	2.67053	2.12574	4.65333	3.53906	9.4291	5.17074	3.4999	2.5609	3.91718	4.39243
TCF7	3.35133	3.82423	3.52874	5.53884	4.97896	3.87667	4.04726	2.93653	5.28241	3.23754	2.04367	6.26233	7.78216	2.11157	6.38798	4.95909	4.38433
hsa-mir-4785	4.60898	4.78013	2.67466	2.02676	5.61176	3.1556	4.78339	3.96318	4.50223	5.34152	5.07733	4.73397	7.69194	2.4731	4.89118	3.68503	4.37505
TXNRD3	4.10788	2.17567	2.24484	3.00302	9.77181	2.05114	4.00734	3.08928	1.30118	7.96729	4.8047	5.18372	6.79127	2.57665	4.95912	5.91745	4.37202
RASEF	4.21561	2.00485	4.20999	2.12519	4.13371	4.273	10.328	0.894025	3.22126	7.69709	5.00119	3.7549	6.45553	6.40977	4.28733	0.919759	4.3707
GPR32	6.53553	5.28209	5.26473	5.60533	5.20793	-0.493483	5.09701	3.63699	1.6649	6.37789	4.29445	1.18101	7.48977	-0.247221	7.03605	5.93307	4.36663
XAGE1A	5.23529	2.9045	3.95311	3.71971	3.68009	2.8385	6.08601	3.80463	8.03206	2.94895	3.9084	0.742567	7.29115	5.48819	6.29345	2.92141	4.3655
ITFG3	5.2711	4.04864	3.57195	5.50555	4.81195	3.59951	5.06554	3.27271	6.18272	3.78506	4.16187	2.87447	8.54756	3.18393	4.28733	1.67059	4.36503
POMK	6.15246	4.95498	3.71556	3.58798	3.29769	5.33577	5.93964	3.61691	6.06533	4.71236	4.21627	-0.152405	1.0744	4.93591	7.46639	4.90254	4.36386
CNTN3	10.4186	3.62748	2.76054	1.67239	2.10187	3.0396	4.81245	2.44426	7.04597	7.76343	2.11926	2.89973	5.68288	4.55712	6.18386	2.64825	4.36111
DCAF12L1	6.44694	4.92747	2.16482	5.52237	3.71522	3.45794	5.85293	2.50689	6.83511	7.8586	-0.325236	6.46372	7.04235	1.02392	4.97616	1.18512	4.3534
NPHS2	7.68239	4.19721	-0.0297863	2.2512	5.19652	1.89228	5.84599	1.99909	4.97992	4.27617	3.18159	5.5112	10.1601	5.18364	6.02443	1.20889	4.34755
OR11H1	5.62652	3.12648	1.10257	4.05133	4.7364	4.28465	3.66784	3.18903	7.00706	3.66806	1.87481	4.59367	7.38086	3.91236	5.16885	6.08976	4.34252
PLGRKT	4.62262	1.21833	1.6331	9.80993	2.50625	1.61113	3.56102	1.68413	5.47648	5.18494	0.515472	10.7695	5.44709	2.4614	6.32932	6.56739	4.33738
MRPS17	3.64036	3.90674	3.75714	5.30706	4.5097	2.39633	3.24789	3.28969	3.12405	5.02444	4.66573	8.42081	4.04478	4.25865	2.91115	6.8654	4.33562
PRB3	7.02322	3.97475	3.43318	2.66858	5.669	4.05353	3.15508	3.65515	6.94041	4.44192	3.16618	1.18101	7.37166	4.52601	1.02286	7.07352	4.33475
OR52A1	1.00174	0.725426	1.91059	-0.278741	4.24108	2.41644	9.90617	2.64847	5.91157	3.77892	4.12584	9.06293	7.46991	4.86174	6.85487	4.7146	4.33447
GCNT2	2.7101	1.8744	2.09704	10.5209	3.24645	1.40475	3.38168	2.31666	3.00539	5.79834	3.94097	10.3795	6.95951	4.82116	2.45318	4.30302	4.32581
EBF4	7.78667	3.22894	2.80271	5.71414	4.66823	1.27007	4.86552	2.87444	9.57075	4.88304	2.11887	5.80372	7.29276	6.2509	0.282435	-0.209454	4.32523
C19orf43	4.05281	3.83133	4.19679	5.83516	4.82979	4.10379	4.08349	2.48803	4.13766	3.16508	3.69174	7.13765	4.3757	4.96354	3.43397	4.80779	4.32089
MAP4K1	11.3423	4.78171	1.77246	-0.278741	3.72539	2.14802	0.381355	1.19057	10.6721	7.74306	2.8809	7.42508	7.84743	2.43247	1.92077	2.91784	4.30642
IKZF3	6.16608	4.34169	2.03862	0.573912	4.45855	3.46956	3.85562	3.53483	2.10544	4.8471	1.06544	3.42429	8.60237	9.56857	3.33212	7.47532	4.30372
PIGK	5.69253	1.54996	1.85614	0.477833	9.01426	3.04329	4.29639	1.7234	4.13766	7.71133	1.69217	7.23037	4.82772	2.4614	7.04764	6.02692	4.29931
TUBB8	1.18845	3.78647	4.11953	2.92594	4.03993	3.01513	3.93965	7.23486	3.83821	6.94472	0.737727	4.94192	6.40727	3.85645	3.65839	8.10548	4.29626
TADA1	-0.260273	4.75823	2.47824	4.73749	0.653199	4.98465	8.07791	3.87124	2.48947	6.83266	2.6233	1.5931	5.52155	7.51978	8.70472	4.05791	4.2902
FBXO42	5.17313	4.17611	0.983671	6.10675	4.14346	5.26087	5.3897	3.9294	-0.276403	4.86589	4.35128	8.0974	-0.195994	6.39913	8.19787	2.0216	4.28899
ALDH9A1	4.91642	1.51355	3.78053	8.15195	5.39868	4.08149	2.75826	2.2442	7.17941	3.75082	0.768762	7.52913	7.77672	2.19881	1.42586	5.1485	4.28894
SYCE3	5.17911	3.65213	2.8081	5.10036	4.58905	3.41268	5.51292	4.00745	2.47657	2.69846	0.311024	2.33099	8.12931	8.26736	8.68957	1.28518	4.27814
MFRP	6.15532	4.79505	4.29117	0.958838	4.25115	1.78055	1.99974	4.61005	6.15251	1.76224	6.96216	1.73752	9.43735	3.14909	1.59322	8.73194	4.27299
ZNF177	5.8921	3.55335	2.1288	1.27428	4.77101	4.08699	6.28033	2.90435	4.87722	4.34555	5.34598	1.61443	4.88894	8.28146	4.37306	3.67368	4.26822
C10orf120	6.96233	5.16616	4.2516	2.73259	3.01028	4.23851	2.99655	3.71312	3.35129	4.94536	7.50591	2.35598	3.91084	5.03199	3.26254	4.80406	4.26494
HELB	4.30131	2.95745	0.679306	2.23775	3.40572	2.01244	3.17126	7.24046	5.91029	6.06067	2.29306	4.78981	6.65059	6.14981	2.63019	7.73545	4.2641
IL2RA	4.36906	2.76211	3.71802	-0.278741	4.46781	4.98016	4.72434	3.39296	7.27188	3.4348	4.46722	2.46728	7.79375	8.25979	4.33731	1.97204	4.25874
B4GALT7	7.26815	0.71039	1.78257	4.23044	4.86446	4.68585	4.771	2.05532	6.53409	4.85206	2.40314	2.01941	7.41253	3.89692	4.57884	5.98263	4.25299
LRR1	4.41622	2.96066	8.00576	2.0065	4.12699	2.95349	5.61523	3.11782	2.11959	5.85448	3.81035	4.53158	6.4222	3.16966	6.76838	2.14693	4.25161
HMGB3	5.84198	1.32103	1.33095	5.00197	0.28737	4.73774	5.92637	4.25851	2.80212	-0.175115	2.3875	6.54052	5.75325	9.66559	6.55003	5.75407	4.24899
RAB5A	7.08876	4.10361	4.25423	2.7728	1.93255	2.95498	4.81248	3.41238	6.3956	6.35965	5.08409	5.4618	2.83628	-0.247221	5.41769	5.2517	4.24321
TEDDM1	6.71832	-0.332719	-0.370188	1.53264	4.66494	2.81208	4.69336	1.45589	8.00085	4.43391	4.13671	4.36314	6.92152	6.31822	5.76888	6.70494	4.2389
CANT1	3.31952	3.61566	1.57944	5.63508	0.309026	8.02819	3.94632	2.49444	4.67463	2.97074	1.40453	7.67543	5.10581	9.31455	6.38101	1.35723	4.23823
SNX19	0.697157	4.95709	3.99745	5.23802	4.4953	3.33543	5.41172	3.37528	4.05352	3.21204	3.15816	6.33556	6.8039	4.06829	7.69125	0.968154	4.2374
DUSP12	3.02367	4.26384	4.12727	5.68495	4.49523	1.57893	4.47993	3.61324	5.0729	4.40705	6.034	6.50615	4.2709	1.52178	5.30424	3.30119	4.23033
IL10	2.11268	5.81566	3.4406	2.58865	4.7826	1.57118	5.54137	3.33269	4.53721	3.93522	-0.325236	7.22358	6.89907	4.87454	5.34811	5.98921	4.2292
DAZ1	7.43149	2.69214	2.26557	1.23441	5.82736	2.27654	2.10747	1.91987	7.62132	6.28571	2.23119	1.93267	10.0214	5.6249	4.95765	3.15417	4.22399
RABL5	0.850972	6.22287	2.91246	5.95896	5.27205	1.78961	5.06581	1.37526	1.03377	7.21667	4.46625	-0.152405	9.28201	2.32462	8.42624	5.51474	4.22249
ZNF804B	8.79336	1.23247	1.51718	4.76084	2.85445	2.78448	2.9904	5.99169	10.4588	2.39291	2.19253	2.80194	7.42019	5.7861	1.60083	3.97508	4.22207
SZRD1	5.56984	3.96338	2.81752	4.76221	3.52848	3.5113	6.44057	3.32216	5.76441	0.433607	4.788	3.82929	4.78057	6.88383	2.88845	4.1561	4.21498
MAD1L1	7.3249	4.69324	1.98794	2.89046	3.15003	4.94536	4.20326	2.63181	6.33771	6.44224	3.84671	2.07729	2.37683	10.1552	4.13339	0.17595	4.21077
SLC35F1	4.51239	4.80413	2.51426	4.17334	4.44621	3.54237	5.11814	3.93584	5.03843	2.52402	2.51318	-0.152405	7.2342	6.28378	6.14374	4.74016	4.21074
NECAB1	3.38467	2.44177	3.38472	4.97387	6.07505	2.46273	4.27507	3.61441	6.28184	-0.175115	5.10127	5.42056	7.05578	1.75192	5.48558	5.79015	4.20777
FAM174A	7.21196	2.60536	3.78381	0.201145	4.78245	3.7669	5.05651	2.42677	8.30197	4.83487	3.81532	-0.152405	6.9039	6.43795	5.56377	1.64904	4.19933
FGFBP1	5.97613	4.07256	0.287203	4.3583	5.4678	2.55383	3.48961	4.7036	7.10843	2.83291	2.26904	8.39911	2.79472	2.6718	3.5755	6.61828	4.19868
TDRD9	4.11786	4.11031	3.36263	5.30212	3.54392	4.74426	5.05489	4.02761	4.466	5.56856	2.77983	-0.152405	6.29324	8.92258	1.31073	3.6945	4.19666
GPRC5C	2.9483	4.36289	1.14279	5.45925	4.97408	4.30806	2.11503	3.26958	0.258371	3.14421	2.19345	9.29747	6.93866	9.83096	3.82169	3.06571	4.19566
ZNF490	5.75386	4.50616	2.7607	-0.278741	3.56061	3.74124	3.57438	4.17835	6.52734	9.28693	3.6464	1.88331	5.82717	2.68743	1.83264	7.63543	4.1952
CUX1	5.91243	5.63265	1.48488	2.39953	4.76986	4.21342	3.58707	2.32321	5.74733	6.50745	2.33332	2.57165	5.78075	10.3252	2.17527	1.33216	4.19351
SHISA9	4.67389	3.73012	4.62463	6.39164	3.41516	5.22195	5.40878	3.71511	3.01591	3.806	2.94998	-0.152405	1.51942	8.41592	6.98912	3.36419	4.19309
CTRB1	6.44527	4.55217	1.68356	6.10848	4.06293	2.98054	0.381355	4.67581	4.49415	5.62089	2.47468	9.07114	0.990006	3.61377	3.03634	6.87844	4.19185
EDEM2	7.4485	4.98195	1.69521	2.42991	3.34006	2.6428	3.70473	1.87514	8.87821	7.92922	2.81984	5.30035	6.99397	5.1143	2.11915	-0.209454	4.19149
CDKN1C	6.78155	2.03346	3.35627	1.23441	5.25802	4.18183	2.53684	3.01502	9.10112	3.86677	5.51329	3.95976	3.1902	4.67311	2.00874	6.32509	4.18972
THEMIS	7.40485	0.994079	7.94209	3.0889	3.83943	3.3487	2.25032	1.94741	8.99051	4.39199	6.60711	3.83915	5.18358	4.5737	0.540763	1.98184	4.18278
DOK4	5.30193	2.43622	1.73527	6.58501	4.31956	2.29362	6.14357	3.6952	6.4783	1.4735	4.01676	9.90371	4.87878	1.61262	4.58881	1.45511	4.18237
DYNC1I2	2.55695	4.54193	7.97865	3.215	3.7551	2.08426	4.7579	3.45055	2.14398	6.33928	6.47042	5.39804	5.1804	1.40066	4.92939	2.68934	4.18074
SV2A	-0.260273	1.35114	0.37717	1.48765	3.76337	2.58719	2.54408	8.23065	2.62305	3.87789	4.60118	6.00082	8.10914	6.19461	4.37657	11.0262	4.18065
VSTM2A	2.71728	4.03711	1.06988	3.82526	3.9932	3.82687	5.99446	4.2438	5.26305	1.70656	3.85726	2.43787	5.38841	6.39003	5.44523	6.58328	4.17372
OTOP1	3.20558	4.32098	3.12977	4.50643	5.13201	3.31359	3.78729	3.97279	3.62863	5.70434	4.51965	3.86482	3.36175	5.72684	3.18322	5.41214	4.17311
CHRNA5	5.81724	5.1918	3.57072	4.2095	4.04402	1.03191	2.53431	3.88331	7.82748	4.63217	4.81435	4.14151	5.70479	0.688875	2.73702	5.915	4.1715
EPHB2	6.20201	4.56196	1.6588	3.13617	3.45258	2.98047	4.9209	3.50577	4.55402	1.86628	3.85354	5.38736	6.49668	6.73478	3.75568	3.66143	4.17053
ZDHHC22	3.88315	0.715652	3.91182	1.43911	4.94817	1.94848	10.2666	1.49603	4.77914	1.66204	3.80683	8.05615	7.59331	6.16505	2.95644	3.0613	4.16808
FBN1	4.86669	5.00636	3.55816	7.57541	3.18843	3.06321	4.04997	3.00651	4.16707	6.06145	3.6357	4.5313	4.73153	6.63382	-0.271271	2.8806	4.16781
WFDC8	7.22693	7.92913	4.14836	-0.278741	1.98662	3.16126	2.53431	3.3539	7.52938	1.86628	5.79425	-0.152405	5.75141	7.82927	5.06573	2.92691	4.16704
SERINC1	2.08341	4.99788	4.38176	2.46738	6.9826	3.53033	2.39217	3.69507	1.15687	4.52794	3.97859	1.70636	9.23314	6.02793	6.22689	3.23941	4.16423
SPATA31D3	5.38947	4.78654	1.61418	5.98751	3.05718	3.76583	4.30456	3.21175	0.475949	4.64346	-0.325236	8.82058	4.83577	5.39145	6.47295	4.16208	4.16213
B4GALT1	3.58943	5.59287	2.30902	3.37423	3.70193	4.09267	4.48776	4.22434	1.3758	8.8351	2.38149	2.33099	2.21919	4.38323	5.90784	7.77675	4.16141
FRRS1L	4.21829	1.90362	3.97213	4.02382	5.28208	3.4912	4.23757	1.12484	2.46488	-0.175115	1.12393	4.86787	12.8814	8.79753	6.41265	1.86624	4.15581
LZTS1	5.5917	1.83982	1.907	6.73141	4.26642	1.64919	5.18854	4.13144	5.87674	4.79288	0.635251	7.55657	5.02944	3.28537	4.76314	3.22316	4.15425
ST14	6.55793	3.40875	5.40855	4.42183	2.73295	3.79937	5.31572	1.37866	4.74725	-0.175115	4.85389	3.37614	5.82907	7.85429	2.74697	4.21069	4.15418
TMEM160	0.280268	5.07522	0.544678	5.47284	4.16642	3.84762	5.77497	0.841876	7.03253	6.27433	2.12875	4.91383	6.39331	6.04346	6.22013	1.38809	4.1499
FRMD8	5.94525	4.79774	1.90774	2.33764	6.2128	4.24908	6.02262	3.29397	1.76307	8.12029	0.0472042	1.68034	6.2823	1.99214	5.63299	5.98039	4.1416
C19orf82	4.20721	4.383	4.09393	5.53199	5.0048	3.20591	4.16858	3.33466	4.76244	1.26674	3.92508	-0.152405	9.27464	6.045	2.56245	4.6412	4.14095
INSM1	6.99139	5.39804	0.473837	6.16012	1.70584	3.4541	1.72919	3.75706	5.88002	7.39948	0.444042	4.75395	5.57635	6.5078	2.56135	3.41538	4.138
CARF	5.238	1.58477	2.8522	5.52153	3.81844	2.63896	2.76418	3.10812	8.67184	0.445975	1.65246	8.36299	4.79569	3.74512	5.50649	5.45666	4.13521
ADRA1D	3.68194	4.67165	3.91032	5.91035	3.57004	3.66474	0.381355	0.501699	4.99895	-0.175115	5.43463	9.62101	6.11492	8.87226	5.1863	-0.209454	4.13348
COL4A3	2.92216	3.82001	7.85983	1.95352	3.35899	3.85812	1.32462	2.69323	0.670812	3.95939	7.39948	4.96849	7.41621	7.12219	2.85563	3.93358	4.13227
SCEL	6.09085	4.25324	3.57827	5.23168	3.11848	3.00226	4.97326	1.75242	4.51205	1.03805	3.3758	10.2814	3.61855	4.70187	5.13781	1.44801	4.13213
hsa-mir-4315-1	2.83017	2.46857	8.30938	4.42616	3.32385	2.98057	1.10704	3.21597	1.58481	5.96194	6.00205	7.83906	2.25391	5.4207	4.17367	4.20827	4.13163
TFEB	7.08147	2.33474	3.49358	4.75051	2.65109	3.62376	3.1767	3.20037	9.07421	6.17912	2.08366	6.13779	-0.195994	4.93502	5.74085	1.77622	4.12769
PRAMEF15	4.29421	3.37414	2.20426	5.07211	3.17466	3.39179	3.60449	3.80177	4.03097	6.34371	2.21505	9.08722	6.17377	4.94915	0.283028	3.96227	4.12266
TNFSF12	3.62425	6.238	3.46972	4.46291	2.89918	4.57257	3.64545	2.60831	3.96258	-0.175115	0.0472042	7.41245	4.82007	7.87039	6.73802	3.75723	4.12208
ACAD9	5.56231	2.68031	0.717572	3.05707	0.8799	3.88837	9.99428	1.36746	1.15822	4.49695	2.38041	5.82667	6.95498	8.56402	6.75029	1.6419	4.12005
WFDC10A	7.4626	4.63573	4.67742	6.12062	3.03748	2.93272	5.72432	3.24914	6.32978	5.34657	6.14359	-0.152405	4.60381	2.46547	2.92458	0.396896	4.11864
FREM2	4.13403	7.68531	2.63277	2.52961	6.49122	2.53081	5.73728	2.71136	1.72562	5.05472	4.02086	-0.152405	8.41237	1.74841	5.26255	5.3582	4.11767
CFLAR	3.61125	4.55186	2.97513	5.85878	5.84858	2.07993	4.59083	0.683561	0.670812	6.40079	4.73339	6.32176	9.07136	2.12439	4.88491	1.44801	4.11596
TRIM71	4.42374	5.58332	3.63896	2.58865	3.40136	2.36925	7.83663	1.94095	0.983982	5.02037	1.10989	4.01995	3.8653	3.01715	10.6551	5.39565	4.11564
ZC3H12A	1.10425	1.5327	3.48142	4.05399	4.83427	4.08094	4.90477	2.71584	0.739664	2.80687	4.72009	6.95661	9.66303	4.75314	7.52343	1.84979	4.10755
hsa-mir-7847	5.22634	5.4716	3.12315	5.77802	5.99687	2.7254	4.87479	1.59843	1.4629	2.40357	2.72237	2.07598	8.55741	5.86336	5.56581	2.27361	4.10747
CTF1	3.71763	3.16149	3.49817	4.32061	8.77935	4.23981	1.18485	0.230364	2.60743	7.10447	3.80417	4.41477	3.93557	6.80741	2.69266	5.19581	4.10591
CCDC22	3.04347	4.17252	2.01393	5.05653	2.45714	3.06598	6.4977	2.66359	5.51887	0.445975	2.05403	6.0145	9.72116	6.70316	3.56398	2.682	4.10466
DCUN1D2	6A	5.84488	1.79042	4.12851	4.45896	0.685471	5.14945	3.86999	2.74485	3.81925	4.36328	4.37527	8.01703	2.81743	5.75933	3.7282	4.10349
SMIM17	6.03718	8.49876	2.2845	4.25406	1.00591	2.38963	4.54423	4.2796	4.89091	6.28392	1.55825	4.39052	2.22383	1.75133	3.51533	7.68956	4.09985
MS4A12	5.9805	3.78881	1.85293	2.32962	5.2648	2.77916	5.36869	4.26444	7.47324	6.14012	1.25899	1.82464	8.60383	2.30189	2.83666	3.5093	4.0986
ANKK1	4.25439	3.874	4.39656	5.53129	2.86532	-0.0824564	6.06016	2.79521	6.53914	4.64308	6.54853	3.19654	4.07002	5.10732	0.937279	4.83568	4.09825
MIPEP	4.97497	4.11415	2.2982	3.81242	4.42443	4.84827	1.88042	0.937383	3.0905	2.46663	4.00742	5.69219	6.43053	6.35278	5.26839	4.91264	4.09446
SYNE4	5.69237	5.11908	3.91043	3.47985	3.58302	3.17899	4.66093	1.94363	2.56156	3.00314	4.54081	0.498868	6.11494	7.38961	5.37954	4.37594	4.08954
ASZ1	9.08525	2.89199	1.75513	4.66328	3.07099	1.90495	2.11503	1.66292	10.4202	5.87744	3.92204	5.7282	6.7915	2.46303	1.3528	1.72589	4.08941
SMG1	6.42955	2.6815	0.700092	-0.278741	3.53444	3.87986	6.23987	5.08102	6.59027	5.66972	3.66146	-0.152405	6.27411	3.52751	8.35384	3.21133	4.08771
KRTAP5-9	0.919543	3.50292	3.62525	2.59841	4.30273	3.75838	1.86161	3.77407	3.45069	5.15989	4.65517	3.92153	6.592	6.07258	5.63336	5.38918	4.07608
KCNV2	2.71728	0.420604	0.236299	3.25407	9.91921	1.91935	2.11449	2.52624	3.88473	7.46581	3.87949	8.57407	7.50026	1.75009	2.94677	6.10191	4.07567
PQLC1	4.9503	5.21736	3.45979	0.42428	4.39334	2.74711	1.77779	4.04799	6.72544	4.1752	3.57457	7.72386	5.44035	8.88159	0.283028	1.38063	4.07516
ZNF671	3.93425	4.85063	3.39082	3.41095	4.08794	4.34655	1.4935	3.50011	1.61589	5.2579	4.14434	4.48147	5.97867	7.48531	2.63224	4.58871	4.07496
MTM1	4.91752	2.40654	1.08858	1.23441	4.95295	3.63714	6.84359	0.546259	6.73636	5.10987	1.16341	8.1936	7.00625	5.16722	4.40318	1.7835	4.0744
COL19A1	4.2725	5.53427	1.28825	5.43687	0.621474	4.01259	4.21105	2.50446	7.90371	5.85432	3.20118	6.46323	5.01528	6.684	-0.271271	2.3674	4.06871
MTMR9	5.3146	1.91676	0.900466	4.8326	5.34742	2.76659	4.0856	4.21293	6.88953	3.94882	-0.325236	6.04896	6.47321	1.96685	4.86055	5.84901	4.06804
OR1C1	7.23674	2.38902	2.08708	5.12317	4.56244	3.71592	5.16244	2.5981	9.91984	3.14463	2.6879	3.97075	7.10407	2.71387	2.87564	-0.209454	4.06763
SPEM1	5.0205	3.85282	2.918	6.36069	4.7361	0.677077	3.50838	2.86721	4.60775	5.91698	0.149407	9.46214	9.38933	-0.247221	2.13027	3.6842	4.0646
METTL11B	3.92791	2.16145	2.89595	5.41928	4.95976	3.59762	5.08409	2.77917	5.34314	1.35586	0.838791	7.92217	8.72113	2.76317	3.83172	3.37463	4.06099
UQCC	1.13373	4.40536	2.95833	5.33426	4.20786	4.19536	2.48828	2.96051	5.15484	6.02844	4.45157	6.08506	4.92029	6.65938	3.25513	0.678833	4.05733
SP5	5.80266	4.49385	4.46123	2.9622	5.95699	2.12339	2.1763	3.96309	5.43843	4.05514	6.56516	0.657084	10.2947	3.86879	2.26997	-0.209454	4.05497
POLE4	5.92349	4.90684	4.03698	3.07103	5.61263	2.8386	4.93462	1.74479	6.49286	2.91467	4.02773	2.50682	7.08824	1.31918	5.73933	1.70619	4.054
IL3RA_X	6.07887	4.20262	4.25958	5.98555	4.12699	2.79366	5.33775	2.91885	3.6836	1.86628	2.04379	-0.152405	8.1071	7.2732	1.44486	4.81493	4.04908
IRF4	12.7379	1.19125	0.748643	1.23441	-0.431172	0.234545	0.933954	1.56437	8.70768	4.75588	3.70353	10.114	8.26129	5.04524	3.96305	2.00787	4.04828
PSG6	5.94515	0.465007	2.81413	4.20745	4.31686	3.46031	6.28572	0.91583	3.83379	3.87326	1.06839	9.21687	3.54251	4.20592	9.14067	1.33391	4.03911
OR2J3	6.9164	2.45417	4.31033	1.27647	4.6518	3.3219	3.89936	3.50529	5.71966	3.16394	6.23074	-0.152405	5.45611	7.12864	2.25086	4.46425	4.03734
hsa-mir-3150a	4.51258	5.28209	1.83576	3.89231	2.55611	4.28114	4.3702	1.83205	0.890825	6.74719	2.1127	6.41433	5.04529	7.5053	7.47455	-0.209454	4.03394
hsa-mir-325	1.36135	4.84262	3.79494	2.47199	6.21141	1.12214	3.78893	3.09044	6.3588	5.00906	3.67196	2.59949	8.53275	5.20205	1.36647	5.07389	4.03114
TMEM129	5.41198	3.20544	3.79146	0.477833	5.81445	3.6753	3.5726	3.15083	0.890825	3.05709	5.09851	5.41994	9.34962	4.68202	4.37662	2.51048	4.03031
PRR20A	7.23725	4.27643	3.06648	3.33038	4.5692	3.55713	6.3617	3.21079	4.92173	3.32674	3.65626	1.88002	2.42021	2.90235	6.70565	3.04772	4.02938
ANKRD23	5.74805	4.77623	4.18352	2.76189	2.31698	2.75124	5.44618	3.98808	4.19238	7.45046	4.46414	2.20124	1.51942	1.66973	4.38455	6.53272	4.02418
UNC5A	5.90197	4.47387	2.90408	2.86541	4.58455	3.98624	2.75826	2.40233	4.77914	3.54138	1.62638	4.88084	4.66482	6.81513	4.94355	3.24763	4.02347
SCUBE3	0.280268	1.61021	0.60706	1.1317	0.841542	1.60227	3.18924	8.3964	4.28818	7.63477	4.07159	6.31938	6.70209	4.65026	5.61932	7.40707	4.02196
MBTPS1	11.7658	1.99182	3.49703	-0.278741	1.59844	3.14782	1.05207	0.55185	5.87348	6.20971	4.87136	4.15533	6.6889	6.09169	1.92018	5.16745	4.01901
EDNRB	4.07894	0.0925883	0.573147	4.48911	5.36238	4.94197	5.33752	3.75788	4.07724	2.86509	0.622726	5.17079	7.51682	6.28892	5.80389	3.27412	4.01582
FRS3	4.43034	2.33181	3.03212	4.891	4.23955	3.5074	4.52363	2.97066	4.59942	3.13938	3.33757	6.21357	5.75195	6.1609	1.81447	3.24021	4.0115
hsa-mir-27a	2.45088	7.89887	1.6911	4.03701	3.16678	3.56368	-0.416093	2.69659	0.475949	9.50616	3.46859	8.40199	6.25611	8.6605	0.540763	1.77344	4.01077
ANKRD66	3.23714	0.517895	2.19377	3.24296	2.89281	4.98567	3.9477	4.13454	3.91585	2.12053	5.88995	1.92037	6.5358	9.81691	2.40695	6.3746	4.00834
CHD1	7.21689	5.46591	4.99541	4.98405	2.579	3.04504	3.8306	3.64437	5.50022	4.88263	5.18436	2.50516	3.79322	3.00292	1.7026	1.78063	4.00706
hsa-mir-544a	4.77643	4.64914	2.17898	5.75981	5.59921	3.66855	4.41951	3.19396	7.56804	3.03944	3.89833	3.69529	3.02546	3.55096	5.29296	-0.209454	4.00666
PTCHD3	7.59245	3.52524	2.48218	0.841658	5.28826	2.40161	4.07521	3.83648	3.88132	6.33491	0.444042	5.13801	4.95283	4.03784	3.25102	5.9434	4.00165
hsa-mir-3622a	1.39651	0.868553	1.82092	11.3942	1.18443	1.40419	2.93235	2.44916	4.02331	4.01761	3.77572	9.53219	7.80568	3.93197	2.37617	5.09583	4.00055
PHYHIP	0.641296	2.02723	2.58598	3.00297	9.80247	1.40809	5.15088	-0.462412	5.02888	5.60477	4.21726	6.08996	8.51134	2.70628	3.84323	3.80435	3.99766
TP53TG3	7.48026	1.86293	2.33108	5.40333	4.12699	2.85691	4.60218	3.98813	7.52813	1.97889	3.66068	1.88331	5.9564	3.76278	1.48675	5.04993	3.99742
ZMAT4	5.28457	0.290345	0.633048	0.841658	3.05718	3.35835	5.63968	3.11399	0.507026	1.86628	3.8681	4.21953	8.66209	8.71264	7.52622	6.37339	3.99713
FAM124A	4.54728	4.73391	3.55982	4.72311	3.84018	3.01745	4.37014	2.84795	1.0562	6.72432	1.12393	2.07729	9.39279	8.0478	4.06717	-0.209454	3.99499
hsa-mir-4656	1.54287	4.14375	3.57061	-0.278741	5.3881	3.93927	3.92946	3.34551	1.01072	7.05666	3.49534	4.02604	10.9359	0.470436	5.60928	5.7256	3.99442
HNRNPD	6.80021	2.43647	2.41028	5.77778	2.72682	4.15233	3.55714	2.9633	1.57003	4.43519	2.55564	5.25493	3.50971	6.93095	4.53634	4.29207	3.99432
NODAL	4.01513	3.05138	3.20932	4.02009	0.309026	3.57112	3.05542	4.67213	4.36225	4.7211	1.61402	8.4919	6.68497	4.57787	4.34002	3.18931	3.99282
C7orf31	1.33663	0.196353	2.38758	5.22281	3.67416	3.87833	5.68919	1.65245	6.46153	1.65014	2.9015	6.59205	6.62788	6.8726	4.95727	3.77422	3.99217
TOX3	3.36433	4.72123	3.97461	2.81753	2.97458	4.88672	2.58219	2.99314	3.62762	5.44228	2.27225	1.95526	2.92911	10.1639	4.85941	4.27645	3.99004
CEACAM5	5.95824	2.65223	2.4927	5.54832	4.43056	3.72486	3.71454	3.26866	6.30492	1.18051	0.635251	3.71605	6.87383	5.9292	5.65401	1.75283	3.98979
GALNT18	4.60933	1.3712	3.22868	4.40695	4.66763	1.77098	4.76616	3.14241	3.62311	5.6553	3.27367	8.02432	6.31087	-0.247221	4.72129	4.47458	3.98745
CASK	5.40736	2.1152	3.23519	6.78041	4.85787	4.14764	3.81982	3.75167	3.48812	6.41734	2.83468	2.32872	1.65368	5.31271	4.78037	2.80386	3.98341
SMIM12	6.3249	1.40624	2.13027	3.89315	5.4331	3.2752	-0.416093	1.47076	8.92988	2.23668	6.08177	5.08903	6.15828	7.00314	1.16043	3.54307	3.98249
EVC2	5.75128	5.03542	1.97047	1.09088	4.82029	3.77131	2.83292	3.8656	4.72936	4.77981	1.26031	1.84378	7.14605	3.75293	4.81296	6.20035	3.97898
HNRNPH3	4.56297	5.13456	5.9119	1.71429	4.92435	3.0481	4.03225	3.23808	0.670812	-0.175115	5.27171	4.5565	8.69972	4.67687	4.16969	3.19196	3.97679
hsa-mir-6779	2.78086	1.1357	1.10906	11.4727	2.09028	1.19745	3.30403	3.09241	0.258371	5.69326	2.59015	11.4587	6.82962	2.63388	2.37164	5.60015	3.97614
MFHAS1	6.90038	2.03816	3.31922	5.79512	4.52691	4.33282	3.49439	2.63596	3.00418	3.24975	2.21469	5.63647	3.48068	5.92049	-0.271271	7.24943	3.97046
hsa-mir-7152	8.15764	2.60731	0.60706	5.96943	3.38465	1.21154	2.36561	4.01398	10.4705	-0.175115	2.60209	9.24849	2.08589	-0.247221	7.44492	3.7476	3.9684
ZNF546	1.70754	3.31259	0.700092	3.05549	4.39947	2.30833	2.37239	7.04893	3.72082	7.49516	1.76745	9.43843	4.95221	6.7701	2.84513	1.59384	3.968
LRRC25	4.77222	2.83309	5.60942	2.19403	4.9357	2.93895	5.83883	2.86186	4.45668	-0.175115	5.48241	1.36813	7.33912	4.53775	7.14741	1.33391	3.96715
CCIN	3.93377	3.69145	3.21438	3.81257	4.17617	2.97359	6.37405	3.11832	2.07694	6.13513	-0.325236	2.61896	8.52845	5.07743	7.35589	0.690355	3.96576
RABEPK	5.98421	4.91064	1.49743	5.90649	4.48665	2.63224	4.54828	2.67723	4.96612	7.68043	-0.325236	10.5347	5.03629	1.32786	1.79827	-0.209454	3.96576
GGACT	6.45437	5.84903	3.53815	3.4384	3.24972	3.17241	3.77142	2.08095	1.79415	3.46486	5.28646	4.10707	4.11656	5.75425	4.92866	2.44298	3.96559
CILP2	4.58005	4.79615	2.04969	2.88322	5.0048	2.26602	3.87467	3.81036	3.51443	9.51398	4.94803	4.99464	8.64852	-0.247221	1.16043	1.64394	3.96511
CXorf22	1.96207	1.9149	2.12759	6.18585	3.9488	3.75425	4.77023	4.14012	3.76441	3.60121	5.24114	7.91787	2.16141	4.45866	3.50692	3.94359	3.96244
hsa-mir-1265	3.05301	0.517895	2.60966	1.68227	4.17112	1.11961	3.99933	2.82227	1.77299	6.2976	3.27701	13.6032	8.49809	4.04814	5.18582	0.740556	3.96241
OR1B1	5.63538	3.80025	2.433	2.18174	1.87736	4.33513	3.50968	2.36586	8.77319	4.98544	1.65246	3.2626	3.8813	8.26109	3.40094	3.00724	3.96017
ANXA8	2.4311	4.1043	3.97669	1.36933	2.75276	2.63632	3.18193	3.27608	6.05471	4.04179	4.94111	5.895	5.59262	3.28128	5.67804	4.14463	3.95986
MT1E	5.76328	1.85105	2.1887	4.66322	5.28208	3.85512	4.15328	3.67502	3.92275	7.7287	2.19767	1.2814	8.76923	3.73454	1.02286	3.26093	3.95936
TSKS	3.08235	3.08275	3.01712	2.64089	2.96173	4.28871	3.70013	4.19861	2.27573	4.32364	3.25643	3.3406	7.2483	6.94565	6.42564	2.52054	3.9568
XRCC6BP1	5.48418	4.67377	4.65174	3.53443	0.28737	3.79244	4.67915	2.52345	6.9851	5.20616	5.08408	2.26482	5.5211	1.03016	6.49286	1.0378	3.95304
IL1B	6.4815	3.51235	2.84632	3.07261	3.24645	3.30681	7.8443	1.03932	2.76273	5.59254	3.3674	-0.152405	5.39295	4.53295	8.56751	1.8299	3.9527
UMODL1	8.11164	2.76297	0.789923	1.05114	4.07448	-0.0824564	6.24277	3.78966	9.13875	1.52512	2.95679	5.23103	4.77307	1.9163	8.1509	2.79449	3.95166
HBG1	2.2388	4.1289	0.657034	4.14652	4.48244	3.56691	4.56037	3.57482	3.63625	4.54312	3.83893	3.48517	6.10686	5.57877	2.9823	5.66491	3.94951
IRF5	6.66107	3.22791	3.05697	2.70988	5.92423	2.96033	5.61776	3.21495	6.76716	0.924988	3.72038	-0.152405	7.20422	5.29831	6.20691	-0.209454	3.94583
TRIT1	6.37621	4.18652	4.33565	3.81529	4.43696	3.58233	5.09989	2.57524	3.21668	3.50563	4.08545	2.39104	6.56499	4.45762	4.69484	-0.209454	3.94468
GID4	3.5527	9.66209	0.867243	6.07763	2.95562	1.66755	1.84783	-0.0211358	3.86767	8.41531	2.19363	5.6426	6.22591	5.13238	3.56752	1.41284	3.94171
LMOD1	7.03983	4.68946	0.310615	4.93149	3.07099	2.36986	1.22519	2.94416	7.94205	5.44809	3.10834	5.14413	3.62813	3.2073	4.47557	3.44558	3.9363
PSAPL1	3.63314	9.09045	2.92096	2.92023	3.3059	2.1313	4.08545	3.52514	0.231631	7.87978	1.78	4.79129	4.94721	4.52879	4.06164	3.0553	3.93051
MOB1B	1.19665	4.04097	3.51944	5.1894	4.82375	5.06065	3.04709	2.33514	4.97126	3.45671	3.59805	3.64469	6.21005	8.59349	-0.271271	3.43385	3.92812
CNOT4	5.97503	3.51208	2.11241	4.03838	0.653199	4.62259	5.49352	2.69774	5.47328	6.80451	-0.325236	8.8984	-0.195994	7.40139	5.89511	-0.209454	3.92793
PRKD1	7.80571	4.63888	1.41717	4.93723	0.841542	4.01286	3.776	1.27021	9.80833	5.96952	0.878358	8.99864	6.28143	1.6762	0.710528	-0.209454	3.92582
SLC22A18AS	0.641296	5.95448	4.06815	4.48817	4.2273	4.16177	3.12107	4.13681	2.00222	4.63424	5.11975	2.31805	6.3508	5.80768	1.71473	4.05819	3.92529
hsa-mir-532	1.33841	2.14573	-0.370188	4.83881	4.60414	3.15372	6.61898	2.89781	6.43966	2.83969	1.03232	2.80277	6.00128	6.8592	9.68477	1.91553	3.92517
CCDC80	4.9573	5.49818	3.05959	5.00306	3.58386	2.20446	4.63985	4.0243	1.8172	4.65529	3.5036	5.00752	0.990006	1.60223	6.13694	6.1189	3.92514
KRTAP5-10	3.87925	4.23041	2.83746	4.83485	3.78118	3.62694	6.25585	2.18116	1.01506	3.70092	2.92287	6.02252	7.4105	4.0189	5.74496	0.33131	3.92463
SPNS1	7.83508	0.845911	0.429237	3.89088	6.44184	2.77546	5.31085	4.41176	8.32021	1.59751	1.03329	2.51443	9.19647	4.78731	1.39163	2.0109	3.92455
WDYHV1	2.09002	1.71768	1.06497	10.1285	4.09689	2.51197	0.826247	2.02706	4.50829	2.49747	3.43461	6.25084	6.23457	5.27476	5.15507	4.96966	3.92429
HNRNPF	2.32158	4.56973	3.82907	4.98003	6.20922	-0.0509513	1.40739	3.88558	-0.276403	3.43207	4.86657	5.65931	9.9769	2.32472	3.21811	6.43055	3.92397
CRISPLD2	4.26377	0.902704	2.82783	4.63431	4.28922	0.892492	3.925	1.26133	4.91481	-0.175115	-0.325236	10.4552	7.46605	5.83468	6.41021	5.17158	3.9218
HSD3B7	4.01802	3.07754	3.37944	7.51831	4.61982	4.17251	4.05143	3.11021	2.12076	1.43541	4.57396	10.0806	7.59026	1.03075	1.0936	0.872074	3.92154
C11orf45	-0.260273	4.12162	1.96909	4.55794	4.74306	4.26699	5.94496	2.66105	1.33381	-0.175115	3.5921	3.19829	8.31049	9.72456	6.48983	2.19942	3.91736
PLCXD1_X	5.19158	3.90236	2.10171	4.16864	4.42443	3.61718	3.22386	4.74529	1.01072	4.09807	3.32798	2.80599	7.43515	8.99175	1.59452	1.90241	3.90885
GSC2	3.7926	2.25369	3.18897	5.75428	-0.431172	4.03367	5.59338	0.782402	4.02212	6.81948	3.45453	7.82265	3.64003	3.35347	8.65635	-0.209454	3.90794
FAS	5.07854	4.79021	3.66604	5.64746	3.34774	3.24687	3.31592	0.736401	8.62667	6.37222	4.22524	4.19363	4.48345	2.29765	2.67192	-0.209454	3.90566
CNDP2	0.907799	1.90825	2.88075	4.1466	1.92591	2.59895	10.5097	1.63603	2.07432	6.82948	1.05836	8.50981	5.11334	3.17863	7.99456	1.20889	3.90509
C10orf11	6.68912	2.23062	5.65552	3.18537	3.29769	3.49532	0.672593	4.48232	2.54471	-0.175115	5.06783	8.05034	4.21495	5.87014	0.68967	6.50018	3.90445
EIF2AK3	4.36566	4.49181	2.98869	5.23788	5.15064	3.98595	4.80856	1.76914	5.37484	1.35586	2.25638	-0.152405	1.85103	8.96485	5.3227	4.67545	3.90294
ACP6	6.44592	-0.332719	3.22761	3.69804	3.89007	0.225154	5.16115	3.42321	5.27087	0.716647	1.74869	4.94792	7.62368	4.4217	7.38739	4.57855	3.90212
ARFGAP1	1.05585	0.660253	2.1778	6.8079	5.32332	1.56432	3.89693	3.69471	7.15163	4.24878	2.59574	9.24111	4.24688	0.884577	4.76003	4.09608	3.90037
LRRC27	3.91344	0.822065	2.34112	4.42726	5.06182	4.02332	5.57235	1.94298	-0.276403	4.70681	-0.325236	4.46705	6.2965	8.30807	5.87582	5.23135	3.89927
DCUN1D5	1.71142	1.33876	1.94401	10.4497	2.579	1.59165	2.45767	1.51855	3.35917	6.71011	3.96578	9.09369	6.27591	0.884577	4.51776	3.95367	3.89696
TMOD2	5.13338	4.48728	3.74736	2.84098	3.73546	3.51204	5.16866	2.10144	6.88803	3.67058	4.56934	-0.152405	8.03578	3.43056	5.29456	-0.209454	3.89085
CCDC3	0.129084	0.628012	1.04049	1.54272	3.87803	0.265247	9.60365	2.00608	4.54373	6.71486	2.31138	6.98452	7.57295	6.67913	5.50631	2.84703	3.89083
MYH4	5.70311	3.86854	0.983617	1.55792	3.71522	4.03613	5.46101	1.81639	6.84837	5.96763	-0.325236	4.07229	2.61216	6.96088	8.78937	0.17595	3.89021
DNAJB6	2.69519	4.06269	0.969578	10.4009	2.62151	1.3055	3.27543	2.24525	3.45336	6.59689	3.14639	7.8978	5.50246	1.9127	0.283028	5.83177	3.88752
SPRY3_X	4.98834	2.8541	3.33703	4.44063	3.47427	4.11937	4.68874	2.70826	6.2166	3.5362	4.55191	1.82464	7.10122	5.0732	3.47054	-0.209454	3.88598
EXTL3	3.92966	3.70518	3.19863	6.48373	4.65457	3.49334	4.00186	3.25352	3.92441	5.57481	3.62252	3.00893	1.0744	6.76901	1.86443	3.58074	3.88373
CHST11	4.13885	4.71986	1.82764	2.95334	4.59647	4.30805	5.26601	2.36218	4.79028	4.26499	0.48152	3.43971	8.87138	2.63298	4.69451	2.78077	3.88303
SOX7	2.90679	4.80016	2.69241	6.99955	3.83713	3.02837	4.24425	2.83253	4.58488	2.52615	1.43564	4.44289	4.52451	3.09764	7.00224	3.15417	3.88183
FXYD4	6.85934	4.26064	2.72945	3.75205	5.00233	3.69589	2.14574	3.24103	6.39388	-0.175115	3.95105	3.33087	1.90806	7.31792	2.40695	5.28786	3.88175
TNIK	2.86521	4.25194	2.58212	0.426478	5.81915	3.74473	6.58725	2.18179	-0.276403	1.12853	2.30229	4.78045	8.96114	6.5883	5.42986	4.68303	3.87849
FUOM	7.02515	2.75581	2.43415	7.31722	1.29698	4.31132	2.9745	3.96386	2.10331	4.25101	0.838791	5.37099	-0.195994	8.36715	2.76084	6.4059	3.87381
LIPM	2.88519	5.12393	3.7605	2.33233	4.39816	3.76964	5.34808	2.45217	-0.276403	3.33962	2.48809	8.44835	7.40859	1.19513	4.84681	4.44953	3.87311
DEPTOR	6.58544	3.39956	3.92232	0.477833	3.86608	2.51027	3.76453	1.24858	7.48884	6.19216	3.01537	5.25875	6.20134	1.52356	5.4929	1.01715	3.87279
NOTCH2	3.35585	3.90135	2.7605	5.60733	3.93994	4.10282	4.98639	2.74265	6.30953	1.18051	4.76005	4.64544	3.39183	2.90418	3.85519	3.51504	3.87241
DNASE1L1	8.73577	2.31111	1.56128	4.83607	0.309026	3.4847	1.1197	3.89768	9.14786	4.04926	0.487674	2.98809	4.88471	5.13262	2.84518	6.12039	3.86944
MED18	6.58214	2.5405	3.2601	4.08209	3.34006	3.70047	4.2473	2.51541	7.43393	1.7276	1.90777	4.67041	4.47279	2.4731	4.54651	4.41013	3.86939
MBTPS2	4.03052	2.59826	2.51096	3.18667	6.45635	4.36886	2.71109	1.11076	3.2358	0.295305	0.220379	4.04471	11.4883	9.151	4.42967	2.04017	3.86742
RNF148	6.83932	-0.332719	3.5467	0.907864	3.66337	3.67893	4.55575	3.83897	9.12197	2.45596	1.16168	4.07637	6.22222	3.81732	3.28506	5.02972	3.86678
CD2	1.70754	4.09316	3.24877	3.82039	2.22153	4.34287	3.50442	1.68095	3.86138	3.65798	1.65246	4.3249	6.02177	10.0535	2.35138	5.29293	3.86475
RASL10A	0.129084	1.7285	4.37375	5.93167	5.367	2.94723	1.73939	2.2041	4.28897	3.21407	5.18534	5.88315	6.51422	4.70497	2.94907	4.64312	3.86273
FXYD2	4.62575	4.01049	4.5126	5.48397	3.58302	3.87794	1.78916	2.98192	6.53444	3.65959	3.85033	7.1907	8.2979	1.86864	-0.271271	-0.209454	3.86161
GOLGA6L1	6.24522	2.48325	2.60668	3.8198	4.13371	2.6864	4.13579	1.8028	2.22342	2.17662	0.785667	6.04437	7.2953	6.87454	4.76601	3.70591	3.86159
KRTAP4-2	3.2415	4.17595	3.22924	2.34635	4.65097	2.39504	4.22018	3.31134	5.01613	4.08722	3.39313	3.9134	8.06225	0.688875	6.09935	2.93339	3.86027
POLR2F	-0.260273	3.61829	4.36348	2.92235	1.13716	-0.185679	7.53773	4.28388	0.739664	6.67016	7.48978	4.58565	5.00857	0.470436	9.61186	3.7621	3.8597
PGM1	1.92198	9.43008	3.03173	2.24887	2.91481	2.77408	5.02361	2.08119	2.28102	6.51603	4.75784	4.26628	4.61566	5.65625	4.42736	-0.209454	3.85858
SETD7	4.85375	2.21055	4.08304	4.85067	5.95983	2.64572	2.76992	3.78573	4.4747	6.21353	3.65085	1.84378	4.5827	1.62497	4.89656	3.28829	3.85841
ZBED1_X	7.44041	3.56511	0.424553	2.35091	4.73777	4.07384	4.07918	4.72718	6.5666	4.04324	3.14527	3.94194	6.26253	5.60298	-0.271271	1.01715	3.85671
TM4SF5	3.23864	0.881129	3.30113	3.29741	2.5959	5.0645	2.75332	3.27297	5.81593	-0.175115	4.33091	5.84863	1.47854	9.50326	4.315	6.10891	3.85194
PLEKHO1	4.56362	3.36262	0.468893	5.86641	5.46725	0.265247	3.94545	0.440506	4.61724	1.35586	6.81616	7.83247	9.81101	1.02392	1.97159	3.78304	3.84945
TRAF3IP3	5.32278	1.25176	2.32969	3.08793	2.91481	1.86914	3.96527	2.70437	4.84759	3.23382	1.74137	4.19641	8.22158	3.24336	8.19616	4.44188	3.848
PPIAL4A	3.71645	5.05046	3.48793	4.53918	2.96173	1.86048	4.2622	3.56654	5.23905	4.13051	4.70577	-0.152405	5.34535	4.53922	4.60708	3.6827	3.84639
PSME4	4.69477	1.24472	4.34866	2.79969	-0.431172	3.36579	4.77644	2.9082	5.00498	-0.175115	4.81824	2.43496	5.99788	6.91252	5.94479	6.89656	3.84637
ZAK	2.61637	4.19196	4.11726	6.2844	3.34774	2.21147	3.86779	1.66527	2.2431	5.96313	0.785667	8.27162	7.94715	5.23468	2.97235	-0.209454	3.84441
SEMG2	1.70754	3.40211	2.92861	4.44772	5.18413	4.27505	4.20997	3.24033	0.832461	1.93409	3.72316	4.58054	9.16617	5.98164	2.42666	3.46575	3.84412
LSM10	8.30175	4.5879	3.38358	4.40245	1.74611	2.15069	2.79015	3.20632	10.481	3.22847	2.17436	3.68432	3.45946	3.24336	3.36901	1.29568	3.84404
SPHKAP	5.65932	3.25098	1.79859	5.12503	3.70193	3.09076	4.01368	2.51264	3.19158	2.00344	4.32502	8.21273	3.59411	5.43431	4.48635	1.0933	3.84336
CD82	1.93205	5.14161	3.03226	4.46728	5.30747	2.31944	-0.416093	2.68364	2.74056	2.62647	0.515472	11.7698	10.2865	1.52178	1.46133	6.06194	3.84072
FOXJ3	3.89691	4.73438	2.02647	6.6779	4.45855	1.14911	3.55115	1.12101	6.47846	1.37106	2.00295	8.93635	8.82823	1.60575	3.33733	1.25496	3.83941
FERD3L	5.46905	3.71405	1.13233	5.94294	-0.431172	4.53753	3.62866	4.04445	6.29156	1.76626	3.77348	4.61613	-0.195994	6.44679	2.14752	8.53617	3.83873
BOC	2.6726	5.41965	3.42255	5.86106	3.9488	2.07645	2.57736	2.21747	3.35168	6.67973	2.11763	2.26482	9.03955	3.88981	6.0895	-0.209454	3.8387
FXYD7	-0.260273	4.56913	6.26797	2.80324	3.31959	2.80652	4.23797	0.110575	3.28438	5.26222	4.72441	7.56534	6.06476	5.59875	1.81416	3.23602	3.8378
SGMS1	-0.260273	3.59011	4.28391	7.0103	3.34774	4.12042	3.12996	4.16508	1.80045	3.96874	2.08953	8.80775	4.56114	6.91351	2.28407	1.56877	3.83632
SMIM1	4.52019	6.39703	2.6934	1.9702	2.48631	3.88578	4.49028	0.621488	5.23351	10.1694	3.9967	1.00116	1.45452	8.43956	4.19608	-0.209454	3.83413
IL34	6.3775	0.830491	4.22287	5.21307	4.24173	3.06569	3.49064	3.6691	3.82392	-0.175115	4.16518	4.45285	5.35636	0.804128	6.44482	5.35021	3.83334
PGLYRP3	-0.260273	4.76162	2.54814	2.33431	6.4776	2.47007	5.38405	1.02663	1.39886	7.00027	5.44395	4.35068	9.25801	3.5732	3.24364	2.31799	3.83305
OR6C75	7.30021	3.81431	2.53614	1.61868	4.83698	2.51811	2.29316	2.81848	8.52036	3.24998	-0.325236	6.30897	8.41286	2.37568	2.30471	2.69332	3.82979
PIK3CD	7.18145	-0.332719	2.23304	3.69536	3.29649	2.75743	4.54342	2.24003	5.58681	-0.175115	6.45605	8.27002	3.50587	4.30666	2.97769	4.7281	3.82941
IP6K1	4.92245	5.34263	0.700092	1.06134	3.05718	4.23321	4.94766	4.27786	2.30652	3.7778	2.20231	2.37457	4.3815	5.19287	4.94328	7.48784	3.82557
ZNRF4	3.22335	3.65493	3.88578	1.48765	4.17061	4.20223	3.08058	3.85513	4.98794	-0.175115	5.06145	0.458508	7.04303	5.50343	2.33475	8.40786	3.82388
HSBP1L1	6.62073	5.49078	-0.370188	-0.278741	2.09028	3.36069	6.38663	2.4618	6.8329	5.99327	-0.325236	4.18144	7.56384	1.9658	9.37276	-0.209454	3.82108
MMD	4.75798	1.60339	3.14272	2.22525	3.32385	3.71995	3.75685	4.06271	8.66431	1.86628	2.35435	4.23877	6.02605	-0.247221	6.68879	4.92491	3.81931
ENTPD7	3.25028	1.65277	2.51847	5.60852	4.75457	2.14549	5.35034	4.28049	3.05202	1.03805	4.3383	3.90095	6.23069	3.51448	5.78701	3.67784	3.81877
PKDREJ	1.13373	4.28098	0.789923	5.3224	1.93255	1.82922	5.47698	2.69241	4.93793	4.37581	4.98309	9.47507	3.03703	5.75718	5.27379	-0.209454	3.81804
WDR59	6.35805	3.13943	2.71613	4.08266	4.19956	3.50093	5.15138	0.723449	7.26107	0.445975	3.02866	5.23071	5.92547	5.04797	0.710528	3.55612	3.81738
TESK1	6.48073	2.78664	2.57042	6.45584	2.97502	3.47918	3.97754	3.25649	1.15687	5.03465	0.878358	8.51016	3.48068	4.02609	3.91505	2.04233	3.81413
BLOC1S4	1.0605	4.4303	2.9438	6.55425	3.45084	3.34624	4.68179	2.39203	5.32066	1.42662	0.370103	10.0838	6.85518	-0.247221	2.51927	5.79913	3.8117
SMAD4	4.86532	-0.332719	1.0884	5.10107	1.74611	3.08314	7.03177	3.09461	5.04437	1.06707	1.80198	2.65006	6.85483	4.28916	10.5458	3.01173	3.80892
FTSJ1	0.699482	3.80508	3.86405	4.84649	3.32145	4.06056	5.59289	3.21523	0.258371	4.66253	2.88961	3.9424	7.5496	6.63437	5.80237	-0.209454	3.80844
ACAT1	5.91492	5.54493	0.232746	3.62237	1.83757	3.33974	1.05207	3.52966	4.97712	7.75655	0.782921	4.4517	4.91212	3.44889	3.18566	6.33117	3.80751
GRHL3	5.03067	5.88211	3.75579	5.13414	-0.431172	3.86549	4.11879	0.501699	-0.276403	4.67066	3.24076	7.45459	3.55377	7.90657	6.67677	-0.209454	3.80467
ATG7	3.75127	1.94562	2.92669	3.12459	2.66611	3.90952	4.24458	4.64715	7.81725	-0.175115	2.59024	2.37457	1.65368	7.9627	5.09116	6.32802	3.80363
UBALD1	6.49068	3.6812	4.18782	6.41218	1.36167	1.97299	1.6237	2.7819	3.67684	2.54281	2.50699	10.5984	4.27018	5.06691	3.87082	-0.209454	3.80223
MS4A4A	2.65793	1.8903	2.85764	5.43659	6.28231	2.75831	2.21664	-0.462412	1.78606	0.433607	4.48332	7.79799	9.77254	3.63722	4.14115	5.11061	3.79999
IGIP	4.02819	4.27529	0.915824	4.74809	1.29698	3.11832	2.4602	6.09905	2.28884	3.86485	4.6877	8.15124	3.70746	3.40265	2.02136	5.72919	3.7997
SLC16A3	0.641296	4.20106	1.97283	3.86067	1.70584	2.30032	4.37633	6.65441	3.42544	4.86199	0.334446	4.27654	4.78124	4.99915	3.41973	8.91339	3.79529
CCDC144NL	6.92625	0.918548	3.22851	3.1227	4.65177	3.82928	2.93551	3.59719	7.58293	1.23614	2.29521	1.95963	5.96848	1.96625	2.56333	7.93851	3.79502
ZNF594	4.3448	1.54151	2.38926	4.7939	4.2115	3.81594	5.19275	4.67263	3.28438	-0.175115	2.08077	6.11585	2.96055	-0.247221	7.63326	8.10515	3.795
OR2L3	-0.260273	4.14586	2.75242	3.69217	1.04922	1.34693	7.0501	3.51802	-0.276403	7.76226	2.38794	3.0707	7.65653	1.78645	7.07074	7.96166	3.79465
CXorf21	7.3359	1.76671	3.55695	4.53559	3.33078	2.23063	1.33439	2.7458	9.12191	6.108	5.11236	3.39335	4.09264	3.07089	1.30903	1.66672	3.79448
PHACTR2	-0.260273	5.47369	3.10979	4.82395	5.82058	3.82022	4.82903	3.04582	-0.276403	4.4963	3.73667	3.44896	9.41511	4.30942	5.0662	-0.209454	3.7906
FAM209A	5.22879	1.59449	3.04192	1.61158	5.2508	2.67259	3.76922	2.5384	4.1526	4.44457	2.51145	0.458508	8.43929	4.96308	6.44492	3.51937	3.7901
EXOC4	-0.260273	2.8541	1.98834	6.14778	4.41436	3.34866	3.60852	3.25041	2.05787	7.53022	0.706887	5.39049	5.72938	1.19513	7.16	5.49027	3.78826
OR4B1	2.06479	1.94958	2.75215	4.59257	4.61982	2.62878	4.25281	4.10125	2.90348	2.23171	4.40902	5.47924	6.84784	0.884577	2.73134	8.14212	3.78694
SFI1	2.53002	4.99019	3.29922	5.60009	4.63443	3.11066	5.7575	1.44625	3.8699	1.68816	3.39939	2.34363	7.87043	4.42025	5.80253	-0.209454	3.78457
CLLU1OS	4.43508	4.42254	2.47009	4.58316	3.29769	2.57627	2.19889	4.04572	4.61193	1.8016	2.06693	7.8254	6.97252	0.809281	4.40908	4.01354	3.78373
YIPF2	7.31685	0.609828	3.01975	-0.278741	6.03013	2.21213	3.86162	3.37208	5.61183	2.02509	4.24187	3.44199	9.56572	1.02392	5.4847	2.99615	3.78343
FAM64A	5.8979	-0.332719	3.57699	5.86092	5.41641	1.96894	4.41782	3.55871	2.08027	3.42368	4.9896	4.08593	8.13754	1.19513	0.539893	5.71639	3.78334
ZNF140	3.49634	4.35593	0.236299	6.05341	2.75044	2.2618	1.1197	1.96087	2.30848	6.6931	-0.325236	8.2651	7.11329	5.58476	1.44486	7.20883	3.783
BRS3	1.64479	3.82154	3.08573	4.03008	2.45714	2.22855	4.43829	4.7706	5.18983	2.40357	1.1412	3.33119	6.67363	4.57238	6.04255	4.69109	3.78263
C8orf76	5.73086	4.27915	3.20933	4.05887	1.36167	2.67938	4.95269	3.77697	5.78225	6.81821	1.86797	-0.152405	3.91897	2.46303	2.71195	7.05497	3.78212
LIME1	5.76119	2.73718	3.43654	0.684032	2.61756	4.82588	4.77543	2.81715	4.27174	2.18484	1.8945	-0.152405	8.33446	8.99808	5.60203	1.71756	3.78161
TCF15	2.99505	4.91504	-0.370188	5.19961	4.84039	2.68343	4.67656	4.28017	5.12688	7.5168	0.990115	3.26928	8.76638	2.12314	3.70021	-0.209454	3.78146
hsa-mir-374b	4.78676	3.46128	2.11288	4.3483	4.39334	3.43117	4.4171	1.4424	4.5298	4.31792	0.622726	4.16943	5.1044	4.87012	6.34547	2.14322	3.78102
EMR2	7.65474	6.81464	1.65012	2.13132	4.12849	2.80538	4.9476	2.5511	5.31025	6.36183	3.25685	2.79807	3.62707	3.82156	2.82155	-0.209454	3.77944
ATOH8	4.7226	3.81026	0.949467	4.7188	4.24999	3.47707	2.11449	4.62778	5.22738	2.51512	2.34459	5.90878	5.67404	3.9015	2.59416	3.63235	3.77927
GTF2A1	2.55991	5.05202	0.999442	5.93388	4.54561	3.59921	3.20315	1.10144	2.84771	-0.175115	1.80609	5.94415	6.84672	6.28301	8.03533	1.84015	3.77642
PLLP	2.73063	4.1043	2.90028	6.05193	3.04048	3.01996	3.43777	2.38389	4.13319	2.04528	4.47331	3.71462	4.94595	4.37483	5.88714	3.15216	3.77473
THSD7B	5.72781	3.66519	2.9033	2.83079	-0.431172	4.12906	7.81803	1.87172	5.14995	2.78224	0.688767	5.24143	0.880014	5.54227	7.59117	4.00486	3.77472
NT5C	0.933124	5.52824	0.128491	1.67239	3.8932	1.15796	9.86352	0.55185	3.74175	6.91817	1.6634	4.41163	6.75982	2.96591	6.6464	3.55108	3.77418
FGF17	4.52163	4.23637	3.07681	2.43358	2.86202	3.70712	3.31226	2.18512	5.05686	-0.175115	1.61117	-0.152405	3.75049	12.8111	5.16642	5.92136	3.7703
ZNF474	0.641296	2.39606	2.03574	3.26207	4.14942	2.98528	4.64817	3.17798	3.31546	2.11059	3.71258	3.21673	9.8842	3.83468	5.15224	5.76926	3.76823
TAPBP	7.11912	3.14153	1.11578	-0.278741	3.40136	3.87742	3.71872	3.03937	7.55438	4.96325	2.78205	5.19155	7.59001	5.67305	0.283028	1.11001	3.76762
ARMC6	3.70645	4.26136	3.59651	3.94551	5.78168	3.09535	2.82171	0.546259	1.0418	6.46597	2.90269	2.35763	8.25402	4.90081	3.89318	2.66451	3.76471
A1BG	8.08579	3.65726	1.29204	2.46478	3.76337	3.15225	1.55335	2.30641	8.22446	5.90844	1.8535	2.74468	4.58339	6.49017	-0.271271	4.4131	3.76386
TBX5	2.07645	5.26498	3.45916	-0.278741	4.19281	4.45305	3.92617	3.81351	1.6092	7.45082	2.38136	2.77388	4.41478	6.76338	1.71473	6.17338	3.76181
CDC42BPA	2.73863	3.06236	3.24846	7.1273	1.13716	2.88995	4.80964	3.8714	3.91386	0.433607	2.43821	7.94211	-0.195994	4.74316	5.07102	6.93293	3.76024
PCDHB11	6.30579	3.23972	3.42233	3.43199	2.23707	3.70234	3.45457	1.82466	5.73727	2.44425	0.688767	6.85357	1.7263	7.04397	5.30236	2.72305	3.75863
OSBPL2	5.70016	2.0302	2.30049	6.05019	6.41416	2.23215	2.46675	1.90295	1.28074	5.66959	0.742543	4.37164	9.16321	6.68253	1.26423	1.7835	3.75344
GCNT1	8.23076	5.41802	3.27127	3.21048	0.8799	4.06155	2.52495	2.40182	11.0255	4.52484	3.58763	2.6869	1.99997	4.2715	2.14223	-0.209454	3.75174
PENK	3.13918	3.59831	0.173532	5.78899	3.53444	3.66779	5.20002	0.57517	6.43909	2.5036	1.84524	2.09089	5.91439	3.67653	8.29234	3.57046	3.75062
MEGF9	2.64698	1.04367	4.36049	6.07192	4.24173	0.913545	2.31991	1.57396	5.43223	1.3936	5.71016	10.3682	2.23666	1.86063	4.45168	5.37671	3.75013
hsa-mir-1208	9.55822	3.71046	2.9875	0.477833	3.01692	0.0517139	1.6949	-0.462412	7.9658	5.91407	2.98146	7.7119	2.28409	3.25028	4.94521	3.84581	3.74586
RFXANK	6.30782	2.52977	-0.370188	2.61271	-0.431172	0.933621	9.98501	-0.154243	1.66206	6.26213	3.23925	8.57007	6.42431	1.9127	8.50579	1.94129	3.74568
SUCO	2.15606	2.0287	1.95206	6.10129	2.50797	2.95785	3.86609	5.96962	2.46597	3.42894	-0.325236	1.65243	6.81565	6.26435	5.68084	6.39223	3.74468
GPR135	5.59958	0.290345	1.96846	3.34622	3.50876	1.66481	6.22534	3.65964	3.51222	4.04547	1.4954	6.88786	4.3201	1.42831	10.7784	1.18336	3.74464
CYP2C19	-0.260273	3.61317	3.45915	4.69182	4.64717	1.24521	4.45297	2.80176	6.11517	1.03805	1.76019	-0.152405	10.692	7.22871	5.09719	3.48246	3.74452
SSNA1	5.04035	0.763732	1.30867	10.0633	2.86532	1.70248	0.883667	4.33469	5.84463	6.49497	1.6681	8.81043	2.6746	2.9095	0.540763	3.98388	3.74307
PRMT7	1.85073	1.65477	0.573147	6.19011	3.11023	3.61592	2.27736	2.83162	4.21872	4.78931	0.85396	9.16736	6.19633	6.41469	3.67361	2.45541	3.74208
BICC1	-0.260273	1.94409	0.679306	1.48765	1.90297	1.92826	3.19616	7.0376	2.29502	5.89377	3.9711	8.09479	2.54906	4.37153	6.32883	8.44249	3.7414
CRISPLD1	6.12087	3.62085	3.31841	1.86144	4.71773	2.91144	5.3571	2.20781	6.66005	1.59895	2.63497	1.73752	6.93631	3.28949	7.09423	-0.209454	3.74111
ABL2	2.08753	1.90027	7.81577	1.32655	4.38462	3.74774	2.90239	3.98991	7.91131	1.76626	5.60228	1.70636	5.3029	5.15176	1.39103	2.86747	3.74088
GCNT3	0.589561	4.61929	1.7968	2.92775	1.74611	0.32857	10.4487	1.71036	4.77043	7.44374	3.74159	5.21404	7.06764	1.19513	6.43674	-0.209454	3.73918
LURAP1L	2.29406	3.11614	1.30166	0.771961	4.23371	1.52668	10.0336	-0.462412	3.42143	6.50603	2.74129	7.6664	5.75266	2.08043	8.11639	0.690355	3.7369
CPT1A	0.641296	-0.332719	2.6906	0.202646	-0.431172	2.97489	10.5865	1.94984	3.68238	4.39791	3.71532	6.99407	6.39737	6.22649	8.37148	1.71932	3.73664
OR51A7	4.59498	4.35431	2.77033	-0.278741	5.34588	2.87672	5.10674	2.84359	6.5374	4.67292	2.55625	1.35348	7.1088	4.71695	5.43086	-0.209454	3.73631
PDE6G	5.6883	4.36632	2.70137	2.46738	4.45855	2.07774	3.81253	2.18731	3.48396	6.16771	3.63939	4.06186	6.83637	2.29598	2.32005	3.21087	3.73598
SPATA32	3.20959	3.79007	7.37878	5.58969	3.09998	2.76022	2.09149	0.546259	2.48059	-0.175115	3.27338	10.4578	4.5291	5.9431	3.24918	1.53545	3.73497
NDUFS4	2.93044	3.39446	1.41517	1.25335	4.64717	2.3313	9.40558	2.30413	1.01072	6.41059	1.9835	6.89589	0.52124	1.90575	6.86424	6.48175	3.7347
OR2G6	5.70208	8.22979	3.71832	1.80922	2.72682	1.79339	4.01614	4.0559	3.09191	7.23699	1.80474	2.91373	5.62183	2.87183	2.45322	1.70619	3.73451
SYNPR	1.59032	2.88738	3.83234	1.84745	4.13371	3.10955	1.85754	3.06271	5.23071	-0.175115	3.14049	9.5766	4.84593	3.93184	3.46655	7.37241	3.7319
ZNF90	5.63012	3.88997	1.12829	2.01253	0.621474	3.89055	6.00004	3.49262	4.87546	3.54466	1.16966	2.18704	2.07673	5.84528	7.63447	5.69491	3.73086
HHIP	4.56546	2.57774	2.30667	2.76307	5.88044	3.23887	2.92057	2.34077	2.35502	-0.175115	1.21081	1.93911	13.1175	8.06711	1.26423	5.31667	3.73056
C2orf57	-0.260273	4.81667	3.08991	4.66257	4.53181	3.41501	5.51179	4.10416	1.25938	-0.175115	3.70599	4.68446	3.72724	7.24853	7.31982	2.022	3.729
PRHOXNB	3.85834	0.927321	3.45802	1.31101	4.19757	3.09866	4.55104	4.08683	2.08101	1.8016	4.05377	4.72675	5.5208	6.53475	2.46872	6.95834	3.72716
SLC25A12	4.44903	1.82225	1.81012	2.90469	4.6614	3.73859	3.20425	1.89815	5.61258	-0.175115	1.99911	-0.152405	10.6422	7.92984	6.18404	3.06704	3.72473
ZFYVE21	5.18217	4.45727	3.06271	3.46645	3.73546	4.02826	3.30453	2.2956	-0.276403	6.40613	1.88773	6.8712	4.8487	3.93848	6.53679	-0.209454	3.72098
NAB1	5.65495	3.5727	3.6213	3.59809	4.66956	3.95111	4.39005	3.60417	3.20761	2.32304	0.96526	0.929672	8.15533	2.37568	4.42535	4.0036	3.71547
OR4K13	6.05686	3.98557	-0.370188	2.9827	4.3273	2.49812	4.89963	1.3265	6.81153	2.73508	2.14769	2.01714	8.96543	-0.247221	6.96502	4.33463	3.71474
PRAMEF12	5.88874	0.764106	3.15707	3.03669	4.93189	1.80183	3.45499	1.72439	4.5135	1.86628	3.40093	9.42875	3.23484	0.809281	4.4898	6.90469	3.71299
TAS2R60	4.6936	0.517895	2.18542	2.12918	5.33096	3.14696	6.4539	4.01311	-0.276403	2.02509	-0.325236	2.48126	7.34112	8.30719	5.13325	6.24626	3.71272
CLCN3	3.74447	4.12181	3.10467	3.20793	1.37174	5.15395	1.22519	2.34291	9.46946	4.52181	3.44058	1.70636	2.9123	6.97765	3.41509	2.68458	3.71253
OR2T10	6.39266	4.84331	0.547513	2.07392	2.96173	3.00561	4.39214	1.46841	7.52029	8.06979	2.5832	3.00245	2.34149	1.31918	7.25207	1.6096	3.71146
CPSF4L	1.56688	4.08877	3.58034	6.38372	5.61242	1.39818	4.27392	4.14177	2.70533	5.0334	2.39519	2.04905	9.41064	-0.247221	5.37514	1.6096	3.71107
SLITRK1	5.07338	2.54721	3.73843	4.35988	4.84135	2.97249	3.6057	1.72443	5.29832	1.2953	5.02856	2.48126	9.95734	-0.247221	3.75634	2.92399	3.7098
hsa-mir-550a-1	3.85219	2.31637	3.41028	5.48112	4.3076	3.78751	3.63275	2.98513	3.86394	4.64155	3.66544	1.06942	3.71213	6.99364	2.82214	2.79682	3.70863
EPM2A	3.62442	3.19864	3.38544	5.02056	3.17568	2.86099	5.28564	2.57149	2.39263	1.95125	4.91932	10.439	1.86094	3.13979	5.70998	-0.209454	3.7079
GPR19	6.41042	4.94507	4.03707	2.87236	3.81218	0.178349	0.885353	0.83163	4.49617	5.92455	3.59493	5.72803	4.96956	1.74841	1.49158	7.39337	3.70744
MPC1L	3.89343	3.64895	2.36007	4.50879	3.15532	3.83469	1.94195	4.08986	5.90562	2.00344	4.03665	5.97755	3.12266	7.72221	-0.271271	3.38405	3.70712
XPC	0.129084	2.70247	2.3839	5.42568	4.46603	5.14416	4.36624	0.782402	5.08592	-0.175115	1.7013	4.37217	5.02407	11.2187	5.90357	0.7823	3.70706
ITGAD	3.009	2.0647	2.98941	7.13242	4.39312	3.17536	6.21887	1.47841	4.6169	-0.175115	2.35119	7.99952	5.26112	2.37568	6.02542	0.396896	3.70705
DEFB124	5.54397	0.420604	3.17103	4.72748	3.81732	2.81914	4.30792	2.34061	6.62433	4.25532	0.878358	-0.152405	6.40136	3.72767	4.45257	5.96651	3.70636
FOXA1	1.56688	3.68006	0.128491	5.30747	3.84018	4.65074	5.24933	3.75977	5.18654	-0.175115	4.27225	1.36813	3.80131	7.65597	9.21463	-0.209454	3.70607
CCDC91	2.24567	5.30401	2.71518	2.47177	5.38695	2.85317	0.12825	2.29619	2.22443	4.85698	3.21711	6.12881	8.32338	4.04002	0.938575	6.15941	3.70562
HOXB8	4.81651	2.53036	3.31703	5.45812	2.86532	1.19296	4.67992	3.29558	2.7358	1.88544	3.58203	1.73752	8.32994	3.52608	4.78106	4.54655	3.70501
C4orf29	-0.260273	0.595581	2.86021	5.12202	4.73449	4.01797	2.93364	2.86518	5.49709	3.15595	4.30681	0.458508	8.08999	9.27081	2.47256	3.15549	3.70475
RGCC	5.03743	1.235	2.22442	1.06134	3.59062	3.89154	4.54949	1.24529	5.69956	-0.175115	3.1569	4.93149	8.70493	6.58321	6.29029	1.20889	3.70221
MPP3	3.97828	4.63814	1.97282	5.20326	3.23518	3.44216	5.13183	1.76854	2.49624	4.40614	3.01619	3.75522	6.3213	3.98365	6.09193	-0.209454	3.70197
hsa-mir-7109	4.66547	3.14287	0.717251	4.60671	4.93254	4.56711	6.46194	2.66123	2.78684	3.22683	1.58605	2.10424	6.40044	5.83426	5.74598	-0.209454	3.70189
C1orf228	4.81043	4.77446	3.28632	1.58619	5.38131	3.67523	4.81888	2.66957	7.36641	1.45488	1.07933	2.59513	7.79053	1.57647	6.57163	-0.209454	3.70171
ZNF699	5.44164	1.6582	4.24615	-0.278741	5.32264	2.91945	6.43201	1.0251	3.49086	2.93317	4.09359	1.06942	11.1777	3.32408	6.57446	-0.209454	3.70127
VAX1	2.89197	8.1881	3.13822	5.09719	3.82246	3.26056	5.30987	2.6901	-0.276403	2.48738	3.35668	4.83316	2.93488	2.57829	7.51184	1.3954	3.70123
TENM3	5.60506	4.21101	-0.370188	4.99491	3.28824	2.41355	3.3986	1.06276	5.8169	7.82657	4.18043	2.17844	7.7328	0.804128	-0.271271	6.33721	3.70057
MCFD2	3.98901	4.24818	3.3454	2.4149	4.71522	2.32296	6.27399	3.26911	1.75932	3.63902	4.07371	3.78625	3.92845	-0.247221	5.36491	6.32493	3.70051
GPR133	1.59032	3.3798	3.31447	8.7611	4.44621	0.494246	1.79804	1.81993	2.10544	2.89323	3.05502	7.50125	7.28241	2.04451	6.48147	2.22556	3.69956
RPL21	8.00558	1.45453	3.55582	3.82131	1.29698	4.36339	1.82666	0.501699	7.76297	4.52761	4.0331	7.0543	3.05873	6.97272	-0.271271	1.2062	3.69814
RNF4	1.13373	1.83982	3.60235	9.92077	3.5601	2.84529	1.37807	0.230364	2.36824	6.88965	4.41388	7.20263	6.00128	1.18809	4.25375	2.33224	3.69752
SLC6A5	5.68261	0.032765	3.60096	3.06081	3.09998	3.2185	1.95999	3.03007	6.57721	2.09039	1.70098	4.12893	7.32079	6.72278	4.93074	2.00229	3.69749
ZNF680	2.89711	2.34732	0.998317	5.94767	3.94505	3.77194	5.00979	0.110575	0.623448	1.35586	2.72761	6.52024	6.02013	4.97396	6.51763	5.38413	3.69692
SLC11A1	-0.260273	5.46836	0.86748	6.31428	5.10786	4.59641	2.64896	1.67411	5.65502	2.79097	-0.325236	3.5953	7.77319	8.71558	4.69108	-0.209454	3.69398
NINJ2	2.99921	4.15817	2.83377	5.45202	4.37409	1.99974	4.01603	1.57396	3.36473	7.78877	4.52794	9.31527	3.62326	-0.247221	0.837327	2.48014	3.69358
PNMA6A	4.69494	3.20962	3.85795	0.477833	3.06817	3.18994	4.02993	3.61111	5.73972	3.9744	6.45076	-0.152405	2.18901	4.50349	4.60137	5.64706	3.69331
SPEF2	2.22405	2.46835	3.95271	1.48731	6.47152	2.84597	4.79136	2.63635	3.76548	3.17011	3.15062	5.1531	11.4239	1.96002	2.02242	1.56433	3.69297
THUMPD1	5.81804	4.53102	-0.370188	4.44512	3.3059	2.35282	5.80019	3.43317	1.41507	4.65867	1.05709	2.08324	5.31108	4.23199	8.88232	2.10788	3.69146
SDCBP2	3.70503	2.71472	3.12587	4.44836	4.28922	3.51782	5.09961	1.35443	3.06807	0.514038	2.77563	2.5217	7.34047	7.99855	6.77232	-0.209454	3.68977
LAMA4	5.21351	2.32202	0.802075	3.51073	4.59174	4.27512	6.78045	4.07595	3.47293	1.68816	1.99786	4.47586	3.93622	4.8228	5.35743	1.70619	3.68931
DUSP14	6.81936	0.0925883	4.64845	0.202646	5.87654	2.696	4.71663	4.03597	3.84869	1.64465	5.25981	2.17637	3.37704	5.07782	5.78273	2.76581	3.68882
GPRIN3	5.72123	3.53205	3.97823	2.72422	3.84286	2.00453	1.41094	3.26384	5.75612	1.95125	5.33864	3.71032	6.68498	1.14747	1.15821	6.7857	3.68816
TRPV3	3.64624	2.72615	3.61816	-0.278741	3.45258	4.0975	5.96438	1.74804	5.52726	3.50423	3.48126	1.2814	7.48698	3.52034	3.23678	5.98246	3.68719
COG6	5.4827	2.01357	2.00172	3.07791	4.69765	4.39142	4.80327	4.12486	5.15801	-0.175115	0.635251	3.76903	6.6315	4.3927	4.60502	3.37966	3.68682
RGS5	5.39717	5.11253	2.11374	1.77993	3.67931	3.60426	0.680849	3.03431	7.61158	4.61214	3.86187	1.75579	0.473592	6.59362	2.5609	6.03404	3.6816
SLC15A1	5.25326	4.91425	1.56694	1.22595	1.34002	2.09643	4.70495	3.87676	6.2581	5.53292	2.41762	4.58808	7.07264	2.29765	4.66181	1.0933	3.68129
HOXA7	6.74295	4.27678	-0.0277804	2.51141	3.51516	1.80309	3.91724	2.64911	7.81248	6.65508	1.89484	2.27606	5.88493	1.78645	5.86703	1.33216	3.68106
KLHL35	6.61946	4.20201	2.05636	7.05087	2.96173	3.5636	4.57801	2.80329	4.66308	6.01066	3.2467	2.96122	5.30898	3.3481	-0.271271	-0.209454	3.68083
CCNG2	5.09747	5.57688	1.95192	3.32177	4.08009	3.47011	3.64247	2.47073	0.231631	4.48786	2.17096	3.88895	6.12601	3.43874	4.85711	4.04925	3.67887
TRIM22	8.15342	5.02585	0.439898	5.11605	1.3934	1.734	2.67541	0.319195	9.1078	6.14654	0.794821	3.53142	3.62953	2.598	4.89451	3.29421	3.67838
ECM2	2.49942	5.82754	3.01747	1.25335	2.39993	2.52014	5.60617	1.75275	4.94563	5.48762	3.15408	2.54701	2.74632	5.08851	6.86468	3.09203	3.67517
APOA5	1.96207	4.70736	2.26812	5.55934	2.96173	4.77102	3.70011	0.908304	0.739664	4.38378	4.74258	6.24046	2.21919	8.97069	2.96125	1.6966	3.67452
S100A16	3.87773	4.85993	2.02227	4.40779	4.20826	3.24259	2.49066	0.319836	4.56155	2.59	3.92298	7.91508	-0.195994	8.59267	6.18223	-0.209454	3.67426
ZNF713	5.07486	8.77171	1.60457	3.80569	1.90297	4.03794	3.8434	0.546259	6.12364	6.30323	3.67424	4.13699	7.00501	-0.247221	2.40766	-0.209454	3.67384
CKS2	6.53337	0.881129	2.00928	3.42439	2.86532	4.35663	2.96799	2.14843	8.37981	3.33258	3.29675	2.85854	2.08672	7.69563	5.53539	0.396896	3.67305
NIPSNAP1	7.00406	1.41245	0.944593	1.31101	4.63117	4.6175	6.30518	0.823134	4.83889	3.52225	0.995166	7.31643	2.16141	3.37639	8.25606	1.23987	3.67222
DYNLL2	1.95742	2.54865	2.01147	3.26207	4.06293	2.67071	4.95043	2.83629	2.30776	2.8163	3.11301	2.13002	6.49858	8.51315	7.73518	1.30516	3.66995
OR10G2	6.65966	0.809692	4.18244	3.85642	3.06817	3.33158	3.35831	3.49169	5.47193	1.59751	7.29488	2.74666	-0.195994	4.74474	5.21522	3.04557	3.66741
EIF3C	0.641296	2.23009	1.34837	6.14429	5.183	3.27685	4.93155	1.49576	2.42734	1.79484	1.55825	6.53682	6.43003	5.54477	6.01792	3.11258	3.66711
MEP1A	1.84464	1.43178	3.59975	5.73457	4.36102	3.89378	2.46081	2.24874	2.44549	2.13784	1.77441	6.51501	8.29828	4.92984	0.283028	6.71389	3.66706
PABPC4	5.64745	0.764106	1.87385	0.573912	4.20408	3.69578	3.86546	3.22277	5.7586	-0.175115	1.93598	0.929672	6.78552	8.94363	5.09655	5.54551	3.66673
CXorf61	7.22364	1.71533	3.9603	3.22963	5.04634	2.70162	4.17735	1.53075	5.78752	-0.175115	4.40925	2.87402	5.86214	4.44433	4.20556	1.66428	3.66606
VPS37D	1.86461	1.82417	3.03655	10.1197	0.28737	3.91971	4.24537	1.48877	3.66888	5.64318	3.14965	4.5135	4.87878	5.64768	1.90536	2.42886	3.66389
LMAN2L	2.10743	1.78048	2.83109	4.09075	2.72682	1.42779	6.08798	4.53306	2.77384	1.89605	2.45996	4.3913	3.16934	5.34751	7.07091	5.87601	3.66064
MLLT4	5.88072	3.5883	1.33784	3.70902	5.18308	3.23912	2.77312	0.854427	7.71779	1.4895	2.04079	0.657084	6.2304	4.59133	4.67861	4.57576	3.65918
EDIL3	1.0605	-0.332719	-0.370188	3.92381	3.23026	8.0827	2.90995	3.4777	2.14972	4.12265	1.00596	8.924	6.48542	9.58151	2.056	2.22661	3.65837
SPINK6	5.19562	3.76843	3.76653	3.2915	3.87376	3.86952	4.52797	2.04602	1.42316	4.09205	5.70295	2.17844	3.28355	5.78364	4.72335	0.968154	3.65592
OR2T4	1.18931	2.57543	2.04194	4.97682	4.72171	3.78569	2.71817	3.06585	2.84173	2.80785	2.15236	4.99827	7.99562	9.28793	0.837327	2.49012	3.65538
RIOK1	3.19423	9.51732	1.65483	4.18134	0.309026	1.47784	-0.416093	0.430323	2.30219	8.14057	2.41022	8.9305	6.55556	2.5601	3.63449	3.59516	3.65485
ZNF772	6.70379	2.47249	4.20199	1.58619	4.48244	2.25428	3.80117	2.34601	5.52585	3.31955	5.37694	1.2691	7.46228	4.8572	1.39163	1.41645	3.65421
PARP8	3.46271	4.95776	4.66875	5.04833	3.35776	1.42661	3.3991	1.68037	3.89279	7.88096	5.49052	5.96597	1.65368	2.11832	3.66061	-0.209454	3.65342
FAM177B	6.37348	2.90471	2.83316	4.11823	4.36526	3.94525	3.38117	2.51434	2.73838	2.44425	3.74897	1.73752	5.98735	1.32786	3.64474	6.38868	3.65333
CEACAM7	4.65873	4.55629	3.45296	5.29573	2.73295	2.48789	3.0465	2.20863	1.73633	1.18051	3.51218	5.52026	3.12191	4.99323	4.31411	5.62879	3.65294
PPP4R1	2.93248	-0.332719	2.48999	4.83471	4.75853	2.95438	3.65483	1.09515	5.73742	3.21286	5.93577	2.61896	6.64454	3.31043	5.35675	3.23282	3.65231
MPV17	3.07761	4.5132	2.17918	4.65972	5.41069	2.68438	1.37885	2.26035	4.98344	2.61455	2.27634	6.79901	9.74348	2.48787	3.57022	-0.209454	3.65184
AMY1A	-0.260273	4.29319	2.72384	5.25174	4.47785	4.1238	3.31086	3.95373	3.78314	5.53833	1.29095	-0.152405	5.988	6.78996	4.23927	3.02864	3.64879
LYPD4	5.6795	2.4997	3.30829	4.83547	4.03993	2.37079	2.77308	2.84607	0.739664	1.59751	6.15895	2.76912	5.46178	9.43252	1.21433	2.65198	3.64867
STK3	2.59667	4.18872	1.80767	4.66062	5.17107	3.83766	3.26252	2.58343	2.26557	3.36194	4.49362	-0.152405	5.53842	6.44383	4.3615	3.94275	3.64772
ACOT1	7.65232	3.60018	2.27539	1.23441	-0.431172	2.00158	7.02458	3.44671	7.8015	5.16528	2.33825	1.10978	1.51942	6.6636	5.60148	1.35426	3.64735
TBC1D30	3.41616	2.31222	3.31079	5.30535	3.40572	4.78254	3.79123	3.2838	0.467853	4.97986	3.94883	5.60333	0.473592	6.4167	2.96968	3.79969	3.64171
PI15	4.77389	4.76977	2.03529	2.4015	1.90297	3.85846	2.65737	3.47376	3.30708	3.42766	2.31284	6.03075	0.784932	6.56258	7.14035	2.82096	3.64126
ZNF423	2.66497	1.65439	2.43273	7.44779	3.5326	3.39296	3.27543	2.86379	1.88383	1.66204	2.11283	5.11777	6.44875	4.88929	4.30715	4.53626	3.63891
SHOX_X	4.26043	3.49793	1.79632	4.1125	6.04086	1.48662	5.26144	1.32014	5.12545	5.65758	3.6853	2.59513	7.06765	4.013	1.36647	0.919759	3.63791
SUN2	1.85238	4.59653	2.53242	6.23923	2.33864	1.56467	5.24533	1.606	0.258371	6.18443	4.05074	10.1683	1.90806	1.14747	2.81033	5.69925	3.63763
CT47B1	1.70754	0.595581	4.63879	3.25461	7.14853	2.38377	5.915	-0.462412	-0.276403	2.20197	6.60661	4.71883	9.59739	1.57647	6.3979	2.188	3.63701
CDH19	2.87611	3.07867	3.86642	2.43885	3.54297	2.44564	4.59578	2.20793	3.16358	4.43621	4.85948	2.71304	3.50048	4.76659	6.00916	3.66727	3.63551
SFTA2	1.59032	3.16238	2.23157	4.03537	4.3425	2.69052	4.97553	4.04913	1.48129	1.5118	0.444042	-0.152405	6.17448	6.76277	7.54578	7.30473	3.63436
IHH	6.74646	5.00352	2.69422	3.05585	2.70396	3.05636	5.29985	1.04754	4.93829	-0.175115	0.97771	1.5931	1.7263	8.25142	8.52858	2.69805	3.63413
CD99_X	4.45487	1.43794	2.48076	-0.278741	5.76138	1.83042	3.25975	3.96609	4.81354	1.08568	3.39453	4.46504	8.99797	-0.247221	5.90204	6.79488	3.63243
PSMA1	4.91386	4.53653	2.06329	3.38174	2.86202	4.78767	5.56692	2.18403	1.91491	3.18662	5.24221	5.61953	2.33308	5.48222	3.36431	0.678833	3.63236
GPR137	5.05865	3.32094	1.32374	1.22126	5.45175	3.54944	4.70215	3.3269	3.62144	3.59247	3.42178	-0.152405	9.35966	2.81103	4.09235	3.409	3.63188
CORO2A	4.69418	0.807165	0.657034	0.426478	9.42052	2.56755	2.27736	2.08538	2.74041	3.848	3.75674	7.76444	3.56537	3.01819	4.33897	6.12404	3.63074
RRAGB	3.20589	3.47249	1.63988	5.1079	1.36167	4.18112	4.57757	1.86624	0.231631	2.17093	2.6619	5.44445	1.10497	9.47213	6.45068	5.09617	3.62785
PLOD3	5.40476	3.22878	3.77777	2.58865	4.51633	2.91689	5.30703	2.68196	2.57051	1.72856	4.126	3.618	1.71504	0.470436	7.97994	5.39013	3.6263
SMCP	6.2779	2.14063	3.64576	1.00742	3.34774	4.22009	3.68663	2.63811	6.6799	0.445975	4.60429	4.04285	7.67895	3.24422	2.5543	1.76435	3.6237
MSH6	4.25526	3.27865	4.32083	1.30348	3.82224	1.92023	4.98996	4.24384	5.61878	2.80422	5.01448	-0.152405	1.51942	6.34975	2.29879	6.33909	3.62041
SLC35G6	1.00174	5.82258	1.99231	10.0417	2.08021	2.58798	0.381355	2.02685	0.475949	7.8594	3.99469	6.35932	6.87763	2.46627	2.91115	1.0378	3.61981
PAQR8	5.33383	5.30018	0.78045	0.573912	3.11028	2.33542	3.72202	3.41845	5.3761	4.55538	0.592819	2.50822	5.05435	4.29601	5.39903	5.5519	3.61927
UCMA	8.3794	3.37561	3.56368	1.19213	1.29698	3.34325	3.89264	3.31559	9.25486	1.68816	4.48808	5.02182	4.89343	1.18809	1.74954	1.25496	3.61864
INPP1	5.44838	4.36297	1.76717	3.59489	5.13201	3.38462	1.2283	2.38967	5.13574	5.60924	1.84524	3.81166	7.234	4.29225	-0.271271	2.93241	3.61858
RFPL4A	5.9215	2.02652	2.00875	2.8481	3.45258	3.38816	6.55042	1.87213	4.06184	4.36509	0.592819	6.08108	-0.195994	4.23475	9.21189	1.46116	3.61755
IFIT3	0.641296	2.32535	3.41453	1.4083	3.04048	3.46043	6.92238	0.538533	0.231631	4.28499	4.09566	1.18101	7.55637	6.74825	10.5181	1.51161	3.61743
SH3GL1	5.83327	4.0229	2.87954	0.477833	3.70193	2.41966	2.77308	3.64111	6.39674	0.851651	4.644	1.41261	6.42821	5.30804	4.81093	2.25337	3.61593
PRB1	2.7501	1.18755	3.3357	6.34363	1.74611	3.83868	3.94872	1.20226	3.37803	2.75893	2.25551	4.33557	4.52143	8.73239	5.44924	2.05944	3.61521
PLOD2	2.44035	1.7749	3.669	5.31656	1.8825	3.58356	2.87086	3.99272	0.507026	-0.175115	4.30791	10.0204	4.15039	5.60706	1.3528	6.52349	3.61403
USP17L24	0.641296	4.3541	2.24211	5.75922	2.01552	3.45261	4.34799	2.27559	3.0696	4.04402	3.69788	4.59269	7.23071	4.92621	2.1847	2.9725	3.61292
MATN3	3.49598	4.15069	3.9169	4.11284	3.31959	2.19855	3.31078	3.10931	3.87729	4.48137	5.29447	3.2626	7.4542	2.04552	1.71098	2.05944	3.61253
ADAMTS16	5.18214	3.60528	4.50748	2.29288	3.92751	3.28617	4.58482	2.53176	2.36311	3.62551	4.73474	1.80141	4.43749	4.763	6.35854	-0.209454	3.61202
ACTBL2	4.14001	4.65046	3.28841	5.17369	0.653199	3.35384	3.63032	3.77507	6.20098	3.28093	4.06723	9.47634	3.91851	1.14747	-0.271271	1.29568	3.6113
NUDT17	3.773	2.72118	3.86313	4.60557	0.653199	3.23422	5.76258	3.03713	7.27745	3.20542	3.0373	3.44199	4.69154	4.91275	2.36653	1.18512	3.61051
BPIFB4	7.68853	4.87886	-0.370188	3.44969	3.77768	3.10209	5.87778	2.12505	6.41577	2.10265	0.334446	1.65243	9.03074	2.73755	3.3258	1.6235	3.60952
LUC7L2	5.50605	1.74682	0.767392	3.00493	4.78927	2.12386	3.47199	1.1473	4.79266	6.39079	1.02713	4.75652	7.44701	4.5737	1.42768	4.77019	3.60896
KCNJ6	7.37363	4.11433	2.33561	2.18524	3.38465	0.802051	3.98928	3.35266	7.50922	3.13981	1.50388	0.657084	6.72859	0.804128	5.73786	4.11791	3.6085
SLC25A6_X	5.68605	3.99902	3.83347	4.68628	3.65869	2.83697	4.99216	3.80279	6.71002	4.65097	4.96789	-0.152405	1.77455	1.14747	1.59492	3.54502	3.60837
SEC61B	3.10297	2.23526	0.737917	6.50058	5.50114	3.38137	5.61931	2.37756	3.28438	2.13784	2.31372	3.1455	6.90987	3.65618	3.84705	2.97316	3.60774
BMF	5.03556	1.85645	4.54105	3.37007	0.28737	3.50002	2.38122	3.55085	1.83962	3.84455	2.93964	2.7152	5.00428	6.75729	5.14869	4.8968	3.60429
TMEM191B	2.73626	-0.332719	3.76228	5.24147	5.0232	3.16603	5.04115	2.88846	2.00341	3.66782	4.50074	4.5004	7.78277	1.90927	2.29879	3.44312	3.60203
EPB41L5	-0.260273	3.11774	3.29521	6.30115	4.94162	2.79072	6.2566	3.40744	0.890825	-0.175115	1.60682	2.09089	10.2102	2.98244	6.63224	3.52365	3.60076
RABIF	5.07199	4.46138	2.55433	3.36814	3.47807	4.94534	4.7353	3.06879	1.73633	1.42662	0.624049	5.40439	4.36339	9.09161	3.47559	-0.209454	3.59974
PRR16	3.98717	4.06383	3.94993	2.11981	0.653199	3.40261	2.78631	3.33405	6.00086	6.85954	5.72336	2.72856	-0.195994	1.02392	3.81802	7.33022	3.59909
IFNA6	6.02553	4.25289	3.99686	5.99763	0.653199	3.34724	3.93965	1.27383	-0.276403	6.98484	2.9101	2.56853	4.59999	5.06358	4.86563	1.37496	3.59863
MATN1	6.64446	4.01601	1.07124	7.18194	2.07088	3.02503	3.30453	2.60702	7.00167	4.52528	2.15047	9.18303	2.24155	1.46535	-0.271271	1.35426	3.59822
FAM228B	6.43076	4.10992	0.830922	4.06965	4.54714	2.36658	2.92057	1.85193	5.35367	2.94141	0.949787	-0.152405	5.49686	3.37572	6.38482	6.06504	3.5964
ZXDC	2.86074	2.4288	3.48834	4.33704	4.44621	3.62279	1.30494	2.92914	3.71826	-0.175115	5.07852	1.73916	5.97873	5.87126	3.40478	6.48949	3.59519
STRIP1	4.17061	1.75036	4.27022	2.72909	3.63938	1.59165	6.42071	2.33649	0.793144	5.44963	0.311024	2.36807	9.87676	3.38946	7.42765	0.995222	3.59497
C9orf84	6.02112	4.52928	7.56831	2.05643	0.841542	2.92446	1.97235	0.67164	7.45767	5.18171	4.2469	2.23257	3.21864	7.56566	0.282435	0.716714	3.59296
CA5B	5.76956	5.44237	3.82171	-0.278741	5.35194	3.9228	0.476609	2.17091	1.58481	5.34346	3.30621	4.15665	7.87329	5.26348	1.91908	1.35723	3.59259
ANKRD35	0.818731	3.68037	3.96837	2.92023	4.25298	3.66764	1.84783	3.18604	-0.276403	1.89605	4.16522	6.39528	4.75265	8.09242	1.74931	6.35081	3.59172
SPSB3	5.70005	2.54361	2.97882	4.78162	4.88978	4.23781	7.52972	1.68377	5.02848	-0.175115	3.33949	4.11322	1.79164	-0.247221	9.47686	-0.209454	3.59144
SCXA	6.7881	2.25902	2.78306	6.13118	-0.431172	4.02359	5.07151	2.09493	6.11778	0.445975	1.39139	7.42605	2.52613	2.88546	6.19673	1.74697	3.59104
GPA33	7.00801	1.04367	2.91428	1.3726	2.75849	-0.493483	5.61759	2.25258	6.66834	2.04771	1.02942	5.45425	6.26101	-0.247221	7.99216	5.73865	3.58863
PPP1R3C	5.29617	4.75537	3.74016	2.39538	4.12849	3.56962	5.18683	3.29052	2.9846	2.02476	4.15367	0.498868	7.20108	0.391764	7.37665	0.33131	3.58283
INSR	5.75029	-0.332719	1.74042	4.06931	0.8799	1.80626	8.34144	1.25184	6.23376	3.35119	3.15008	4.80975	7.07007	2.60524	3.65361	2.89138	3.57949
XG	5.69173	4.00509	0.60706	-0.278741	3.49869	2.0155	4.03224	4.0994	4.96356	8.59001	2.73102	2.76883	5.98658	2.3212	1.69128	4.54709	3.57941
MFSD4	3.31136	3.4385	3.43566	1.22595	4.19161	-0.0824564	5.3971	2.62992	7.10313	2.51714	4.77412	1.06942	6.44774	1.40066	6.68773	3.7099	3.57859
BMP7	5.41819	2.6024	3.64368	3.6206	2.75044	3.57806	1.59314	0.110575	6.30088	4.39287	4.35959	3.63965	5.81879	5.67383	2.57566	1.16987	3.57801
C1GALT1C1	2.75482	2.80801	3.84201	5.19811	5.33578	2.99597	5.27058	0.958967	4.22433	-0.175115	4.61668	4.74128	6.64591	1.24463	4.13363	2.63236	3.57675
GPR17	6.68298	0.314642	1.94531	2.70528	5.04825	2.02609	2.28179	4.39365	7.17086	1.85664	5.07823	-0.152405	6.74241	1.90575	5.99811	3.2266	3.57651
MAPK7	6.72973	3.61813	2.21487	2.70248	1.58174	4.51213	3.6847	1.61415	7.70177	-0.175115	2.60139	-0.152405	5.81587	8.58673	6.37553	-0.209454	3.57514
PEX3	5.98193	5.0165	1.95645	3.38285	3.92738	1.21481	4.17049	1.86413	6.6872	3.75892	-0.325236	4.75088	2.07673	2.80843	6.40187	3.52521	3.57491
TAF9	3.69838	0.0925883	3.71188	5.26702	1.36167	1.75811	4.10487	3.41548	4.40457	-0.175115	5.37452	1.06942	1.90546	3.31985	9.47653	8.40734	3.57454
HAGH	7.08157	2.48116	4.28425	5.68289	3.98355	2.28365	3.9192	3.53155	4.65896	1.5408	3.41689	-0.152405	3.69954	1.52694	4.56741	4.64999	3.57225
OR1L3	5.10713	2.16389	1.4145	2.15378	3.87415	2.92346	5.83904	3.12556	7.12298	-0.175115	0.916747	2.31805	8.8359	3.8153	6.29782	1.41284	3.57163
SH3BP1	5.71306	2.35976	0.429237	4.30269	4.01623	2.03183	4.50651	1.07373	9.99219	-0.175115	-0.325236	4.53283	8.18464	3.12685	4.8079	2.56769	3.57155
DNM1	3.61195	3.03376	1.05029	2.90997	4.29626	4.09213	2.84762	3.40623	0.623448	1.71701	1.61209	1.42308	8.32246	9.84527	3.63323	4.71081	3.57098
MTNR1B	4.71284	1.91889	3.43889	4.25767	4.63491	2.42703	1.4935	5.11689	5.68624	0.514038	2.51873	8.01503	9.45163	1.32686	0.384673	1.23268	3.57066
GAGE12B	0.518441	1.45701	1.83453	7.1189	3.92144	2.25274	4.79483	3.26892	0.258371	2.87824	2.48589	5.03663	8.34625	0.470436	4.58916	7.89558	3.57046
ALOX5	4.98223	3.1449	3.09937	-0.278741	4.00675	5.06193	4.15015	0.683561	2.75204	5.59896	-0.325236	2.29125	5.032	7.88537	5.29043	3.75066	3.57035
G3BP1	-0.260273	4.09844	2.68296	2.24006	4.56897	4.50295	4.31356	2.67201	0.909712	3.41246	4.38227	5.40162	1.36948	6.9023	7.49053	2.42773	3.56967
ANO9	3.09508	0.420604	-0.370188	3.51073	5.07496	1.90421	5.61068	3.68765	6.50796	2.0165	-0.325236	0.742567	7.83698	3.31666	8.36509	5.71011	3.56902
PCYOX1	6.49193	1.13101	2.87292	4.56519	3.17568	3.05253	2.16441	0.450752	5.83548	3.16703	1.02942	7.86055	8.58903	2.0815	4.84164	-0.209454	3.56873
NGFRAP1	2.70115	2.45286	1.1702	5.1101	4.38984	2.63675	2.47358	1.23236	3.35168	3.26377	2.2194	6.34694	8.52359	7.99435	1.91972	1.27591	3.56639
ATP2C1	6.43989	0.032765	2.77326	2.99478	4.80313	2.29649	3.44601	5.13332	4.50542	5.25443	2.73852	3.23897	6.12868	2.88376	2.32741	2.06222	3.56619
FAM114A1	2.40488	4.14691	2.33652	3.86823	2.80883	3.04711	5.50275	2.55622	3.57204	2.25978	3.74243	-0.152405	3.87861	7.92639	7.48302	1.6419	3.56395
FAM120AOS	6.56122	2.70133	2.13259	5.95475	2.50797	3.39045	5.66632	1.4031	6.65878	-0.175115	0.794821	8.82968	-0.195994	0.804128	6.44586	3.50286	3.56142
MAEA	4.36457	2.66799	2.89283	5.2139	3.54613	1.57853	3.49015	2.73684	5.37118	-0.175115	4.0228	8.7152	1.90546	2.88313	3.91121	3.84975	3.56091
SCML2	3.04772	1.55452	2.02065	3.21403	6.29208	4.17076	3.78192	1.4135	1.7579	5.93301	-0.325236	-0.152405	10.8715	5.49873	4.7207	3.16568	3.56032
NCKAP1L	1.79362	4.56507	3.39813	5.81143	2.08021	4.03185	4.60218	2.77726	3.24793	1.98128	4.45776	1.79192	4.82889	3.73889	5.53312	2.32394	3.56022
MRPL14	3.13014	3.70643	3.20438	5.2395	4.34739	1.57783	2.98016	2.94181	0.507026	-0.175115	5.08016	8.54724	7.84785	0.804128	6.11003	1.11001	3.55994
SLC1A6	4.20559	1.40212	1.22548	5.90308	1.24642	1.39818	3.99147	4.05842	3.52751	4.43949	2.12296	6.75865	2.95854	-0.247221	7.06019	6.90442	3.55971
GTF2F1	-0.260273	4.33921	1.43206	2.40237	5.75354	2.27764	1.41841	4.50163	0.467853	3.00252	2.23837	3.04824	9.44557	5.22773	4.06741	7.58877	3.55944
NKX3-2	1.75015	0.568189	3.9332	3.52275	4.53087	1.80429	4.16421	1.16484	4.03479	1.43541	4.05396	4.37759	7.03466	7.56239	7.16423	-0.209454	3.55576
C20orf144	5.6293	4.77738	3.471	5.0629	5.4775	3.25902	2.72889	1.12338	5.74616	3.81623	2.09302	6.79681	2.98407	-0.247221	4.38025	-0.209454	3.55558
COL3A1	2.21294	4.31962	0.000958536	4.76802	4.75457	2.19467	5.7588	3.29364	4.14893	1.75641	-0.325236	5.56905	6.62382	2.19881	8.23626	1.37496	3.55539
HEG1	5.04709	0.520582	3.97934	4.66268	3.87803	1.3908	3.43749	2.83366	7.02773	1.43541	5.00826	5.70034	5.08451	2.72108	4.36863	-0.209454	3.55539
LOC286238	0.978918	4.14443	2.71025	5.25195	3.06214	4.50788	4.61968	3.03363	3.70492	2.26759	0.878358	1.5931	6.86587	6.9539	1.42768	4.87178	3.55451
NOD1	3.25028	1.99372	0.287203	2.53221	6.6361	3.25594	5.72075	2.38494	0.975886	7.1899	0.311024	7.00818	1.99997	7.26704	6.26542	-0.209454	3.55432
DCTN2	6.93043	1.74496	3.05906	2.97439	3.84286	4.22754	0.12825	4.00668	5.69702	1.59895	2.99978	1.54059	2.25391	8.62389	2.5381	4.68316	3.5531
ANKRA2	4.95575	4.41166	3.53388	3.58798	4.42793	2.755	3.63275	2.38777	4.85508	5.70436	2.47553	-0.152405	5.06783	5.4102	2.71195	1.07954	3.5528
AKR1B15	1.79362	2.88954	4.41056	2.56449	4.05939	2.54808	3.68454	3.39409	3.06928	6.29608	6.39696	0.657084	6.42164	2.08725	5.02399	1.54057	3.55232
ADRA2A	4.28366	7.33943	0.473837	4.78099	1.49463	2.31315	2.49013	2.77955	8.00384	3.35525	0.149407	4.69673	5.72119	4.01538	3.74394	1.18512	3.55164
SLC25A33	5.84633	2.37131	2.32172	3.3512	1.13716	2.20531	9.62108	0.681823	4.20052	5.13819	3.74494	7.74395	2.73446	3.04349	2.88002	-0.209454	3.55075
PPIC	3.4729	4.62288	4.18508	2.52459	5.12147	2.11009	3.81054	3.84759	2.78905	2.88201	2.2844	2.39104	8.30591	-0.247221	3.97661	4.72853	3.55034
PBLD	6.7607	2.15198	2.15272	2.52459	4.81423	4.4586	4.78893	1.63547	2.59124	4.88201	-0.325236	5.48287	5.57149	5.76047	3.74235	-0.209454	3.54893
SIDT1	7.69444	1.15073	2.19634	2.15962	3.8932	3.69156	4.9243	2.64807	6.32748	1.4895	0.635251	1.5931	7.091	5.70898	5.78316	-0.209454	3.54858
DDX47	5.86274	3.51772	3.70496	4.54328	2.23707	-0.493483	5.08632	-0.462412	-0.276403	6.5564	4.6505	8.5599	7.04059	0.470436	5.38101	0.396896	3.54847
PTGIR	3.98053	1.08527	0.700092	1.27428	3.08983	3.3263	6.40476	1.94473	5.36502	3.87784	0.915835	7.61118	3.71963	4.81601	7.41553	1.20889	3.54598
SMIM15	6.16356	0.604397	3.43849	5.54621	2.97458	4.39404	2.82807	3.4421	1.52309	2.76712	1.71913	4.43752	2.18901	5.67659	5.51115	3.51119	3.54539
JHDM1D	1.28246	2.03438	3.44694	6.23083	3.32385	2.88906	4.01723	1.75083	1.34049	1.43541	4.20545	9.68912	6.47921	2.79808	5.3987	0.396896	3.54493
BEX1	7.12634	1.32103	2.82392	3.80641	2.15261	4.06255	4.71631	3.98522	4.49072	-0.175115	4.43351	5.26534	1.52432	7.24305	1.99916	1.91572	3.54319
ANKZF1	5.88931	3.31119	3.20787	10.0341	2.83048	1.43626	1.1197	1.94298	3.9421	7.61215	5.80905	2.41396	5.34739	1.03016	0.283028	0.47319	3.54268
TYROBP	5.85989	5.30982	4.40589	2.0672	-0.431172	2.66125	5.55533	2.42006	3.08445	1.18051	4.74452	2.85023	7.02009	6.44683	3.70918	-0.209454	3.54216
SDC3	4.34878	7.05407	0.542137	4.00258	2.96173	4.4869	5.0596	2.52159	2.38113	1.90583	3.05641	1.2691	1.65959	7.30718	7.16442	0.946757	3.54174
RPS4Y1	-0.260273	3.14826	4.00446	3.08793	3.15532	2.90446	5.54069	4.05706	1.21211	2.39291	1.25756	6.31894	1.52432	1.96625	8.99216	7.34763	3.54061
KIAA0146	6.23646	3.92961	3.80043	2.96942	4.87269	4.60825	0.136506	1.89465	2.67284	5.17978	0.370103	7.45384	2.83846	5.10469	4.78682	-0.209454	3.54032
DGAT2	5.10031	6.59403	-0.0297863	3.43364	0.841542	3.61404	4.92973	3.20732	6.00467	6.83702	-0.325236	3.17955	4.37705	1.6762	3.24773	3.94926	3.53982
DOCK2	5.37605	2.17658	3.57583	2.31713	4.44977	2.20048	3.70158	3.51908	4.93567	1.56221	2.37875	-0.152405	7.33152	5.20987	5.67277	2.36959	3.53903
C3AR1	3.50328	4.91308	5.03753	3.22734	1.70584	2.75325	0.39345	4.74973	5.15884	3.92147	6.01452	3.87952	5.87287	0.391764	0.282435	4.80852	3.53834
RNF19B	2.02059	2.68585	0.787231	1.06134	3.98355	2.84576	3.95759	3.3123	1.56423	3.12685	1.62592	6.38568	9.61037	6.26189	2.20247	5.18094	3.53828
TRPV5	3.27672	3.35089	4.54411	4.69977	4.33485	3.70791	5.33026	3.19607	4.29872	1.83487	1.78	-0.152405	5.12163	2.88358	6.51141	1.88874	3.53795
MATR3	4.8244	3.16687	3.49597	4.28905	3.15452	3.2186	4.58078	1.57391	4.78256	-0.175115	4.25522	1.46657	7.77217	3.01363	5.58358	1.59384	3.53728
OPN1MW	0.743841	4.99037	-0.370188	3.02885	3.46702	4.57806	4.97868	2.50556	2.11959	6.15747	1.31343	2.88161	4.82914	5.23597	4.57184	5.54908	3.53627
JAG1	7.41662	3.12782	1.46461	2.53876	-0.431172	2.87605	2.84623	1.43548	8.40524	7.04155	4.16852	6.55618	7.25015	-0.247221	2.33475	-0.209454	3.53588
PLIN3	5.44274	1.99651	-0.370188	6.47268	2.44823	3.13756	5.50973	3.08017	2.89199	3.54815	0.624049	3.6693	5.82552	7.15836	4.76555	0.355153	3.53472
FAM13C	5.30345	1.43533	1.80838	4.97395	1.37174	1.83712	3.43806	3.66528	6.19886	2.18484	4.59637	0.742567	6.40231	5.45194	5.19926	1.89153	3.53131
PROK2	1.10425	3.50093	1.69491	4.64973	1.74611	4.43057	3.29584	1.32787	4.75308	1.93159	3.64039	4.88116	3.45946	7.82697	5.29991	2.95259	3.53096
FBXL16	5.50838	5.25856	-0.370188	6.05892	2.34963	4.10265	5.75558	3.41064	5.21254	8.13244	2.10345	3.38127	2.70722	1.14747	1.89932	-0.209454	3.52803
SLC9A5	1.0605	4.40867	3.38778	2.64893	4.70554	4.72637	3.19804	1.74479	7.30784	-0.175115	0.544307	5.88094	6.26292	8.39151	2.55292	-0.209454	3.52728
SRSF10	1.39151	2.02468	0.128491	2.7728	3.63336	4.97622	3.20884	2.68921	-0.276403	-0.175115	2.40428	7.01863	6.11756	10.578	2.79627	7.148	3.52727
NUDT6	3.71265	3.12439	0.542137	-0.278741	6.43544	3.16852	2.70485	3.01677	4.4294	3.78525	4.07099	2.94362	9.30987	2.60524	2.94534	3.91223	3.52675
JUND	7.70572	4.00071	3.0053	2.38106	3.47315	3.07293	2.82908	2.39548	6.27276	2.23475	3.80272	-0.152405	6.27469	4.48232	4.8365	-0.209454	3.52533
ERBB2	2.7461	1.93755	3.14595	4.25272	3.23026	4.12158	3.53135	2.06766	3.72652	5.83411	2.31375	4.10005	7.41646	5.02269	1.48675	1.45511	3.52429
ZNF837	4.59217	0.738129	0.236299	7.58715	1.58174	3.01129	4.9758	1.40757	2.88185	1.69065	1.88611	10.1671	4.12295	5.50031	5.63048	0.355153	3.5228
OR5T3	4.69569	3.37819	1.92237	4.88616	3.72883	1.34464	3.78923	1.54338	5.07035	3.84271	2.35019	4.9988	0.990006	5.99807	3.81876	4.006	3.52271
DAGLA	4.66428	5.54797	2.17108	4.18222	2.579	3.43953	0.381355	2.90339	4.50425	9.57246	0.149407	4.79306	4.5107	4.41825	-0.271271	2.76625	3.5195
LAMC1	8.19804	4.23416	-0.370188	1.06134	3.61136	1.82447	2.07273	2.67098	10.5312	3.36404	1.05704	1.268	8.10427	2.9077	5.96867	-0.209454	3.51839
KRTAP10-7	2.49189	4.53225	3.59309	4.89518	2.73295	4.50148	3.51789	2.62002	3.62139	3.65655	4.85651	2.09089	-0.195994	4.65347	7.71606	1.00325	3.51793
KNTC1	7.67814	2.11143	2.80405	-0.278741	4.66861	3.84578	3.32165	2.65707	3.94368	2.27329	3.82371	0.498868	4.22037	8.71749	2.40568	3.59251	3.51772
PREPL	0.95676	4.23497	1.83767	4.28299	5.11648	3.10912	1.1445	2.56715	-0.276403	8.81538	-0.325236	7.19401	7.68867	3.52211	6.07008	0.33131	3.51685
KCNMB3	1.88959	1.34327	3.14533	2.47199	2.64446	3.34201	4.89754	3.66422	0.507026	3.88382	4.1108	7.91903	5.55001	3.04793	5.42386	2.42826	3.51682
SP100	3.47319	1.70085	2.70571	5.44118	4.7897	2.40119	0.933954	2.93032	4.5501	3.14513	4.34355	7.45814	7.75901	1.31918	-0.271271	3.57796	3.51612
C2orf76	3.5347	2.22863	2.05391	1.86694	6.05576	-0.493483	4.06493	2.65842	-0.276403	5.0028	3.44353	6.81742	10.789	2.24296	4.9767	1.28594	3.51574
COLCA2	6.40278	1.56116	1.47041	3.58035	4.31956	3.31678	3.16816	4.00827	5.79576	4.37114	2.33166	2.62869	7.20353	1.46535	1.85265	2.749	3.51408
TAPBPL	5.59081	1.81262	2.51279	5.92885	3.06817	-0.185679	6.46643	2.94565	5.24764	4.18654	3.52661	4.39702	1.59859	0.470436	6.92985	1.71063	3.51293
hsa-mir-214	3.1828	4.29472	3.35594	4.62096	2.61756	3.27967	3.21484	2.86325	6.83405	7.09477	3.93421	1.80141	4.04231	1.90927	3.36329	-0.209454	3.51247
TRIB2	6.87427	3.94565	1.83841	-0.278741	5.55147	-0.493483	3.01493	2.75727	6.61905	6.48866	1.18892	3.09899	9.8288	-0.247221	4.57877	1.37496	3.50879
LY6K	1.67427	5.21769	3.51644	2.62247	3.06214	1.57025	6.01275	1.65516	1.56423	6.09974	4.10611	4.14768	4.6567	1.02392	7.24554	1.96061	3.50848
SLC16A14	6.19283	-0.332719	0.429237	1.16092	3.07099	3.00306	5.71263	0.936511	3.37911	-0.175115	2.32757	4.89975	9.68304	4.93073	5.03736	5.86172	3.50735
TMEM11	6.13752	4.12355	4.70023	0.477833	4.78238	4.27604	4.12287	1.06709	-0.276403	3.08233	2.95916	1.81065	6.95344	8.21514	2.69834	0.970849	3.50631
ZNF383	5.04437	4.05294	1.22695	3.7721	3.11848	4.65084	4.18286	0.501699	5.66147	2.72925	3.72807	1.93519	4.18447	6.10913	3.95403	1.22099	3.50455
NRK	5.92491	1.7882	2.42004	5.06746	3.17568	2.7555	3.69127	-0.0211358	3.52632	1.98128	4.27331	2.94573	8.4393	5.32007	4.98204	-0.209454	3.50378
TMEM41A	4.16798	3.68835	2.09416	2.77864	3.15532	3.53747	3.13983	3.31921	4.34982	1.56221	0.0472042	1.98858	4.59032	6.26238	5.64329	5.70877	3.5021
UXS1	6.69459	3.92336	-0.370188	4.31188	0.621474	4.12119	4.6989	1.44805	7.43712	2.3365	1.03232	5.28274	2.42447	7.37222	3.33951	1.35723	3.50196
LOC100287399	5.52353	3.57009	3.62308	2.66392	1.83757	3.65196	3.9192	1.93991	3.80196	5.16519	1.29095	4.21857	2.50887	5.64658	4.74737	1.91376	3.50141
CRK	3.82195	1.90265	1.72265	4.0369	3.24892	4.18961	4.93637	3.61226	4.78894	5.37103	0.149407	-0.152405	6.05789	5.81061	3.78536	2.73404	3.50101
ZNF99	5.1089	3.68374	1.92651	4.4879	3.4059	1.7671	3.9031	3.69771	4.57398	1.64465	1.43788	-0.152405	6.50947	4.07365	7.39615	2.55041	3.50092
IQGAP2	3.51083	4.35637	7.80651	1.94084	2.10187	2.02106	1.83838	1.33346	1.94984	7.73611	6.22623	4.59026	6.20479	1.60575	1.57577	1.20889	3.50043
TMEM79	7.11027	2.90915	1.65558	3.89467	3.58302	3.16652	0.885353	1.86367	5.60888	6.71253	2.0134	2.98729	2.25391	6.44443	0.938575	3.97222	3.49997
KRTAP22-1	8.60471	-0.332719	0.000958536	4.54074	2.75276	3.76443	0.640504	3.95838	10.4154	4.86393	2.99569	2.43556	0.473592	6.12861	1.30903	3.4425	3.49963
KRTAP20-3	7.2631	4.26398	2.69574	0.426478	1.59844	2.76458	5.20312	3.14671	5.12718	4.61423	-0.325236	4.55201	5.29685	5.48125	2.46872	1.41284	3.49937
RASL11B	6.08605	5.37229	0.000958536	5.60978	3.93408	1.0521	6.1531	1.72437	5.90755	3.83196	3.16527	-0.152405	3.3125	1.14747	2.45993	6.34638	3.49696
CACNG7	5.73147	0.975312	3.50791	4.60938	3.74847	0.122126	1.91274	3.73395	5.48615	1.35586	2.19371	6.77979	5.85489	5.64417	2.30361	1.95333	3.49455
UNKL	5.67161	4.4952	0.941736	3.04795	2.15261	2.17259	4.10674	2.79152	4.38314	6.41117	5.05307	2.7029	3.016	3.48481	5.68922	-0.209454	3.49443
COX7A1	4.27675	0.850066	2.93511	3.26951	4.16664	3.12998	5.06402	3.53729	4.3476	0.924988	3.26328	6.30048	4.54077	4.67671	3.00827	1.61846	3.49437
IL4I1	1.37536	4.22555	4.3162	3.16461	2.91481	2.82555	4.51691	1.96224	3.41222	-0.175115	4.57983	2.3799	5.09952	5.80147	6.19438	3.30894	3.4939
AKR1A1	4.1112	4.85184	-0.0277804	5.38625	1.59844	3.2627	3.27324	4.02398	4.71083	6.25199	-0.325236	3.18735	6.31784	5.05807	2.40695	1.81402	3.49385
PGBD1	5.02413	0.290345	1.74447	1.25335	4.14139	3.58609	3.54464	3.47309	5.52667	3.22071	1.79641	2.54701	3.70303	7.73935	2.95956	5.34567	3.4935
FAM49B	3.13309	2.57362	2.51939	5.31085	4.17617	3.24657	5.65611	2.29147	3.42278	2.25046	2.18845	-0.152405	1.65368	6.08511	7.37344	4.14795	3.4923
OPN3	5.23572	3.89792	0.917102	2.01507	3.64247	1.88687	4.18488	2.93058	1.01072	1.96411	1.98009	2.20124	6.79977	3.51762	8.10234	5.57971	3.49164
NEUROD1	5.15715	3.29367	4.77888	1.90645	-0.431172	2.82126	5.0256	3.85724	0.258371	4.86947	5.48196	5.97912	2.49976	1.78645	3.78885	4.76665	3.48998
TMEM132E	0.641296	2.2797	3.69183	6.20066	2.23482	0.468637	4.75764	3.36769	-0.276403	4.64273	1.7349	9.32564	6.59669	1.74158	2.65995	5.74656	3.48837
ACVR1C	4.77713	-0.332719	2.62017	6.54978	3.20485	1.96862	4.49256	3.53657	2.88918	-0.175115	3.73642	2.6845	5.83327	3.43874	5.24891	5.3315	3.48777
ADM	4.69487	2.95326	1.57278	4.10368	4.37409	2.84952	5.29456	2.95675	4.9317	1.90583	2.79636	0.657084	6.38667	5.30709	3.87263	1.14121	3.48738
FOXR1	1.18845	4.913	2.77906	2.78084	3.15452	4.26009	3.85039	2.45969	0.825772	5.91384	-0.325236	4.91593	8.18202	7.57506	2.31287	0.970849	3.48482
NOMO1	6.39123	3.91455	1.83827	5.24128	5.11416	1.66755	3.72033	3.70472	5.51878	-0.175115	4.54225	0.801692	6.9141	2.88376	1.59322	2.07724	3.48425
HLA-DPA1	3.0322	3.56976	2.73845	3.44069	4.45896	3.01383	3.01145	4.01259	1.01072	6.61123	3.38088	-0.152405	3.75586	7.33102	3.18282	3.32449	3.48266
PIK3CA	0.641296	4.1335	0.62717	3.43963	4.58525	5.08824	3.84887	0.908304	-0.276403	4.92217	1.55783	0.458508	11.0203	10.0495	3.99555	0.716714	3.48228
PHF11	4.89976	4.23389	3.32738	3.72449	2.60531	2.2438	2.09596	4.48582	4.26384	4.33024	1.43307	4.381	5.10764	2.80094	-0.271271	6.04704	3.48181
NOB1	-0.260273	0.843714	1.63722	1.3726	4.88366	3.61896	3.26626	3.17018	3.72652	1.79484	4.31179	3.07819	7.00394	5.54811	3.90836	7.78316	3.48045
WDR62	6.03701	3.88132	2.52349	3.93435	4.42047	-0.0425575	5.43012	0.894025	5.4853	4.1888	2.09005	1.63754	6.88912	1.43652	7.0846	-0.209454	3.48004
TRIM56	1.84464	3.14675	0.633048	2.38264	1.37174	4.35013	3.76873	3.72725	4.62329	6.5377	3.75857	2.01175	5.10631	7.75748	0.890566	3.76407	3.47967
CDX1	7.58379	2.67575	-0.370188	2.52459	5.49477	1.75985	3.5245	3.14152	6.31909	6.24452	0.592819	0.498868	9.41864	1.24463	-0.271271	5.2834	3.47908
DGKA	5.19058	4.1177	2.77561	0.845161	2.73295	-0.493483	3.1443	3.45764	8.18503	5.90991	3.30121	2.6845	7.50766	1.52178	1.21433	3.56625	3.47882
ATP6V0D2	3.58078	2.24933	3.68067	6.20343	0.8799	2.17022	0.136506	2.51568	2.14915	4.43719	6.76985	2.01175	2.62561	6.08023	3.46587	6.67576	3.477
ACTN2	-0.260273	1.66477	3.45839	6.0849	4.02992	1.06476	4.9112	3.09275	-0.276403	-0.175115	4.55266	6.94102	7.60599	3.45652	6.12369	3.35497	3.47686
C12orf77	6.48398	3.66644	2.37072	1.47718	4.05247	3.05918	2.99029	4.09484	4.51275	-0.175115	4.93595	2.37786	8.01388	3.25599	0.710528	3.75483	3.47386
MAPK11	1.57866	4.05319	0.848075	4.18854	4.76335	3.42933	3.71819	3.14189	2.0149	3.47104	-0.325236	6.83565	1.74399	5.34538	4.74901	6.01734	3.47333
NRAP	2.38128	2.9861	3.05746	0.681031	4.86446	2.62891	3.59969	3.64601	-0.276403	-0.175115	0.624049	4.25209	10.2836	6.25534	4.35287	6.40834	3.47311
RNF138	0.697157	4.62543	0.542137	3.18865	2.23482	3.42311	5.67819	0.803351	1.42316	7.10259	2.30216	4.16881	7.99267	2.83949	5.3991	3.14582	3.47292
GRP	6.86595	1.63095	3.83836	-0.278741	5.17107	2.93018	4.06484	3.00903	7.05734	-0.175115	3.23973	-0.152405	5.93376	3.46338	4.53125	4.41822	3.47174
SLC5A5	-0.260273	3.80904	2.23887	4.14055	3.69582	2.53749	3.96655	3.33854	-0.276403	6.07553	4.03933	3.13821	6.77721	3.53922	5.09241	3.68821	3.47127
ANKRD55	5.60318	4.14038	3.85118	0.907864	4.12699	4.33586	5.23343	2.83237	3.86125	2.05556	2.80061	2.24845	-0.195994	4.27918	5.58567	3.85102	3.46981
SPATA31A5	2.06153	1.01231	3.8409	3.8595	4.65297	3.7999	4.45157	0.865678	5.75736	-0.175115	4.83692	-0.152405	6.96525	7.53214	4.96314	1.20889	3.46753
SUPT20H	7.30403	2.4785	0.424553	3.00452	2.23707	3.48167	0.683961	3.86002	7.7206	2.04771	1.27311	-0.152405	6.7671	7.12439	5.4263	1.76403	3.46532
SLC20A1	6.16352	3.31445	3.01971	4.53571	2.66611	0.564658	3.58339	2.01519	4.62976	5.24624	4.9137	4.96551	2.97764	-0.247221	3.57426	3.49411	3.46355
HDAC6	-0.260273	5.13523	3.72851	-0.278741	1.04922	7.81439	3.08603	3.0187	0.475949	4.20409	5.18912	5.91138	2.49976	9.70182	4.34086	-0.209454	3.46291
KLHL9	2.11536	1.40624	1.13173	2.95388	4.6684	4.92397	6.30489	3.03226	-0.276403	5.0027	-0.325236	2.37786	8.5793	6.07313	7.64513	-0.209454	3.46273
TREX2	7.22406	3.51707	1.93536	5.3239	0.621474	-0.493483	4.97194	3.87063	5.74035	4.3144	0.878358	1.93519	5.74418	1.03075	7.76848	1.00325	3.46162
SBNO2	-0.260273	5.20331	3.92673	2.07107	2.22153	4.48995	5.80045	4.03399	0.793144	2.74657	3.62197	7.49789	0.473592	6.20843	6.38014	0.17595	3.46153
LRRC3	0.669625	5.45432	3.289	2.26132	0.621474	3.24234	3.87884	1.61415	5.42408	7.13136	6.78063	-0.152405	3.55977	4.43105	6.06028	1.11001	3.46099
ISLR	7.35982	0.867665	3.38565	4.67196	5.45163	0.494246	5.33989	1.78936	3.82206	1.37106	2.22112	4.69399	4.81106	1.66291	7.63018	-0.209454	3.4602
EPHA3	5.88665	4.94637	0.601335	5.50103	0.309026	2.59007	9.57815	0.771295	5.07381	0.765725	0.444042	6.04827	6.33759	2.76317	2.56135	1.18512	3.46019
SOX30	6.19514	0.845911	3.9765	3.81242	1.24642	4.40898	4.31792	1.54203	5.09701	-0.175115	3.17925	1.54059	2.74632	10.3407	6.10969	0.17595	3.45998
ARHGAP27	4.62661	0.660253	1.44572	2.64608	2.32194	1.37257	1.83901	2.1089	6.00608	4.33916	3.10946	3.97303	9.45785	2.63044	4.71686	4.09559	3.45935
OR4C11	5.97097	4.85165	3.30893	5.1344	0.309026	2.72017	3.77907	0.876822	2.54967	3.41577	3.13218	5.73363	1.14318	6.62661	6.00497	-0.209454	3.45922
CD84	6.57946	2.02274	-0.370188	5.03166	2.73407	-0.0509513	3.6756	1.21889	6.23715	5.65324	3.14176	8.33937	1.95571	2.93281	6.443	-0.209454	3.45843
VSNL1	5.37174	3.71384	1.92963	3.07505	5.01935	2.60383	3.50758	2.95492	1.36723	3.32874	3.6588	0.458508	4.8525	6.69582	5.91218	0.86454	3.45714
SLC36A4	1.03812	3.23316	3.82569	3.11057	4.107	3.26135	4.56486	3.91909	2.83262	-0.175115	2.91445	2.40706	3.88255	7.50832	2.63975	6.23408	3.45647
SAMD7	3.03571	2.29668	2.84655	4.56781	4.03993	0.984882	0.32225	3.30646	3.36811	6.87103	0.765994	-0.152405	4.78625	6.98423	5.97233	5.30459	3.45628
TECTA	5.75164	0.763732	3.92998	2.52695	2.8057	2.39725	4.19917	3.89083	2.70487	4.34444	0.487674	4.50178	6.55235	0.473954	3.74104	6.22363	3.45594
PSMC3IP	5.45009	4.38085	4.02398	5.22719	3.16459	3.1889	4.16664	0.699447	7.15132	-0.175115	3.82159	5.70903	-0.195994	1.9163	3.26506	3.4634	3.45358
PDK2	5.18409	1.76916	0.372792	5.05667	6.02037	0.466148	4.25977	1.47232	6.75727	0.924988	0.487674	8.67789	6.00826	1.24463	4.70599	1.8299	3.45237
BIN1	0.641296	0.715652	1.844	4.76752	4.17617	4.5718	3.72996	3.07858	2.46941	3.34863	2.30743	1.79192	7.37167	6.28853	4.7341	3.38296	3.45123
CALCB	4.95024	2.89579	2.26385	2.39122	5.05631	0.154814	5.37709	2.07595	7.12889	3.42417	2.99986	2.5835	10.1817	-0.247221	2.32005	1.65477	3.45069
MRPL30	1.42932	3.51337	1.65041	0.202646	6.1072	3.35941	3.95734	3.10626	2.74056	4.27332	1.60636	-0.152405	8.50713	7.19584	3.42905	4.27998	3.45036
NCOA6	5.4188	4.35648	0.700092	0.201145	4.14139	3.30607	3.04634	2.70146	7.52261	4.2881	0.898821	7.32556	2.10179	5.63046	2.30302	1.23987	3.44888
CDC42EP3	5.01157	4.56372	3.12105	6.19499	5.08849	4.08581	3.27543	1.53643	2.66624	3.16734	3.8823	4.07054	1.89696	3.8386	2.97769	-0.209454	3.44798
GFOD2	4.10317	3.50213	0.60706	-0.278741	4.8915	3.56813	3.86649	0.230364	5.69619	4.07222	3.89298	1.2814	4.70768	6.36608	4.18574	4.4662	3.44741
RIMBP3B	6.72132	4.06798	2.25116	5.10882	1.70584	3.60391	2.25032	2.65605	4.08248	2.54281	3.50973	1.88482	3.84055	7.88705	-0.271271	3.30385	3.44659
C8G	3.83818	5.71306	2.28419	1.67239	5.05821	1.3644	4.05861	2.94322	2.32893	4.28574	4.6239	-0.152405	8.15832	3.40051	5.20694	0.33131	3.44472
MPPED2	5.35313	4.23535	3.1688	1.68227	2.73404	7.33423	3.32165	1.54746	6.10808	6.45867	1.45994	6.13225	2.45899	-0.247221	1.74844	1.61846	3.44466
NDST1	5.01367	5.49168	1.05765	3.25368	2.64446	3.73576	5.78202	3.32089	4.00686	1.5408	1.80254	2.13356	1.26548	4.73821	5.04159	4.28116	3.44438
GTF2I	6.65793	1.70875	2.94081	4.16707	3.57068	2.93446	1.51037	4.70719	6.0341	1.78924	3.30891	5.5752	3.56784	1.32786	3.94258	1.31439	3.44109
ALKBH1	5.82749	0.202705	-0.370188	7.52475	3.15522	1.34342	5.68942	1.63438	4.66611	2.38735	1.24064	9.96027	6.38418	0.473954	3.32526	1.59384	3.43992
UPF2	3.0695	4.94251	1.74061	-0.278741	5.01278	2.77386	2.92744	2.96283	1.28074	6.2582	3.31893	3.04074	9.96052	2.96591	2.25046	2.79852	3.43905
B3GNTL1	5.66681	3.88198	2.45742	1.22126	4.6614	1.37615	4.72369	1.10855	4.29532	4.14668	2.01598	1.75579	8.93775	3.64133	-0.271271	5.39988	3.43867
CGN	1.65956	0.595581	2.7793	1.71579	3.3059	3.13683	-0.416093	6.64764	4.35357	1.76626	1.76195	3.91019	6.02042	7.77101	1.39044	8.59645	3.43718
BECN1	1.83922	1.21743	1.36011	-0.278741	4.45896	3.94477	5.67552	3.02793	7.97348	-0.175115	3.8025	2.67068	3.16272	6.62089	6.28374	3.40691	3.43694
GYPC	3.63576	2.56981	1.93621	-0.278741	1.37174	4.43688	7.76721	3.7951	4.10657	0.433607	2.77863	2.81401	0.473592	3.59455	9.08632	6.45762	3.43618
PKDCC	4.73195	3.35294	2.80084	2.12918	1.67412	1.98637	4.32354	-0.462412	4.08533	1.5561	2.99329	8.56013	6.90229	1.78645	1.9071	6.63172	3.43493
MID1IP1	6.81303	0.196353	1.76674	4.83069	4.96078	3.24654	5.66373	1.54338	5.16524	-0.175115	4.45041	3.46194	1.65368	5.91959	5.66642	-0.209454	3.43462
IGFBP7	6.04142	2.82836	3.59925	1.78939	3.68009	3.10801	4.06658	1.22211	6.84417	3.51952	3.08742	5.62952	-0.195994	6.79562	0.283028	2.65198	3.4344
C15orf60	7.30195	3.18553	3.27216	5.45202	5.08108	-0.493483	-0.416093	1.46517	7.91584	2.80674	2.96337	2.66302	8.61596	1.31918	2.92592	0.890508	3.4343
SHMT1	2.89711	5.46619	1.60457	2.39738	4.2351	3.35981	2.66126	3.69965	1.40688	3.81872	2.13838	2.99971	7.83558	5.34736	2.5253	2.54488	3.43362
FAM103A1	6.2388	-0.332719	2.84603	0.962708	3.11023	2.49631	3.04808	3.5455	8.7998	-0.175115	0.688767	1.92037	5.68832	5.3348	5.36283	5.3989	3.43335
KCND1	8.73093	3.1452	-0.0277804	4.46255	4.25115	-0.0425575	3.06886	3.36872	9.52969	2.83727	2.49902	-0.152405	3.97785	-0.247221	4.75922	4.76825	3.43305
RHOV	3.26198	1.84721	7.33555	2.29176	1.92591	3.04865	-0.416093	1.80905	5.21569	5.64338	7.95862	2.3402	5.5352	2.29413	1.49158	3.34331	3.43288
CFH	1.76237	2.9601	7.77165	1.52854	0.621474	2.64082	2.64351	1.02713	0.793144	4.53137	5.22928	8.71467	1.85103	6.47867	4.15746	2.21364	3.4328
PPBP	7.08428	1.5053	4.2028	4.08303	-0.431172	2.36743	4.35974	0.42014	6.19777	2.02148	3.05504	10.3315	-0.195994	6.58459	3.15531	0.17595	3.43233
SNX5	4.50008	0.902515	2.36814	3.73658	4.98722	3.31257	2.76746	2.38479	4.66701	3.67238	5.8455	-0.152405	6.19313	7.08811	-0.271271	2.91424	3.43225
hsa-mir-7112-1	7.50466	2.74994	2.67355	-0.278741	5.63304	2.36498	4.63507	1.46496	7.30353	5.10792	2.3202	4.14146	5.69899	1.03016	2.7751	-0.209454	3.43221
VAMP7_X	2.71728	3.67079	0.941736	5.36717	3.87415	3.416	2.66325	2.84671	2.65206	4.00681	3.27221	1.84378	6.70952	5.44831	4.26298	1.16987	3.42891
CBR1	4.17917	2.06732	2.01386	6.20816	4.11478	3.31147	4.07065	1.87146	1.36723	4.19725	2.60613	5.20794	5.73656	3.31566	4.8015	-0.209454	3.42873
CDK5R2	2.98739	5.37546	2.42786	1.67239	3.87386	3.57638	5.70004	2.72705	2.26557	-0.175115	2.5515	0.458508	4.78148	5.73178	7.18406	3.71592	3.42838
hsa-mir-6068	3.23873	3.29542	-0.370188	0.684032	3.83954	2.78374	6.35117	4.40486	0.507026	1.95125	1.979	1.84296	8.30567	1.80101	7.60054	6.63704	3.42824
ASIC3	1.36135	3.15209	1.94182	4.33651	4.34913	4.03575	3.41657	2.50134	4.34099	2.2295	1.11498	3.45665	6.15275	7.09956	5.57037	-0.209454	3.42812
PLD3	1.08884	3.178	3.36328	5.51262	2.34963	2.21728	3.03889	2.00529	4.30421	2.2186	5.31053	7.69564	0.473592	-0.247221	5.20676	7.12849	3.42778
LPPR3	5.45802	3.93772	1.81749	4.66594	5.34905	0.256853	5.40268	2.99514	-0.276403	3.90432	1.37399	-0.152405	8.916	0.391764	4.36463	6.41617	3.42631
VGLL2	5.39809	6.2061	4.05333	0.201145	0.28737	3.9598	2.11503	2.61741	2.38743	1.66204	5.13	4.4721	1.76586	6.17536	3.39551	4.99258	3.4262
WDFY4	1.54228	4.64787	3.63523	3.97087	2.65109	3.56606	5.65256	2.1657	4.26884	2.02509	5.02414	2.3037	5.12608	0.809281	5.36805	2.05944	3.42602
NID2	6.13674	5.28567	2.99744	4.37797	3.53444	2.63957	0.87407	1.0652	4.59961	7.32699	0.544307	-0.152405	5.48444	6.1402	2.12107	1.8299	3.42533
ATXN3	-0.260273	1.32825	3.3669	5.20182	3.85042	1.08755	4.38113	0.230364	0.231631	7.29125	4.92296	7.97825	7.23213	2.24122	4.24538	1.45511	3.42401
LRRN4CL	5.92249	2.24821	3.36711	7.54683	3.05718	4.23771	4.44922	1.35571	4.66504	4.29717	2.19767	5.64438	3.24563	0.473954	1.66922	0.396896	3.4234
CCDC71	2.44627	1.43276	2.73594	5.66353	3.4059	0.472413	-0.416093	2.42708	5.12167	2.70266	4.61946	9.65624	5.42277	1.03016	4.98209	3.07125	3.42338
MICALL1	5.24341	2.77583	0.601335	3.91154	0.8799	3.06243	1.96354	3.01002	4.90024	0.295305	4.16637	6.38619	5.35382	7.84371	2.71448	1.64904	3.42232
STARD3NL	4.18308	2.54997	-0.370188	2.98705	4.69041	3.68304	4.91113	2.54561	-0.276403	4.45948	-0.325236	2.13002	9.51779	6.53681	4.4006	3.11213	3.42096
SPTBN2	1.0605	4.21249	4.18369	4.94743	4.34362	0.486154	4.9933	2.99397	-0.276403	5.0195	2.5213	5.78635	7.22085	-0.247221	4.4696	3.01368	3.42055
DCX	1.78209	0.660253	2.90253	4.7156	4.08355	3.56819	1.48214	4.37725	-0.276403	1.63791	4.96515	7.993	8.3804	3.43631	-0.271271	5.29165	3.42052
TSC22D4	7.05263	0.517895	3.07438	5.01421	2.44604	3.30682	4.37134	2.18381	7.17015	2.06945	2.76467	1.84378	3.06682	4.11235	5.33331	0.396896	3.42028
SLC12A2	1.70754	1.60489	2.41728	2.23037	5.33559	3.75719	1.17659	2.24953	1.83962	-0.175115	6.90956	1.35348	6.68986	10.1042	6.12304	1.3954	3.41994
SYNRG	3.87784	3.15693	4.6782	3.81753	3.29769	2.61432	1.94871	3.9714	5.45014	-0.175115	5.96154	5.84435	1.74399	1.90575	-0.271271	6.87891	3.41881
WISP2	2.49825	4.7454	2.7129	1.47391	5.07452	3.85495	4.82715	2.26665	3.19354	6.1954	3.65551	2.42266	4.28813	6.06422	1.09419	0.33131	3.41867
SPRR3	1.32348	4.50918	2.7728	4.65651	4.76986	2.41846	4.58038	2.91008	1.0852	5.12355	3.35912	-0.152405	8.13377	1.57647	3.99399	3.63259	3.41831
BLCAP	4.75156	2.14447	2.68914	6.50181	3.34774	3.66414	4.88137	0.892028	4.59001	2.41116	1.78799	8.0729	3.50048	0.884577	4.72987	-0.209454	3.41499
ZNF629	3.4884	4.22297	3.35491	3.74854	3.08227	3.71243	2.36759	2.98512	4.39262	2.00153	-0.325236	8.18511	2.00236	3.87242	1.15821	6.3879	3.41482
ETF1	5.27195	3.32494	0.232746	2.60257	5.1383	2.44331	2.45782	0.653876	7.37718	5.06322	0.220379	0.801692	9.59799	1.40066	5.29118	2.75373	3.41447
RABEP1	6.03121	1.65373	1.99216	5.94795	2.61756	2.29003	3.17698	3.07905	4.01808	2.20623	1.28241	6.89504	1.95571	-0.247221	5.35336	6.37862	3.41443
ADH1A	-0.260273	4.14885	2.78579	4.0399	2.73407	4.32723	0.381355	2.56636	4.37793	6.47184	3.27956	-0.152405	5.44363	7.18137	3.71711	3.58579	3.41425
ETAA1	1.36135	3.95776	3.962	1.46095	3.69582	1.05195	4.70616	2.74189	1.36055	1.98128	3.82045	2.86724	8.0885	3.53265	7.18213	2.85463	3.41408
WDFY3	3.36202	-0.332719	0.470899	5.43169	0.621474	4.63138	-0.416093	4.56492	4.97469	3.18428	-0.325236	8.02588	2.25391	11.3252	3.58641	3.24597	3.41279
CD28	4.18613	2.49095	3.6457	3.00452	4.02844	4.59535	3.26106	2.8168	2.46068	1.79484	4.59771	4.57706	0.473592	6.84329	0.68967	5.13444	3.41251
SLC35F5	7.21292	3.14799	3.54203	3.0711	1.00591	3.32054	2.24871	1.7052	4.25107	6.53836	0.334446	1.45297	3.23402	5.42579	4.93583	3.17025	3.41232
CEACAM16	5.2346	-0.332719	3.28354	4.58667	4.90661	3.06208	3.89173	1.30476	6.79376	2.41402	2.90094	7.41251	9.86419	-0.247221	-0.271271	-0.209454	3.41217
hsa-mir-3689d-2	5.3836	3.95031	2.57057	5.26458	3.04606	4.3587	0.772022	1.33028	4.42	-0.175115	4.27738	5.47391	7.52159	5.66827	0.938972	-0.209454	3.41198
ECHDC3	5.2578	2.02368	1.0556	3.8917	4.90662	-0.0509513	2.86114	3.80422	6.77546	-0.175115	-0.325236	4.54951	11.2368	-0.247221	3.96786	5.04944	3.41133
MR1	-0.260273	-0.332719	3.89665	1.87705	5.74457	2.73385	4.69946	4.5121	0.983982	-0.175115	3.64172	4.57278	7.28485	5.72334	3.46528	6.20805	3.41097
MUM1L1	3.57332	3.18715	1.36161	2.85952	5.09115	1.02777	2.59343	1.22573	1.85693	3.7592	4.06645	1.70636	9.21409	5.69086	3.12983	4.23161	3.41094
ECH1	5.06991	3.57016	2.47268	4.98083	2.45714	2.82174	3.72523	2.62841	5.54209	-0.175115	2.22897	2.2232	7.31387	5.55485	2.312	1.84528	3.4107
BDH2	2.63157	1.89844	-0.370188	3.48435	4.05247	4.10537	6.63506	3.4825	1.01072	2.73353	2.95058	-0.152405	8.27527	6.77529	5.19099	1.86644	3.41062
HCK	2.82279	0.71039	0.816245	4.46596	4.24421	3.16616	3.63378	4.03697	4.55958	3.21898	1.43696	1.59117	7.69995	7.66306	0.836734	3.65827	3.41008
PREB	-0.260273	4.95343	1.03456	6.23232	2.23707	3.85286	2.82983	4.91552	4.60855	6.21573	-0.325236	3.83079	0.990006	6.40511	3.34815	3.68683	3.4097
TRPV6	6.39628	4.58486	2.10476	3.52622	2.96173	2.04678	3.20512	2.13905	3.34527	2.77617	6.13165	2.70989	6.43207	-0.247221	6.64997	-0.209454	3.40957
MAP3K6	4.69554	2.6193	-0.370188	2.08706	4.58905	3.75599	5.43458	2.16887	2.71138	4.01608	0.765994	2.28458	7.04872	3.82415	6.18752	2.73056	3.40932
DSG2	1.54228	1.94236	2.09276	5.97724	3.11023	0.902458	5.01126	4.43871	1.13148	1.95819	4.48675	7.37603	3.60961	1.03075	5.87963	4.05482	3.40903
HSD17B14	5.43841	2.25204	3.6163	4.51379	0.309026	0.519687	5.78622	3.61019	1.0562	3.55426	4.6453	6.38622	5.13622	0.473954	5.52158	1.66428	3.40523
FCRL6	6.0261	4.46047	1.7205	0.477833	0.309026	3.0047	6.41126	4.07211	3.049	3.69245	1.44444	2.26482	0.784932	1.41005	7.23238	8.12133	3.40509
ACSL5	5.24585	3.30554	2.08958	-0.278741	2.87116	3.93675	0.0879045	1.20239	6.67026	5.72066	1.72475	-0.152405	7.67154	9.70418	4.3368	0.33131	3.40422
NIPAL2	3.1826	2.98209	3.71114	4.63961	3.23026	3.61548	3.72565	2.86298	0.825772	1.42662	4.27729	2.01941	6.24213	5.19	3.16544	3.36849	3.40406
PADI1	1.32348	4.50694	4.39182	1.3726	2.5959	3.54171	6.51838	0.230364	-0.276403	5.3177	4.95488	-0.152405	4.50601	9.41622	4.43219	1.78063	3.40375
DMRTC2	4.81814	1.00043	1.88497	4.34436	5.02372	3.84792	4.00087	1.77537	6.98289	4.24295	3.7545	3.37655	2.93233	2.91953	2.07581	1.47296	3.40333
VAMP3	2.13951	3.94046	3.84953	4.59089	3.59062	1.18504	3.63428	3.36386	3.30317	4.4829	3.81489	3.18735	2.39588	4.86665	6.3174	-0.209454	3.40331
UST	1.68483	3.68777	1.87226	5.89366	4.32573	3.2066	2.76992	4.53833	-0.276403	1.76626	0.220379	10.0044	4.24662	1.66973	3.26538	5.57707	3.40328
STAMBP	2.87562	1.51705	-0.370188	-0.278741	5.09225	2.00634	7.30436	3.83033	-0.276403	2.00153	3.47056	3.35991	6.96073	7.21007	3.90628	5.8406	3.40314
NUMBL	1.32348	0.520582	1.9143	10.4149	-0.431172	2.34397	1.57069	2.15509	1.52309	4.58701	3.29742	11.2307	5.33033	5.05438	2.78668	0.823484	3.40281
NYX	2.64326	4.33403	3.66657	2.48289	3.24645	3.61597	3.86823	2.72046	-0.276403	3.76331	5.51829	2.13356	6.59138	2.52185	5.92523	1.68568	3.40255
FAM19A5	0.669625	5.10662	-0.370188	5.56605	3.07099	3.87273	3.14166	3.09816	3.98585	4.54446	-0.325236	4.67833	1.45452	11.5046	1.19671	3.24449	3.40246
DNAJB2	0.743841	4.03999	0.776466	1.00742	3.29769	3.91905	3.01027	2.42001	5.68247	4.70131	4.21054	2.74666	2.74632	8.84431	2.95979	3.33285	3.40244
CORO2B	1.54287	0.517895	2.51609	0.426478	4.47926	7.33154	4.95061	4.44155	1.693	-0.175115	3.3444	-0.152405	6.39404	6.73625	6.56787	3.82427	3.40241
ZBTB47	5.77589	0.868553	2.41707	2.99283	2.64446	3.77394	4.04155	2.93742	5.11865	3.49983	3.0116	1.84296	3.51399	5.84035	3.95647	2.1905	3.40163
OR4E2	1.729	3.54156	0.944593	4.10831	1.29698	3.33275	4.54633	2.21589	6.09893	2.41033	-0.325236	2.01175	5.43578	8.03317	4.82327	4.21892	3.4014
MED29	6.65408	4.56171	3.00667	0.771961	3.64247	1.07548	0.12825	2.44942	5.15026	5.21085	0.809089	1.65243	5.39476	8.99871	1.19671	3.7176	3.40128
COL24A1	2.051	4.51124	2.84363	3.55276	4.61333	3.52544	6.3766	1.98097	-0.276403	3.94983	1.7987	4.08628	3.20011	7.10872	5.29972	-0.209454	3.40078
SEC14L6	5.91731	2.74258	0.998975	2.71763	3.40572	0.560314	2.93829	1.58608	9.22316	2.13008	0.592819	4.92123	7.91657	2.8016	3.63263	2.3267	3.40073
ZNF12	4.96945	2.34974	3.96567	-0.278741	3.54903	4.42965	3.9942	3.12481	3.84427	3.41872	5.54092	-0.152405	7.11666	0.688875	2.45318	5.37755	3.39947
KLK8	3.45111	2.74644	2.29727	2.92775	4.01503	3.0799	4.95121	3.09032	6.81828	3.10021	3.81988	5.08788	2.10179	4.58522	2.52622	-0.209454	3.39932
KIF6	4.07577	4.05905	1.88613	1.16542	5.98478	3.07412	2.77282	-0.0712876	2.08101	3.72559	2.94583	5.08417	9.21497	7.11486	-0.271271	1.52611	3.398
LIG3	1.48904	5.80573	0.766961	3.85088	3.8083	3.29184	4.13636	2.6335	0.507026	2.34811	4.08332	2.79999	6.45119	7.43334	3.24347	1.70619	3.3972
PAMR1	4.34366	2.30582	0.60706	3.50632	4.43332	4.11166	2.70715	3.44154	-0.276403	2.41116	2.39918	3.18735	2.57817	8.65447	3.46545	6.4728	3.39679
EFCC1	2.75839	1.32655	-0.370188	6.3283	3.17568	3.75846	6.01264	2.88601	0.766404	3.55013	0.220379	5.79446	2.9884	8.3016	5.23196	1.61846	3.39673
FAM83B	7.1206	2.78263	2.94216	1.71264	3.54613	1.05195	4.35314	1.43138	8.95047	2.61935	5.49252	-0.152405	8.75639	0.391764	2.05541	1.28913	3.39645
BROX	0.919543	2.01299	2.3083	4.57637	4.02876	4.68739	5.70559	2.11781	2.52293	2.4924	1.94548	2.32223	1.7245	7.92859	7.99572	1.05308	3.39636
VARS	4.31385	-0.332719	-0.370188	5.39662	2.62151	4.09606	1.84538	3.11395	5.48801	2.55498	0.962317	9.31479	0.52124	7.87581	5.76369	1.16987	3.39595
ZNF557	3.44618	3.2113	2.11403	4.9434	4.88399	2.98139	2.4602	3.47137	5.98064	-0.175115	0.838791	0.929672	6.74912	5.50656	1.94414	5.04758	3.39583
PDX1	5.32956	1.37279	0.717251	4.86774	2.10187	1.47088	3.7072	3.83451	5.50468	1.18051	0.592819	8.44446	3.92845	4.33497	5.24763	1.68568	3.39506
CEP95	1.07273	2.53439	2.01952	2.2226	4.01503	3.8265	4.13345	2.04631	1.28074	6.14651	0.838791	3.66714	6.31489	5.72206	4.80341	3.66369	3.39423
C10orf71	5.5587	1.94524	2.08942	5.47553	-0.431172	4.96385	2.74324	2.8711	6.77464	5.98394	4.1486	5.496	3.62707	2.14948	-0.271271	1.18336	3.39423
FSHB	2.46227	2.98416	4.57721	-0.278741	4.88482	3.28886	4.00948	2.22021	4.58113	7.02399	2.67188	-0.152405	3.24125	2.99823	3.26877	6.4524	3.3896
BBC3	0.920962	5.16004	2.26505	2.72309	2.15261	3.08838	3.92997	2.07784	2.20099	6.0627	2.02861	6.91056	2.08672	0.809281	7.96488	3.84991	3.38947
APCDD1L	6.4351	0.420604	3.63003	1.60719	-0.431172	6.53281	4.25529	3.12307	7.59356	-0.175115	3.63097	2.6882	2.19578	6.01421	5.22203	1.47089	3.38834
SESN2	1.33663	5.04476	2.36324	1.57226	2.62151	3.06642	3.79983	1.99243	1.63508	9.26951	4.11624	-0.152405	3.69976	5.98773	5.28695	2.57196	3.38824
HNRNPCL1	5.84232	4.31656	3.04114	-0.278741	3.90478	3.91349	4.52434	1.88989	4.36824	1.4895	2.01753	-0.152405	4.95004	5.6589	6.90137	1.81255	3.38747
PGA3	0.280268	4.22098	1.03217	3.46645	4.49718	1.63545	3.99204	5.99377	4.5188	3.26268	2.26984	1.06942	6.96861	5.20987	4.13887	1.6235	3.38624
PAPOLA	5.93766	3.54	0.547513	3.73597	3.51516	3.086	4.27599	4.18913	2.95894	3.50986	0.688767	1.85555	3.38381	5.87091	3.39446	3.68492	3.38591
ESM1	4.79278	4.53341	4.30565	1.05114	3.65796	1.91913	3.99599	4.45126	4.16942	3.97604	6.96737	2.37135	2.7356	1.24463	4.20084	-0.209454	3.38519
PFDN1	4.04253	1.41057	3.32955	5.45391	3.35899	1.23353	2.34223	4.711	3.58571	2.13008	2.93213	5.46755	6.04976	1.18809	1.26378	5.65738	3.3848
MST1	3.50142	2.32643	1.96304	6.28455	4.01266	3.43657	5.59889	0.993126	1.99554	-0.175115	0.898821	8.42204	5.53066	4.65213	4.92411	-0.209454	3.38471
SPATA13	4.24388	0.787505	0.314627	3.51692	5.77847	3.07538	0.476609	2.27113	4.20815	4.118	3.11448	3.71544	7.53939	4.74122	2.92458	3.32748	3.38458
BYSL	1.36135	2.99402	0.884375	5.76174	3.04606	3.95722	5.97052	3.51265	3.44279	1.59751	-0.325236	8.3558	-0.195994	6.22302	4.60708	2.92925	3.38264
hsa-mir-1273g	6.52247	2.90929	1.90949	3.94839	3.24892	2.70102	5.7961	0.369988	6.66142	4.50931	3.3705	5.63007	3.93423	0.391764	2.42666	-0.209454	3.38251
CSB-PGBD3	1.59873	2.23298	3.45317	3.51678	3.39129	0.494246	2.09849	3.31789	3.36163	6.8088	4.20939	-0.152405	3.26148	5.54544	5.24004	5.74086	3.38242
hsa-mir-514a-1	-0.260273	3.86725	3.44247	4.84842	3.97538	3.45416	3.75048	1.95341	1.84184	7.22083	1.5585	10.0083	4.26623	2.79471	0.709476	0.678833	3.38187
C10orf129	3.88157	-0.332719	2.39298	6.24347	2.42439	4.45559	5.67552	3.0888	7.33342	-0.175115	3.60613	-0.152405	3.24563	2.51291	5.65404	4.21071	3.37906
YTHDF1	4.62977	0.465007	2.16007	5.25532	0.8799	2.06949	3.37864	3.01221	7.32988	1.06707	1.43365	7.58939	2.89955	4.60067	5.32932	1.96107	3.37881
FNTB	4.4129	1.81624	4.52104	6.11647	1.59844	3.57176	1.93553	3.05385	4.16457	-0.175115	6.07677	1.84378	4.30093	4.7541	2.40695	3.64915	3.37796
AGK	5.64046	1.09091	0.719578	3.98792	3.74847	2.56587	4.10674	3.36534	1.9259	4.20181	1.89577	4.75627	6.60284	1.11294	5.40493	2.88346	3.37558
TLR7	5.14011	0.715652	2.04294	1.53484	0.309026	3.21175	5.2007	2.52049	6.31843	1.95819	3.97168	3.00315	3.78205	4.69737	2.74577	6.8559	3.3755
CSF3R	5.84109	-0.332719	2.88507	-0.278741	5.81019	4.05008	2.79927	3.28557	3.64152	2.08418	4.18784	-0.152405	3.69486	8.5783	6.14899	1.74965	3.37455
ALOX12	5.23367	2.21631	3.68485	6.42443	4.47785	3.62643	5.05588	2.46913	6.93769	-0.175115	5.52361	1.84378	-0.195994	6.50271	0.540763	-0.209454	3.37228
LYL1	2.73063	3.67453	0.310615	4.78039	0.309026	3.95757	3.80702	2.61222	3.44516	8.36299	0.109079	4.26603	1.51883	6.68347	1.42586	5.95451	3.37175
YKT6	4.85279	7.50151	1.65942	-0.278741	1.98662	4.28252	1.49171	4.26366	3.1557	5.58483	4.43484	2.10424	3.26449	3.8998	1.15821	4.58486	3.37165
SLCO5A1	4.21594	1.9934	3.01239	4.71202	3.15452	2.91337	2.48019	1.85079	8.51698	4.70555	4.22297	0.742567	3.86543	4.20552	1.26017	2.07724	3.37057
AKT1	6.32955	5.18106	3.86957	3.32769	0.621474	3.32577	3.13983	0.876822	4.82519	4.62207	3.17308	3.66779	2.63145	3.30871	5.18099	-0.209454	3.36698
KLHL2	5.47956	2.08114	2.02183	4.16788	3.15003	1.83593	5.34063	3.37406	5.59479	1.37106	1.28475	2.27606	10.8615	-0.247221	4.93509	0.33131	3.36615
RND2	4.87739	2.36767	3.8581	3.71722	2.97502	3.46366	5.54764	0.710319	3.05018	0.445975	2.93833	3.33087	6.44998	5.85144	4.46056	-0.209454	3.36468
HOXC6	3.38246	1.9312	4.04154	1.19673	3.20485	3.28083	6.09969	1.95928	6.83718	-0.175115	3.84868	0.498868	6.80594	4.62449	6.49819	-0.209454	3.36409
AARD	6.77899	3.5744	3.56624	2.38132	-0.431172	0.565841	6.32953	2.96546	5.64718	3.76489	1.4545	2.59039	-0.195994	-0.247221	7.9152	7.16158	3.36382
AKR1C1	4.1745	4.63171	2.402	5.33587	3.23026	1.61113	1.23656	1.04658	4.86843	4.27037	3.78303	7.46282	6.11715	2.67994	-0.271271	1.23268	3.36324
PRSS56	6.18177	1.83082	2.75755	3.8819	5.8669	2.42854	2.47427	4.01187	6.6699	-0.175115	2.3478	-0.152405	7.8641	2.79808	3.28134	1.72589	3.36208
NLRP10	6.62188	0.465007	3.65652	2.34925	2.91481	1.60208	5.23645	4.39583	6.11331	2.93497	-0.325236	1.75579	8.47854	2.17863	4.0497	1.33391	3.36009
DEFA1	3.95637	4.60513	1.96795	1.98215	5.80657	2.20027	4.66554	1.57651	0.467853	3.31382	3.38106	1.70636	8.36859	1.02392	4.9189	3.80608	3.35919
TAP1	3.06961	4.35559	1.87043	5.89441	-0.431172	3.94626	3.4801	2.64256	5.28243	3.16703	1.84715	4.05434	2.75548	7.82182	4.19924	-0.209454	3.35911
FAM102A	2.88753	1.83495	3.24874	5.36341	5.57864	2.74085	3.20759	3.7555	3.21668	1.95125	-0.325236	1.72007	8.18775	6.17653	4.02365	0.17595	3.35899
MRPL16	4.06651	8.93994	2.0462	2.80352	3.15532	0.676274	0.866593	2.60014	0.793144	5.83348	2.26643	4.67807	7.59779	2.37921	0.710528	4.32783	3.35881
ANKRD6	-0.260273	3.41866	1.00733	1.50794	4.55903	4.49117	4.1827	1.10144	2.74041	4.25961	3.52399	3.5146	6.89975	8.94188	4.04169	-0.209454	3.35753
DUSP10	7.14856	3.88804	2.38814	4.14536	1.04922	3.06165	5.00228	0.760144	1.0418	6.36557	2.91981	5.23782	1.36948	1.53046	5.81495	1.96061	3.35524
hsa-mir-3688-1	6.89323	-0.332719	2.1267	6.55199	4.27915	1.91526	1.10067	2.32517	7.13496	2.30925	-0.325236	6.05005	3.26148	3.58183	2.91157	3.89022	3.3546
ZNF497	7.96409	2.57625	-0.370188	2.94146	0.309026	3.82253	3.80787	3.21256	8.26933	0.295305	1.58611	2.27606	2.49976	4.19691	3.36431	6.91777	3.35432
ACACB	5.71031	3.59059	2.86715	1.90379	3.84049	1.88037	3.3026	3.4531	2.33375	0.445975	1.6517	-0.152405	3.83893	6.32533	6.90829	5.74292	3.35268
DHRS4L1	-0.260273	4.60502	3.27229	2.33237	3.15522	4.07565	4.71473	4.09552	-0.276403	4.14547	3.00275	6.25921	0.990006	7.94973	3.91861	1.64904	3.35181
C19orf67	2.05692	1.95089	1.87213	4.45447	5.76945	2.1508	3.7165	-0.462412	5.6156	1.98675	1.8978	2.46715	9.38535	2.57829	7.16086	1.01715	3.3511
LDLRAD1	2.50308	0.595581	0.679306	-0.278741	8.47991	3.67829	2.9275	1.26795	1.6092	3.61226	3.24525	3.92268	10.9607	3.97815	2.09912	4.33463	3.35093
TM7SF2	3.02445	1.53813	0.900669	1.54272	7.19024	3.62431	3.74162	1.14816	4.74095	4.56497	0.978622	2.66046	7.44454	6.2443	2.14118	2.12745	3.3508
TMEM59L	6.26976	-0.332719	0.62717	2.64484	4.79856	3.69895	2.20709	1.77658	8.40928	1.98128	1.1412	5.17079	5.97126	7.6566	1.79827	-0.209454	3.35059
NRXN3	6.72541	3.23154	3.30253	0.201145	4.7288	0.429931	3.38184	2.73869	7.32914	4.38446	1.5397	4.057	7.50026	-0.247221	0.938972	3.3445	3.34917
CYP4A11	7.43501	3.75106	3.59215	-0.278741	4.4627	1.23767	3.79882	2.82504	6.26648	2.41116	6.32317	-0.152405	6.80333	2.54185	2.75635	-0.209454	3.34776
SKAP1	5.41577	2.70178	2.89763	0.771961	5.10774	3.33595	3.54791	2.59127	0.975886	6.44931	4.11702	-0.152405	4.18146	5.44268	-0.271271	6.43794	3.34691
ZMYM5	6.51129	4.14627	4.01717	2.67322	1.87736	1.21648	4.62171	1.13823	4.97175	3.71807	3.80965	-0.152405	3.24336	3.44226	7.84209	0.47319	3.34686
RASSF1	4.29505	3.9982	4.18194	5.53701	3.99179	2.50343	3.0488	3.46721	1.2283	2.16265	4.0748	2.85992	0.473592	4.25383	4.53551	2.90146	3.34459
SPZ1	5.14819	4.59064	1.53873	-0.278741	4.25859	2.39633	3.60317	3.81461	3.67764	2.32273	2.77052	1.18101	7.55901	4.96115	0.710528	5.25856	3.34454
FRMD6	2.21794	4.58904	1.83425	3.85493	2.97727	2.14106	4.12648	3.15887	7.00058	2.46663	2.88295	8.5246	2.67195	1.66914	-0.271271	3.6561	3.34378
hsa-mir-3065	6.24859	4.45204	2.853	2.72523	1.34002	3.01444	4.67156	3.05354	6.30067	4.85789	1.8094	-0.152405	0.784932	3.07898	6.98996	1.47089	3.34367
TLCD2	6.00793	3.12284	2.10491	5.43317	0.621474	-0.0824564	4.98055	2.08965	8.3631	-0.175115	1.21237	10.5035	4.89653	-0.247221	3.19266	1.47089	3.34342
PRSS42	6.22887	2.66724	3.4177	2.81226	2.72682	-0.0509513	5.76194	3.42083	2.73146	3.95864	5.11786	5.33872	-0.195994	-0.247221	4.0733	5.72772	3.34307
TFDP2	6.4096	3.33346	2.91666	1.1273	3.37458	1.91285	2.25032	3.5025	6.51549	3.96576	1.16726	2.17844	2.60033	2.70628	2.68072	6.8411	3.34266
RIMBP3	1.54287	3.12687	0.512847	2.24538	7.45527	4.34492	5.85253	1.68676	0.890825	1.35586	0.74534	5.71315	6.87547	3.37509	2.49904	5.25053	3.34205
WDR26	3.83503	2.14451	1.90081	2.36171	5.85385	2.37003	4.20795	0.230364	3.2848	2.00153	3.05879	5.8757	6.93121	6.9019	2.71999	-0.209454	3.3418
ARAF	1.61269	3.02389	1.0288	0.42428	5.95436	1.78718	3.50089	4.41728	0.972143	4.57424	-0.325236	2.94403	11.1797	3.09687	3.57717	5.69427	3.34141
PRRT3	1.33663	2.31646	6.19041	0.426478	5.1624	4.08891	2.27736	0.501699	0.739664	3.91889	3.43133	5.51141	7.99202	6.98579	2.25046	0.33131	3.34133
CNTN4	5.78483	5.12243	3.57109	4.45183	3.7551	1.26773	3.85518	2.26594	5.21057	-0.175115	3.6822	5.43899	1.14318	2.29765	2.86744	2.92168	3.3413
STC2	1.84944	2.30958	1.96626	1.86694	2.82538	2.85631	5.49762	4.19481	3.14839	2.68339	2.69519	4.25682	-0.195994	7.47583	4.20504	5.80802	3.34019
CCDC50	2.98543	0.809692	0.764955	6.74578	5.51935	2.96653	2.52495	3.06468	1.0418	5.6806	-0.325236	4.13621	10.6727	1.94108	4.55877	0.355153	3.34016
GFM2	0.880523	4.01722	1.90578	-0.278741	4.26868	3.78879	4.05294	2.83819	3.12381	1.50847	1.36893	2.09089	9.14739	5.21778	5.79154	3.68788	3.33813
ACCS	6.8837	4.41199	3.50228	3.11138	1.49463	3.67814	3.05397	0.319836	4.03383	7.54353	4.35886	2.71515	1.65368	5.32096	1.52256	-0.209454	3.33719
DEFB104A	2.98739	2.08008	4.00889	5.40863	1.92591	2.74069	3.79784	3.27446	2.98012	2.04528	2.59838	9.38332	-0.195994	1.7113	7.63471	1.00325	3.33652
TAB2	6.07684	5.07581	0.653022	3.22913	4.107	2.90934	4.25844	1.10144	5.87917	4.30493	2.02248	2.04905	4.35166	3.16966	-0.271271	4.43672	3.33459
SELM	4.42338	1.5295	1.57343	4.19726	4.97811	4.44692	2.42468	3.36775	0.793144	6.08323	-0.325236	2.54701	8.62062	7.30719	1.59492	-0.209454	3.33453
LYN	6.91793	2.6256	3.52618	-0.278741	0.28737	2.72324	4.58524	3.24567	6.39866	1.5408	1.63279	4.50764	4.17998	1.74158	1.71098	8.0028	3.33423
TNFRSF11B	-0.260273	4.76368	0.310615	3.3178	2.01552	4.51502	3.67054	4.15416	1.59097	8.11853	-0.325236	3.34407	0.473592	6.06054	4.73069	6.86685	3.33419
ZNF121	7.55902	1.62099	3.65841	1.06134	3.6713	3.50489	-0.416093	2.62841	7.08286	1.42662	4.3043	-0.152405	7.86781	3.65262	1.36542	4.50897	3.33403
OR51G2	5.83467	4.41643	1.47213	3.2134	2.97458	1.84673	3.8799	3.59001	2.10331	2.77214	2.32633	5.21999	2.86536	3.61966	7.03301	0.17595	3.33398
HLA-DOB	6.99955	3.19303	3.87561	3.73918	4.49144	1.79706	4.7481	1.53849	4.50659	1.68488	3.43514	5.08101	7.86432	-0.247221	0.837327	-0.209454	3.33344
BLOC1S3	3.28173	2.88119	3.16008	4.88306	2.23482	1.73596	3.69579	4.48373	0.793144	1.23614	3.42012	6.10774	-0.195994	3.16863	5.8581	6.58664	3.33318
MORF4L1	1.81868	3.84185	3.60857	-0.278741	4.04894	3.19387	6.706	3.19116	2.28102	2.56093	3.93901	-0.152405	7.26297	2.80843	8.68329	-0.209454	3.33151
OR52E6	5.8677	2.26403	3.12199	1.91749	4.32707	4.85404	3.94553	1.56136	5.30885	1.52494	2.92962	1.92037	-0.195994	9.3019	3.46668	1.16987	3.33034
EMC8	3.70432	3.57152	2.94403	6.92089	1.58174	3.71125	2.11103	2.26051	3.25915	3.57276	5.59264	8.59539	-0.195994	1.9404	0.938972	2.7731	3.33011
hsa-mir-4706	4.72813	2.47028	3.1369	2.29892	2.84207	3.17163	4.50727	3.13099	6.44858	1.03805	3.41306	1.82464	4.44295	2.74442	5.57378	1.50613	3.32986
MDFI	6.28793	2.09008	2.0193	4.58667	1.92591	4.07012	2.29095	2.48315	2.22791	3.03142	-0.325236	8.73388	4.90856	3.8713	-0.271271	5.34298	3.3296
SF3A2	5.93696	3.29555	-0.370188	-0.278741	4.21723	3.21441	6.23329	2.93949	3.84869	-0.175115	2.12894	1.84378	7.85941	0.470436	6.59604	5.5062	3.32915
QRICH1	1.32348	2.54922	7.13093	2.67574	3.65369	3.22627	4.52045	1.17768	1.3758	2.49302	3.20931	5.38093	7.85657	6.19319	0.68967	-0.209454	3.32791
OXGR1	4.67133	0.715652	4.37794	4.03929	6.1664	1.87138	1.13625	2.4124	4.41681	6.1021	5.66473	1.92037	8.65727	-0.247221	1.54865	-0.209454	3.32774
KIAA1644	4.87767	3.15343	0.950589	4.22208	5.34891	3.01862	4.39797	2.63231	4.83118	-0.175115	0.765994	4.11039	7.17476	6.23175	0.282435	1.41565	3.32741
PCGF6	5.05594	1.82049	-0.370188	6.51255	0.841542	3.13008	4.00093	1.72786	5.17827	-0.175115	1.43696	6.59159	4.66752	6.80756	5.83239	0.17595	3.32714
CHGB	4.75839	3.24296	3.70551	4.55282	2.90228	2.70768	3.79123	1.20219	0.507026	2.20216	3.89833	4.68068	0.473592	5.73989	5.15414	3.71064	3.32684
LRRC3B	-0.260273	2.02595	1.43364	3.52011	3.69062	1.51801	5.28219	2.38969	5.00087	4.19379	3.68205	2.46728	6.27395	-0.247221	5.9915	6.25385	3.326
CT45A1	4.01795	0.738129	2.66825	4.50448	3.33078	1.65902	5.77118	-0.0712876	5.04968	2.23475	2.96564	5.55919	3.1724	3.91255	7.36184	0.33131	3.32537
TM6SF1	4.43111	-0.332719	0.651016	3.90538	6.79133	2.84053	3.48495	0.534889	1.10273	2.37096	2.25355	0.657084	12.0148	2.80843	4.78981	4.89131	3.3247
SPIN2A	2.17522	0.975312	2.06266	5.35218	4.28963	3.35834	4.34587	3.68239	0.890825	3.12992	2.24262	9.25036	4.97168	2.67632	3.98341	-0.209454	3.32358
MBLAC2	5.65316	3.27883	1.81431	3.74881	2.23707	2.40119	4.48979	2.40472	4.35188	6.59798	0.444042	2.80599	2.52061	4.20028	4.4513	1.77622	3.32351
BTC	6.04951	1.74143	2.05041	2.49761	4.02445	2.26638	0.897448	2.75888	7.47506	3.53274	2.71836	1.98858	2.38807	5.71898	4.79292	2.2456	3.32165
BRAP	5.39317	4.46844	0.429237	3.50986	3.43561	3.51692	4.07198	3.28659	1.77968	-0.175115	2.72565	4.9085	5.45673	5.78338	1.16043	3.38	3.32069
WNT16	-0.260273	2.93338	1.77323	6.06649	0.8799	4.21679	5.46478	3.33261	5.23105	2.16717	1.08992	5.97404	2.70542	6.58263	2.056	2.88668	3.31874
PRR23A	5.92711	1.18941	0.849695	2.69823	3.51516	1.91813	5.03527	3.49136	7.17429	4.15792	2.03584	-0.152405	4.83039	4.44358	1.57657	4.40273	3.31833
TMEM132B	0.310125	5.75019	2.02714	5.20035	2.98519	3.8377	2.66126	3.43506	2.46433	2.80687	1.84588	7.75547	6.81255	2.92837	2.46872	-0.209454	3.31748
PEX2	2.20804	4.19706	4.13725	5.54196	7.04767	3.08177	0.866593	1.90136	2.24437	1.97695	3.05249	-0.152405	10.3262	4.33732	1.97246	0.33131	3.3169
ZMPSTE24	7.66358	0.314642	2.56674	1.89259	4.2265	1.43309	4.60472	3.06799	7.63591	2.38735	2.61791	3.27705	3.64616	1.44827	6.48231	-0.209454	3.31596
TMUB1	3.40755	3.9192	1.90001	4.84999	4.3076	3.31843	3.23493	2.91084	0.475949	2.18484	2.3017	11.2757	0.538496	6.29618	0.540763	1.56712	3.31433
TAS1R1	1.18484	3.27595	3.345	0.95922	6.26987	3.53084	3.30453	0.736401	3.83798	2.90171	2.40941	2.53129	10.3136	1.43652	3.66425	3.32135	3.31392
SOWAHD	1.71142	3.37566	1.97182	1.85173	3.47846	0.858997	4.93372	3.47623	2.32545	7.22582	4.22822	1.59117	4.90697	3.51438	6.21521	1.35723	3.31391
RNF7	3.83083	-0.332719	-0.370188	4.72143	5.08489	2.06898	7.96789	2.8314	4.97048	2.58241	1.73495	9.56144	7.65112	-0.247221	1.15668	-0.209454	3.31268
KLHL24	5.50417	2.94779	3.83681	4.80433	0.28737	0.225154	4.82532	-0.462412	3.83522	4.89004	2.24725	2.77282	3.60921	6.53891	7.35027	-0.209454	3.31268
MUL1	3.7193	3.80416	2.82785	2.22525	4.6334	4.09319	4.08113	3.64075	5.76971	4.72634	0.149407	-0.152405	1.27299	6.51197	-0.271271	5.96496	3.3123
TRAF6	1.56688	4.19819	0.544678	2.87627	2.83048	3.27306	4.9236	2.77939	2.37661	1.18051	1.59773	7.44279	0.880014	8.74315	2.5253	5.24913	3.31174
hsa-mir-4490	2.59739	4.06077	3.32917	3.51108	5.00499	1.67606	3.46503	3.88039	2.79517	-0.175115	-0.325236	5.3586	7.85012	-0.247221	2.53671	7.66429	3.31139
MAVS	4.70846	6.10907	-0.370188	5.26261	2.08021	2.33539	4.92778	1.67359	4.45871	8.79409	1.8749	4.85146	3.81131	-0.247221	2.89514	-0.209454	3.30974
EFTUD1	2.50262	4.26977	2.96881	3.4569	2.22153	4.67836	4.53312	2.7726	2.64735	2.69761	-0.325236	7.93436	0.990006	7.05803	4.18061	0.355153	3.30885
TRIM33	2.91109	1.66114	3.50861	5.27269	4.83698	4.14058	2.85546	3.36469	3.89263	-0.175115	3.32246	3.23044	8.33173	-0.247221	2.95896	3.07184	3.30856
KLHL7	5.25452	2.49336	3.21277	4.30011	0.8799	2.0391	7.07642	1.84714	6.25704	-0.175115	2.67309	-0.152405	2.07673	5.22912	6.26387	3.65569	3.30821
SCTR	5.62088	3.31016	3.43521	4.10547	1.76777	2.90729	0.760599	3.64401	5.30914	1.82576	5.39801	1.45297	2.63988	1.02392	2.23172	7.49029	3.30769
CPA6	7.55412	0.902515	2.49508	1.4083	4.85439	3.58187	3.81171	3.53627	7.86391	-0.175115	4.15767	-0.152405	3.48081	4.58871	5.21228	-0.209454	3.30692
ZNF254	3.33478	1.08556	3.26416	4.26569	4.34913	2.56473	4.04645	0.876822	5.52666	1.18051	2.53236	1.15014	6.54591	8.57132	3.81876	-0.209454	3.30647
ALPI	4.25932	2.64968	3.02387	4.44052	3.03748	2.04555	5.12843	3.25126	0.623448	2.99444	2.58036	2.26482	2.00236	3.45767	7.02763	4.11355	3.30628
NDUFAF1	5.91849	3.35831	2.15204	1.1317	4.39624	3.43856	1.37059	1.48833	5.36677	4.81779	0.544307	1.46657	6.67228	4.98725	2.1847	3.60418	3.30613
PNMA1	4.56911	3.65723	2.27998	5.60603	4.84897	2.42542	4.18041	4.35518	-0.276403	-0.175115	2.60748	2.26482	8.6844	1.19513	-0.271271	6.93692	3.30552
RAB41	0.641296	4.9496	2.37095	5.14118	2.5697	1.00899	6.48434	3.58801	0.975886	3.69851	4.54103	-0.152405	6.85351	3.16084	5.71662	1.33391	3.30512
CD3EAP	-0.260273	3.19283	3.05822	5.32958	3.67085	-0.493483	4.38762	4.54984	4.15585	3.54714	4.17056	0.498868	3.52554	0.688875	7.05926	5.79286	3.30463
hsa-mir-4639	4.62791	2.96066	3.5871	4.74705	4.107	3.58456	1.40739	3.17415	4.74868	3.41184	4.36281	2.07749	6.38402	2.90067	-0.271271	1.05729	3.30421
C1QL1	-0.260273	2.23665	3.52841	2.39409	5.31171	6.16539	2.09596	3.62535	0.890825	5.1499	1.33476	1.00116	4.90355	9.16771	-0.271271	5.57638	3.30314
UBA3	1.76237	1.37914	7.38112	1.53518	3.58302	2.50538	1.8033	0.902211	0.832461	5.70071	4.8741	5.11226	6.60067	3.89287	3.1152	1.8602	3.30251
TPSAB1	6.58758	-0.332719	3.43143	-0.278741	4.27324	3.33456	4.65652	3.08715	2.83348	-0.175115	2.978	2.26482	7.08845	7.24816	1.75014	4.08024	3.3017
SUN5	-0.260273	1.78503	0.92089	-0.278741	-0.431172	8.40178	4.76492	1.92664	2.90735	7.14342	2.41653	1.9905	3.82486	10.2945	3.36084	4.05369	3.3013
ETV2	2.24567	1.39674	2.6591	2.94192	2.90228	3.35631	5.05626	3.48652	6.82011	-0.175115	1.73088	1.54059	5.83516	6.12023	5.82578	1.07576	3.30114
PCNX	5.12522	3.91983	0.62717	2.91684	3.92738	3.17048	1.70362	3.38018	3.31391	4.49398	0.688767	2.46646	4.65589	5.50305	2.16396	4.74391	3.30004
ANK3	4.00665	1.53211	2.1089	5.33805	2.11194	1.88662	5.09393	2.37775	5.06719	6.51262	4.60861	2.24437	3.63404	0.809281	0.709476	4.74475	3.29914
KANK1	5.11647	2.02595	3.17466	2.77768	4.6305	4.88473	1.73524	3.14562	4.23566	3.13811	-0.325236	2.24437	6.2072	7.12775	1.97246	0.690355	3.29885
C9orf47	0.129084	3.57362	3.31836	4.34233	4.67781	4.28827	1.82666	1.30589	0.467853	4.44034	4.24866	3.3922	8.98413	2.43247	1.34561	4.00265	3.2985
QPCT	6.09284	3.5765	0.822768	3.76262	5.21832	2.35428	2.28517	1.341	4.75098	7.64964	1.86784	2.5472	4.10143	3.09687	0.937279	2.36959	3.29839
NTHL1	4.84142	0.202705	2.91406	5.34284	1.92591	2.88191	4.2098	0.57517	2.91475	1.86628	1.84861	3.80838	3.50646	7.62538	5.66017	2.63569	3.29747
IGFL1	5.31865	5.82316	2.91497	3.30173	1.87736	2.69852	3.75048	3.06311	2.30652	6.44688	-0.325236	2.26571	5.89666	4.84347	1.16043	1.40256	3.29656
TLX3	0.743841	4.17371	2.16767	3.47462	4.31135	2.99465	5.49647	0.319836	0.739664	1.16749	3.63335	3.35418	9.29507	5.19137	4.26447	1.41284	3.29629
UBTD2	-0.260273	3.80594	4.40252	1.27913	4.45896	2.9911	4.80278	5.72515	0.231631	1.27496	5.56208	2.83741	3.79215	7.0785	0.837327	3.91542	3.29592
DOK3	5.30397	4.53442	0.771644	3.98367	2.82041	3.3533	2.4602	2.38894	4.22402	2.69912	2.8158	3.93409	2.7563	7.97368	1.5017	1.20889	3.29563
TLE6	6.58368	3.98718	-0.0297863	5.55748	4.35775	-0.493483	4.73063	3.22021	4.11736	1.27496	0.220379	3.9609	4.09264	-0.247221	5.59462	5.79944	3.29542
EGLN3	3.67002	3.95714	2.11294	1.99098	5.00464	1.82922	4.02037	3.21985	0.231631	2.83969	3.59745	4.69038	7.92608	-0.247221	4.15467	3.72885	3.29542
FRMPD2	2.91109	2.27783	-0.370188	4.40101	4.52138	4.06874	2.76997	4.06153	4.78371	1.72856	2.85948	3.30528	8.48525	5.32775	1.80285	-0.209454	3.2953
ZGLP1	5.59044	2.57518	3.28672	3.23205	3.62234	2.51822	5.00442	-0.0211358	3.64705	3.9364	2.77038	1.80141	4.43509	-0.247221	6.77115	3.79443	3.29481
IYD	4.81379	4.45663	3.41582	3.32322	2.45714	3.85882	2.2652	2.39126	3.70151	6.37655	3.70206	1.95526	3.26991	3.37828	-0.271271	3.61862	3.29455
LIMS3	1.01947	3.82246	2.93874	4.46285	0.309026	3.73603	5.03231	3.89619	-0.276403	-0.175115	2.47015	5.34063	5.31596	5.46528	5.29804	4.05702	3.29454
TTC5	3.17903	4.11034	4.44358	7.24547	2.33079	2.33615	4.67099	1.34685	0.258371	-0.175115	4.65484	6.14892	5.37901	0.884577	4.31655	1.57856	3.29431
DEFB107A	2.53002	2.54554	3.4123	6.27264	4.87847	2.90958	4.64786	3.36244	1.0562	3.67083	2.2921	3.51239	3.70746	1.96584	6.12942	-0.209454	3.29273
CKMT1B	1.46008	3.53646	2.62754	5.82757	4.19281	2.39379	3.75456	1.86537	4.83608	1.72856	2.90156	7.90325	-0.195994	0.809281	4.02496	5.01709	3.29269
hsa-mir-3130-1	3.79766	3.33182	2.60693	5.3508	4.95743	2.51065	5.96268	1.29644	3.25189	2.4771	1.63279	1.03348	4.23504	4.6955	5.74006	-0.209454	3.29193
OR1L8	2.04527	1.9484	3.12346	6.76979	2.91481	1.67145	0.136506	3.81056	-0.276403	6.4086	3.94633	8.36002	4.43454	1.53046	-0.271271	6.11352	3.29163
ZNF441	4.95476	1.98631	2.58833	-0.278741	2.22153	4.50088	1.28615	3.86633	2.65428	1.64465	4.73389	1.70636	2.71549	6.78289	3.70869	7.58896	3.2913
APMAP	4.57311	4.86473	3.4335	5.09028	3.46702	2.10943	5.18759	-0.462412	3.79047	4.86892	1.54759	4.4164	4.49387	1.40066	4.0773	-0.209454	3.29056
IL20	3.89853	1.86531	1.76557	-0.278741	4.56296	3.84973	4.04023	2.06958	3.63912	1.5408	2.35813	-0.152405	9.57018	5.52606	5.67968	2.70493	3.28998
PPP1CA	-0.260273	1.10492	-0.370188	2.36171	0.8799	3.78422	5.615	3.62103	3.2358	2.06793	0.544307	7.64117	4.1762	5.65995	2.76084	9.81327	3.28974
PDE3A	5.47687	4.23125	2.65118	6.81887	4.80583	2.6961	2.67541	2.36646	3.26769	2.60359	2.3597	6.2476	4.19395	2.71387	-0.271271	-0.209454	3.28923
CALHM1	1.39651	1.62098	1.76224	5.17343	3.38679	3.34085	4.11614	3.6606	2.28231	1.56221	4.09164	1.73752	4.2309	6.72086	5.46854	2.07129	3.28893
TCHP	3.81238	3.3565	2.99534	3.3246	-0.431172	3.0508	5.58529	1.35742	6.18359	-0.175115	3.7873	6.29618	0.473592	5.28925	4.43805	3.2675	3.28822
C18orf42	9.77586	2.14851	2.41494	-0.278741	3.91437	2.50798	4.48603	3.32296	2.94482	-0.175115	3.99234	2.72856	4.98796	2.08725	4.95549	2.79402	3.28795
KCNJ12	6.45389	4.63593	1.72526	-0.278741	1.29698	2.5441	1.98613	2.54715	5.10465	6.59525	1.74246	5.50073	3.27464	5.50712	1.26483	2.70352	3.28774
VSTM4	1.89388	3.26662	2.80905	-0.278741	1.93255	3.41136	5.80913	2.76426	2.85869	4.96198	2.33757	-0.152405	2.95368	4.37379	6.02453	7.62752	3.28709
MRTO4	4.39305	3.60528	2.39653	4.9788	0.653199	-0.0509513	5.68059	2.68021	2.07657	7.08569	3.45166	4.60941	4.86178	-0.247221	6.62647	-0.209454	3.28697
PQLC3	6.22022	2.00069	-0.370188	3.81109	1.24642	3.67991	4.93489	3.4612	5.13485	1.27496	0.898821	2.61896	1.86094	3.84807	6.11175	5.82326	3.28474
DNAJC21	4.13255	2.43888	2.98686	6.13267	3.3192	6.16797	3.62164	1.15127	4.16246	1.12853	2.05544	9.26004	0.473592	2.4731	2.13848	0.858594	3.28133
VEZF1	2.38518	2.93813	2.29849	5.34491	4.08355	2.84723	2.09849	1.71036	2.72969	2.55899	3.94557	0.742567	9.34787	3.44889	2.22517	3.79218	3.28108
UGT2A1	5.67018	3.7112	1.46023	2.96942	3.34359	4.22654	2.98584	2.8116	1.95794	1.12853	3.41723	3.73021	2.08589	2.87183	6.27112	3.85072	3.28075
ESX1	5.83037	4.36168	2.10185	5.93599	3.87376	4.14595	0.562695	3.23286	1.56423	3.79738	-0.325236	2.01941	6.20845	7.13918	1.71098	0.33131	3.28068
ZNF235	5.30838	-0.332719	0.787231	2.20352	2.79022	3.63836	3.91565	1.59453	8.97234	1.35586	3.20955	4.51317	5.0626	5.11119	2.45993	1.88874	3.27991
MAGEA2	1.54228	4.37277	3.95292	4.54651	2.98975	2.85953	4.86998	1.10144	2.9591	1.54608	4.36923	2.32223	2.66826	7.0891	5.48947	-0.209454	3.27932
C1orf189	3.31204	3.28836	3.22065	5.27501	2.15261	2.93436	2.27736	0.391278	2.41004	4.0583	4.45956	7.62321	2.05525	6.64069	0.83614	1.51161	3.27791
hsa-mir-548c	6.07633	2.90025	4.3511	2.00377	3.54297	0.945172	4.81454	0.440506	5.29832	-0.175115	4.69276	3.75116	6.97545	-0.247221	5.31275	1.76305	3.27786
FGF16	5.89297	5.05482	0.913549	3.2936	4.74842	0.769525	4.08754	-0.462412	5.89114	8.69886	4.03511	4.14151	4.78247	-0.247221	-0.271271	1.11001	3.27741
LOC643669	3.17012	3.60263	2.61182	0.962708	3.47315	2.04807	4.50148	3.20818	5.88978	-0.175115	0.311024	2.44605	8.97346	6.22767	3.94113	1.23987	3.277
LCE6A	0.280268	4.99888	1.96886	3.74795	3.53444	0.154814	4.12315	3.64748	1.25128	4.2023	4.78773	5.85422	-0.195994	5.43193	3.76701	4.8733	3.27673
DPH1	3.81409	2.44032	1.92187	4.87562	2.97458	1.47444	5.07792	1.34158	5.5989	1.9253	2.1855	9.6101	1.20808	1.95816	6.22943	-0.209454	3.27665
SEP9	6.62455	3.94299	2.79744	1.52526	2.08021	2.61489	5.17216	1.50404	5.60647	4.00096	1.65766	1.61443	1.47854	3.3834	4.57367	3.84274	3.27621
ZNF347	5.95856	3.24636	3.56451	5.22942	3.11848	2.59468	3.63726	1.90967	1.72824	7.96469	2.72829	2.69061	4.46183	-0.247221	4.03766	-0.209454	3.27585
SLC16A5	3.23098	2.60999	1.72879	2.09996	5.4832	3.96861	0.790042	3.4905	2.74041	-0.175115	0.672958	-0.152405	10.0522	8.96202	0.938378	5.96364	3.27526
AMMECR1	5.97246	1.49895	3.42819	2.04861	3.35776	3.02201	5.64586	2.10515	5.54576	-0.175115	2.52024	4.81421	5.43847	0.804128	5.1993	1.17251	3.27491
CST9	5.31692	0.933673	2.70763	3.87861	3.25159	4.23882	2.0836	3.11628	6.74172	2.11307	3.01993	2.80031	3.14202	7.74524	1.49158	-0.209454	3.27322
SECISBP2L	5.05033	0.715652	2.79766	0.573912	2.73295	4.69596	3.03766	3.216	1.30118	3.29238	4.14182	3.17133	1.36948	8.15455	4.35831	3.75648	3.27285
PGRMC1	4.80726	5.50266	2.09347	0.771961	2.75276	3.34672	3.09702	3.08723	6.47771	7.21003	2.50647	-0.152405	1.14318	4.44563	1.6479	3.62655	3.27276
C1orf85	2.02026	4.33588	1.15571	-0.278741	2.97458	2.81482	9.20658	0.418743	4.09167	5.06328	3.69857	2.57165	2.57765	2.32472	6.37249	3.00417	3.272
MTL5	3.4725	1.63869	4.142	4.73629	1.70584	3.20927	3.7636	1.79188	1.17355	2.00344	6.0368	2.16888	-0.195994	4.24041	5.73361	6.7149	3.27098
ADAMTSL1	1.97672	4.38106	1.93508	5.29717	4.75853	3.70443	3.20315	2.97596	4.39834	1.45635	1.63463	4.84206	2.61216	3.95732	3.24501	1.92867	3.26916
ACAP2	3.3417	4.15481	2.99525	3.59646	2.579	2.2438	2.59996	2.91179	4.65796	1.27496	3.43315	3.3565	6.09261	3.38946	-0.271271	5.94871	3.26905
SLC6A16	-0.260273	2.52172	4.55198	1.01144	3.15532	1.05195	5.90423	3.7432	1.61589	4.03741	7.6981	-0.152405	6.96375	1.57647	2.30412	6.5753	3.26864
FOXI1	4.2845	1.89759	3.67139	6.41097	2.09028	3.33943	1.87208	1.63967	3.01948	5.43691	3.78845	9.5763	2.10179	0.470436	1.15668	1.54057	3.26853
RASD1	3.00932	0.850066	1.79658	5.60123	3.33078	1.83104	4.65797	3.48711	1.52309	-0.175115	4.68779	-0.152405	3.34665	5.8877	7.0086	5.59943	3.26811
SLC25A39	2.55738	0.032765	0.995684	6.18666	4.42443	4.01734	3.04808	2.86257	4.8885	-0.175115	3.67833	2.26482	5.31967	4.69553	2.33336	5.15889	3.26806
PARP16	0.280268	1.91398	2.87028	1.52854	2.16208	3.44891	6.01262	4.26379	-0.276403	3.68744	2.44336	4.25709	8.09169	0.804128	7.79102	2.99529	3.26713
TBC1D22B	1.84464	1.7311	3.48557	5.25565	6.06604	2.9048	0.548071	2.64453	-0.276403	-0.175115	3.27022	5.57528	6.86876	7.10678	5.62847	-0.209454	3.26681
LY6D	6.54907	1.61879	6.00956	5.59052	0.8799	2.58524	1.6723	-0.0712876	6.18562	2.99205	5.84019	8.30921	1.26548	2.12439	0.540763	0.17595	3.26674
PPP2R1B	4.25472	4.40419	1.87941	5.14406	3.0149	3.92422	1.1909	2.84067	4.69567	4.64746	2.42693	4.22625	4.13989	4.01403	1.64936	-0.209454	3.2652
VPS26B	7.0012	1.69702	1.85434	2.96095	5.07444	3.46148	4.60545	3.29743	4.90191	-0.175115	2.15964	-0.152405	6.21451	3.36116	6.18448	-0.209454	3.26481
ILVBL	3.64209	2.08114	-0.0277804	4.03168	4.15734	2.41789	4.21854	2.9249	4.64661	3.42685	0.672958	5.09522	6.48242	4.31816	4.3519	-0.209454	3.2644
PQLC2	2.51688	4.23716	3.38732	3.00707	4.82045	3.35566	4.91614	2.48064	1.10273	-0.175115	1.15173	-0.152405	6.75979	2.70628	7.53285	4.57755	3.26404
ALDH1B1	6.58415	4.05704	1.6719	2.34516	5.25802	3.54486	4.11362	1.67714	6.05145	-0.175115	3.68051	-0.152405	5.00524	2.0815	6.66912	-0.209454	3.26267
ZNF282	1.59873	4.13711	1.78728	4.03387	4.59174	3.56036	2.84158	2.29197	3.54351	1.81769	1.75238	2.7486	7.57492	5.79328	2.40109	1.72589	3.2625
C14orf159	5.85778	4.92393	0.603892	4.98415	3.34006	3.21051	3.33525	0.67164	4.05286	1.42662	3.48347	3.25554	4.00818	3.3481	3.94238	1.75283	3.26232
XAB2	5.18383	2.65652	-0.370188	5.802	4.08355	2.66776	4.75685	3.36669	3.31358	1.4895	0.622726	2.30481	4.95267	1.6762	4.12882	5.55155	3.26168
SYNPO	3.00594	-0.332719	3.45713	1.48765	0.8799	1.58146	9.59229	3.96468	1.01506	3.79102	1.98327	3.75392	5.91554	1.62497	7.90934	2.55588	3.26158
TMEM200B	7.13358	2.58765	1.7058	3.90538	2.10187	3.16346	4.15413	2.56531	6.00475	3.88321	2.66603	1.80141	0.538496	5.64706	4.51165	-0.209454	3.26002
PHLDB3	1.6932	1.19597	3.58906	5.57137	4.983	3.59762	2.66126	0.110575	0.507026	-0.175115	3.65252	7.7402	6.54977	5.07772	4.40142	1.00325	3.25993
STARD6	6.36257	1.22746	3.31966	0.904166	5.28178	2.45378	2.65737	0.67164	4.50103	1.65749	3.49528	3.26168	7.04672	4.11907	5.40051	-0.209454	3.25942
NKX3-1	4.63564	3.27232	0.232746	2.44742	5.56249	0.539704	4.43448	3.06478	4.43359	2.51512	4.20149	-0.152405	5.98655	0.809281	5.85481	4.31159	3.25935
CYB5RL	2.07419	3.96039	0.83568	4.54074	5.08518	3.42048	3.22386	2.73729	2.12076	-0.175115	0.946875	6.74192	4.09201	5.19355	4.11947	3.22921	3.25916
ZNF683	3.06857	2.30777	3.1248	2.36582	1.00591	3.58883	4.22663	2.2746	3.35168	5.40071	5.50818	-0.152405	5.54905	2.8871	3.8412	3.77814	3.25791
ADCY4	5.3825	4.36409	3.24128	3.35766	2.22153	4.10539	2.15538	2.55295	7.40594	3.01701	2.78414	0.929672	5.84334	1.9404	3.02818	-0.209454	3.2575
IGFBP3	5.94421	0.0925883	2.45293	1.68227	4.93057	1.36954	1.64813	4.20533	2.63958	-0.175115	2.78238	2.27735	9.04386	4.07488	2.40608	6.745	3.25747
LAMP5	1.21916	4.762	-0.370188	4.20615	3.29769	2.8386	3.98379	3.74334	4.18964	4.08531	4.49888	4.51447	0.473592	2.14948	6.00841	2.514	3.25714
HBP1	3.71289	3.93939	3.43118	4.69904	3.47703	2.83326	2.46753	0.230364	5.87553	-0.175115	3.72931	2.87661	8.5108	0.473954	2.04579	3.9828	3.2569
SLA2	5.05457	2.25123	0.900466	6.52286	2.62151	1.47444	4.85821	1.88752	2.10998	1.4735	0.622726	5.6524	1.79164	4.05704	7.35306	3.47281	3.2565
CLTCL1	4.4084	3.74936	2.22991	3.58101	3.77768	5.26828	3.42221	3.33994	2.33375	4.21762	-0.325236	7.73073	1.95571	6.88805	-0.271271	-0.209454	3.25604
FGD2	2.4333	3.94786	3.55068	4.9543	2.11194	4.5997	3.97243	0.736401	6.34205	-0.175115	1.66605	-0.152405	7.9442	7.63269	2.73383	-0.209454	3.25553
ACYP2	3.11328	4.88928	3.40404	1.67239	2.22153	2.37887	4.60429	2.81664	4.40457	-0.175115	1.62092	1.5931	7.11247	4.34827	6.53818	1.52662	3.25433
ABP1	6.38258	3.87721	3.65057	4.19544	2.66611	3.061	3.9397	1.20142	5.00619	1.18051	4.77593	4.67284	3.05766	-0.247221	3.6109	1.0378	3.25429
ZNF569	2.22791	2.77193	1.87726	5.70018	4.58525	3.9186	3.16337	2.69879	0.507026	1.54608	-0.325236	3.17133	7.30606	5.63753	4.12376	3.14813	3.25362
MSRB3	5.03676	1.59056	2.75134	1.36933	6.34818	1.26337	4.03315	2.72161	3.94729	-0.175115	3.72819	1.36813	9.9784	1.66291	1.19671	5.2293	3.25313
DOCK5	3.05698	0.0925883	2.06267	1.29855	4.90661	3.18903	5.70784	2.05062	0.231631	-0.175115	0.220379	5.93725	13.4077	1.93593	5.16251	2.94644	3.25197
PRKD2	1.59032	2.13396	1.60898	1.87705	4.70408	2.91694	9.13156	1.86598	4.49334	2.46663	2.47098	8.57546	5.05914	-0.247221	3.04993	0.33131	3.25178
MED21	1.10425	2.37413	2.86843	6.61772	3.3059	3.78975	0.548071	2.20728	5.23568	-0.175115	4.20339	3.95461	3.50646	6.82504	2.50687	3.14703	3.25122
CLEC2D	5.09661	2.4785	3.14012	2.28582	3.91588	0.178349	3.04326	2.95812	6.52537	-0.175115	4.85306	6.57952	3.4388	1.32686	1.31073	5.06075	3.25104
LAMA5	-0.260273	1.85595	0.439898	2.15228	6.36029	2.786	3.5726	3.18396	0.467853	3.89643	2.31349	8.44584	8.41636	1.03016	4.59794	2.74758	3.2504
SEMA3B	4.36273	0.962003	0.473837	4.14574	3.11848	1.96	3.14166	3.54182	3.15912	2.59804	-0.325236	5.83796	3.02546	2.97293	5.52231	7.50441	3.25008
FLRT1	6.25315	1.65846	3.89748	-0.278741	-0.431172	3.63035	4.19434	3.85674	5.74319	-0.175115	2.54697	1.00116	3.57407	3.47574	5.97364	7.07379	3.24963
KLK5	4.92379	1.92426	3.96118	0.42428	4.27864	0.742504	4.43737	4.17176	0.467853	-0.175115	4.61612	4.78856	7.31581	2.98867	6.73036	0.396896	3.24956
RCL1	7.32427	-0.332719	3.38935	4.82924	1.58174	3.74782	4.84447	3.21502	6.69312	2.34811	2.1496	2.87661	0.854735	7.93752	0.709476	-0.209454	3.24743
UNC93B1	2.29884	3.88007	0.5767	2.28184	3.08983	3.54504	0.937793	1.95928	5.82728	4.21183	0.878358	7.00362	5.06482	4.53164	6.07718	-0.209454	3.24717
KLRG2	1.33663	3.84846	3.11329	0.845161	-0.431172	3.18205	4.20997	6.06255	0.793144	2.41116	3.30013	4.59212	4.50356	1.41005	4.64692	8.12537	3.24684
SDHC	1.54287	3.17505	-0.370188	-0.278741	3.84206	3.84458	4.46567	3.51672	7.50355	-0.175115	2.01888	1.93519	5.66383	8.47461	3.51326	3.26034	3.24579
BTG4	1.62938	5.13735	0.578706	0.571254	3.58386	2.02146	1.4935	2.49825	3.25802	7.35451	0.688767	5.20704	6.92715	1.57647	3.45865	5.94469	3.24557
ITGAX	4.96606	0.595581	3.27346	4.22814	1.18443	1.65469	4.2066	2.07002	7.06017	-0.175115	1.20031	7.06326	1.47854	3.2777	3.34861	6.48392	3.24477
ENOPH1	6.16798	2.09165	0.830922	7.85078	2.95411	3.86975	2.34301	0.653876	7.50492	4.87098	0.311024	1.55206	5.56691	2.03684	1.83351	1.47296	3.24445
SIPA1	6.76265	0.881129	0.232746	4.70514	2.31698	3.60883	1.37885	1.6409	7.53431	0.445975	1.63553	7.1392	6.21546	3.79956	3.43531	0.17595	3.24428
KREMEN1	1.93705	3.87625	2.11314	5.64099	5.01481	2.38194	2.83683	2.37596	3.33518	2.00153	3.46829	4.89941	5.0976	3.40116	-0.271271	3.79196	3.2438
SYTL5	2.63502	2.10595	0.542137	5.43975	4.39624	2.86071	3.18054	2.81603	1.80045	6.07043	-0.325236	8.71926	7.0673	-0.247221	5.03373	-0.209454	3.24285
PMAIP1	3.26322	0.398249	6.50597	5.49409	1.36167	2.67705	3.27792	1.98603	2.75034	1.35586	2.05016	4.0521	1.57197	7.4635	7.87842	-0.209454	3.24232
LSM1	3.02556	4.62356	-0.370188	2.7465	3.47427	4.33602	4.075	3.23725	1.3627	2.06507	-0.325236	4.11471	6.88167	6.65493	6.1779	-0.209454	3.24189
IGFL3	4.93705	3.29048	1.1144	2.03085	3.66337	1.77067	2.1763	3.54601	4.12809	1.68816	2.17101	2.37457	6.90629	-0.247221	5.69807	6.61731	3.24159
hsa-mir-3939	2.73626	4.14544	1.48851	2.16366	3.63921	2.32206	3.12107	2.36054	4.59183	4.81155	4.31391	-0.152405	3.12191	3.86383	6.44302	2.88137	3.24073
GPR25	3.72157	4.12616	0.713194	-0.278741	3.63336	3.98154	4.18087	3.9851	2.60704	4.74805	3.42129	-0.152405	3.19905	5.03847	4.1644	4.74606	3.23969
FAM203A	-0.260273	1.56077	3.43071	1.80643	5.0854	2.20537	1.36014	4.16696	-0.276403	1.7272	5.63439	4.72549	5.0276	2.43247	7.16055	6.03695	3.23899
hsa-mir-4678	4.4623	1.34259	3.31613	1.23441	3.4713	1.34464	2.22048	1.43548	2.16506	5.0243	2.18276	5.93747	5.43989	5.54343	4.16043	2.53859	3.2387
hsa-mir-6759	5.08437	2.7865	-0.370188	4.6304	4.08487	4.60246	4.04122	4.63695	4.6113	2.82866	-0.325236	0.929672	3.08213	8.16382	0.540763	2.49058	3.23864
hsa-mir-649	4.6436	3.49662	3.22339	1.40305	4.67792	2.38194	3.7979	2.69343	6.71868	4.82602	3.27958	-0.152405	7.93686	1.996	1.0936	-0.209454	3.23792
SLC35F3	4.61744	3.205	1.67107	1.67352	3.72539	2.6731	3.79374	3.99082	5.25099	1.95125	1.98732	-0.152405	4.87246	1.14747	5.22945	6.16194	3.23741
IL1RN	7.15715	3.81888	3.17037	1.67239	-0.431172	2.48406	5.04467	-0.462412	10.8044	1.67361	2.49892	-0.152405	0.473592	2.87338	5.98094	5.17156	3.23612
CALML6	2.5003	1.12465	4.35723	5.67821	4.01266	0.360075	5.36944	3.37745	1.0562	0.295305	3.23443	7.03528	2.00236	-0.247221	7.45747	4.16352	3.23608
RPS27L	6.16671	4.28519	1.06023	4.80276	2.44823	2.33858	3.81886	2.55075	2.93258	6.18451	1.16168	6.26931	-0.195994	3.19905	2.52676	2.2222	3.23571
SSX5	6.06777	3.62447	2.97248	4.74855	2.15261	3.28174	3.22402	3.02374	3.8588	-0.175115	5.68322	2.15792	2.48781	5.56112	1.9065	1.18336	3.23494
AMD1	3.99126	4.29474	4.23004	2.00515	4.83531	3.32843	2.9641	1.94136	0.231631	1.4895	3.52637	-0.152405	6.23321	7.32522	1.81748	3.69258	3.23462
EPCAM	7.44037	-0.332719	0.547513	0.573912	1.29698	2.65712	2.93364	3.69286	9.15711	0.445975	0.782921	2.96741	1.95571	9.62808	4.67642	3.32717	3.2344
MED23	2.66851	2.43456	1.1144	4.76541	3.24892	3.52636	0.874849	2.47267	-0.276403	3.37595	2.93618	6.63361	3.97556	5.07817	0.539893	8.36165	3.23314
HEPACAM	3.79665	4.32706	-0.370188	4.50123	4.46391	2.8139	3.97451	3.59474	5.10265	-0.175115	0.334446	8.583	0.784932	2.51577	1.21274	6.2685	3.23305
SMG9	7.14556	2.54018	0.755236	4.41348	4.78952	3.49345	4.67442	2.9523	6.27133	-0.175115	1.14285	4.24756	1.47854	2.8312	5.37689	-0.209454	3.233
PTGFRN	1.28246	5.1429	3.22323	1.23441	0.309026	4.64557	4.56121	3.58114	4.22341	2.59749	4.43502	2.61896	1.86094	5.21909	5.89591	0.890508	3.23258
TMEM63A	4.91541	3.59842	3.7354	2.71705	2.23482	3.70145	4.70469	4.36504	4.68992	-0.175115	4.59188	-0.152405	6.39737	3.45641	3.11187	-0.209454	3.23017
MRGPRX3	5.60451	2.84345	-0.370188	3.35105	4.5692	1.87318	3.17515	1.61512	5.46599	2.00153	1.32838	5.96428	6.07487	-0.247221	5.09231	3.33526	3.2298
SURF4	2.68307	3.34814	3.82838	1.0553	4.85303	3.22297	6.4984	3.13653	-0.276403	3.16623	0.334446	-0.152405	8.50943	1.60355	10.0749	-0.209454	3.22975
KCNK1	5.0137	0.202705	3.19168	4.16372	3.64247	2.19115	4.01023	1.9122	5.38991	1.39541	5.09319	-0.152405	7.17589	1.18809	3.21154	4.03027	3.22873
PRKAB2	5.2421	2.55816	-0.370188	1.31101	3.59576	2.0206	6.30627	1.64729	6.49446	1.89605	2.93161	1.96439	5.97521	1.10942	5.44198	3.51672	3.22755
CLVS1	0.820809	1.73668	3.9668	1.9702	5.14828	3.25348	4.02712	2.04262	6.63578	-0.175115	3.64601	1.45297	8.25341	4.44104	3.05674	1.35426	3.22694
SLC16A13	4.1694	1.55038	0.971103	2.24794	3.38465	3.6318	4.54449	3.16787	5.01822	0.658113	3.6261	-0.152405	2.07673	7.53684	3.60613	5.59358	3.22694
LY96	4.89255	4.16734	0.900466	0.426478	5.51354	4.15668	0.12825	2.43526	3.88005	5.49302	0.311024	4.36443	4.32805	6.0843	1.21274	3.33363	3.22674
MFGE8	4.75948	2.94314	2.57049	4.82518	0.621474	3.35031	2.91074	2.23695	7.67758	3.30752	3.85115	1.61443	1.14318	6.01287	1.57716	2.21228	3.22587
DKK2	2.2382	1.08538	0.000958536	6.33302	4.00675	4.64056	6.31718	0.908304	2.26593	4.2964	-0.325236	4.6711	4.99978	5.83243	4.54994	-0.209454	3.2257
TMEM9	1.60104	0.0925883	1.95172	8.91324	1.36167	4.08425	3.36756	2.54484	1.48018	3.50562	4.13963	5.82514	6.09493	-0.247221	3.69946	3.19429	3.22556
HECTD1	3.11343	3.6273	1.49743	5.4323	3.53896	3.35991	0.0879045	3.42409	3.85972	1.08568	5.6455	8.70061	2.8005	0.473954	0.283028	4.65917	3.22434
ZHX2	6.98417	3.97063	-0.370188	0.201145	1.00591	1.4112	4.68618	1.26375	6.97142	6.77254	2.81703	3.2626	3.34869	3.0176	6.4544	-0.209454	3.22423
CER1	3.41583	4.64493	3.15782	2.53876	5.1521	1.18748	3.17449	3.72969	4.91179	3.72968	3.73372	1.65243	3.31818	-0.247221	5.65223	1.8299	3.22386
CD244	5.13561	3.44083	1.59606	2.64484	3.83943	3.45009	3.15091	0.966294	7.52778	8.00964	1.02942	-0.152405	2.84236	6.90076	0.83614	0.355153	3.22331
SNX9	0.933124	3.57885	2.99635	2.07107	3.49869	1.11104	5.4091	1.28733	1.0562	5.25857	4.10553	-0.152405	6.42125	1.74022	8.82733	3.42741	3.2231
ATP1B1	2.66127	2.14032	2.12198	3.00756	3.28824	4.31237	3.59831	3.158	3.93553	6.45266	3.83906	4.10026	3.0926	4.95166	1.09506	-0.209454	3.22159
OR56A5	0.820809	1.97518	3.84755	3.57056	5.12211	4.52224	5.50084	2.97108	-0.276403	-0.175115	3.30236	1.75579	9.02395	5.17877	0.384673	3.98812	3.21953
LGALS14	2.58331	4.09947	2.00321	4.6233	5.42409	1.87114	1.93553	3.86025	1.76307	1.5408	2.08306	-0.152405	9.24637	3.37509	0.83614	6.41328	3.21911
SGPP2	4.83454	1.86068	0.13143	3.54284	3.84049	2.52158	6.25973	3.07036	5.15609	3.3124	1.46145	8.67231	4.78247	-0.247221	2.51289	-0.209454	3.21891
OR10J3	2.78147	0.595581	3.07031	4.83651	2.01552	3.76369	3.87037	0.699447	1.0562	-0.175115	4.01519	7.8394	3.73427	8.57063	4.49314	0.33131	3.21862
PRKG2	1.83922	0.604397	-0.370188	4.50909	3.5459	0.234545	5.82311	2.74139	2.07432	0.445975	2.0872	3.79263	5.89065	3.73222	9.97583	4.56828	3.21841
PLXNC1	3.42877	1.17728	4.15386	2.73819	1.74611	1.62479	3.90481	2.41156	5.2586	-0.175115	5.87674	2.98846	-0.195994	4.83303	5.83319	5.8826	3.21793
FBXO15	1.89613	5.67821	-0.370188	4.24134	4.02992	5.03512	3.35023	1.63932	6.00532	1.95125	2.62192	4.31342	2.62529	6.27719	1.02286	1.15583	3.21707
PAK3	6.89326	2.59382	1.96086	2.54597	2.82538	2.30453	4.3054	2.78143	1.10273	6.53799	2.29372	2.9234	1.89696	6.18004	4.53434	-0.209454	3.2169
FAM32A	0.818731	2.16719	0.496334	4.05236	3.06817	4.33259	5.48301	1.80292	2.3744	5.31769	2.10006	4.91223	3.85005	-0.247221	9.11708	1.82236	3.21675
PLVAP	1.48904	4.43339	2.04073	5.87887	4.20826	3.38582	1.68112	0.823134	3.49905	8.86164	3.76633	-0.152405	1.71504	9.15471	0.890566	-0.209454	3.21661
CBR4	4.37776	2.93847	3.11265	3.03212	-0.431172	3.11496	5.06938	4.61571	2.15932	-0.175115	2.26029	5.04348	3.66937	3.82643	2.14922	6.6981	3.21631
CARD18	2.19928	0.0925883	3.95016	2.66279	4.56897	4.63678	1.55607	2.02456	1.17885	0.514038	5.28923	4.4721	1.77455	10.9054	2.34722	3.25926	3.21449
DNAJC28	4.93239	1.96538	1.05657	4.81856	0.309026	3.07386	4.75001	-0.462412	5.05308	2.09039	3.77629	7.2339	6.12008	4.89424	2.00361	-0.209454	3.21284
KCNJ10	2.50562	0.71039	1.55619	2.34635	2.09028	3.14582	4.45784	1.58107	6.17582	3.18126	4.98862	2.85204	7.23587	0.809281	6.55619	1.20889	3.2126
FAM175B	5.6143	4.57579	1.34225	1.68227	-0.431172	2.66765	2.58423	2.397	5.34989	5.02109	1.60682	2.7152	4.53445	0.470436	5.35098	5.91819	3.21246
TGM6	1.33054	-0.332719	0.958108	4.89623	3.83954	3.3275	3.32894	3.15081	3.32661	3.87586	2.92372	4.74847	5.05773	3.72004	4.72941	2.514	3.21217
MRPS15	-0.260273	2.99402	1.43604	4.4247	2.75044	3.35627	0.591902	4.14334	1.5374	2.04771	3.33081	7.18907	1.47854	6.80703	3.28729	6.27227	3.21166
APOA4	4.46608	3.98257	3.4801	4.67861	2.75044	3.77592	4.33853	2.81823	0.890825	3.7148	4.52692	-0.152405	3.37824	3.56735	0.837327	4.32783	3.21134
FCGR3B	5.67904	2.81593	1.93294	3.11439	0.841542	3.32042	3.5167	2.61769	1.79415	2.02476	4.70082	5.36635	-0.195994	7.28123	5.0074	1.55527	3.21079
HSPA4L	4.86594	2.45639	4.25107	3.08434	3.49296	1.55947	3.10856	2.87502	3.81506	1.87842	5.03245	3.97096	2.39588	-0.247221	3.87254	4.95915	3.21069
LPAR5	7.14436	1.07587	0.547513	2.4015	3.82246	1.93941	5.4091	0.758921	5.54312	7.59088	1.11985	1.82464	3.42498	3.19905	4.28861	1.27591	3.21039
CAGE1	0.641296	4.74802	0.512847	3.15246	2.86532	4.67552	4.05912	0.621488	3.79934	6.26254	0.149407	1.70636	3.34153	6.48461	4.64608	3.69435	3.21002
NLE1	4.07766	0.595581	0.586962	5.30712	4.52973	0.77401	4.63599	0.699447	2.86852	2.42269	1.08992	12.3599	4.7074	1.53046	5.37921	-0.209454	3.2097
LOC100132247	5.83971	2.79518	0.630109	4.93576	2.89022	3.2106	2.78579	2.84412	4.1	1.8016	1.69463	4.95513	7.01904	3.31566	1.85265	0.678833	3.20931
hsa-mir-4757	4.29552	0.845911	2.2837	6.03641	2.27121	3.65514	3.37686	3.35184	2.73948	-0.175115	4.25979	4.21086	5.26807	6.42434	0.837327	1.66428	3.2091
SFXN2	1.18845	3.36595	2.22165	3.97773	2.65109	4.82279	0.874849	4.66211	0.670812	1.59751	3.3788	2.42486	4.26997	8.39135	3.04375	3.80274	3.20903
MS4A5	2.7501	2.31027	3.44662	4.02887	2.80883	1.50525	1.67152	3.25739	1.17355	3.25489	1.9648	6.49749	9.07932	-0.247221	1.79827	6.04382	3.20899
SEMA4A	1.47367	4.50243	3.84207	2.24006	3.23518	3.45407	3.79088	2.01392	4.37103	-0.175115	1.65871	2.58646	5.91634	3.13979	6.88508	2.39608	3.20816
BMPER	4.23779	1.33624	3.02304	-0.278741	2.10187	2.89012	1.23656	3.82574	5.30502	5.49	3.30734	2.17844	-0.195994	8.82163	5.05858	2.98773	3.20784
TPSG1	6.13097	2.33974	2.36405	2.35152	3.35776	3.55444	4.69056	3.30709	5.65005	-0.175115	4.52567	3.06713	-0.195994	6.48077	4.08058	-0.209454	3.20749
hsa-mir-429	3.06494	1.26989	2.73806	5.54643	5.12482	2.54824	2.75684	2.71587	2.20659	-0.175115	0.737727	-0.152405	10.4709	5.60711	4.59753	2.26008	3.20735
KLHDC2	2.11534	1.23289	3.27867	3.90578	5.55823	3.07988	5.20687	1.56611	2.07217	3.4745	0.543395	4.9387	3.13653	4.5758	4.29696	2.32426	3.20663
NDRG3	4.88825	3.75854	1.29049	3.59127	3.67265	3.84537	2.53684	3.39106	1.0418	-0.175115	-0.325236	-0.152405	6.68492	6.66496	6.66088	3.93089	3.20657
NDUFA13	5.44733	0.595581	1.81279	2.63863	4.39889	2.30074	2.09849	3.48428	2.97577	-0.175115	0.543395	9.11011	7.32729	2.79916	-0.271271	6.20721	3.20583
TIMM21	6.14321	3.50845	3.3092	1.23441	5.584	0.77401	4.50248	-0.0109528	1.30118	3.75762	0.792085	5.73369	10.2332	-0.247221	4.88401	-0.209454	3.20562
IGF2R	5.59419	0.314642	4.04866	2.09077	-0.431172	3.40757	2.74324	2.5199	5.584	2.64907	5.01	8.06142	1.14318	6.15908	2.59969	-0.209454	3.2053
CLDN14	2.85356	3.19676	3.37163	0.573912	3.93326	1.82349	4.13196	1.99771	5.18175	2.53614	0.0472042	5.74839	6.41499	1.75009	4.77682	2.93971	3.20484
GOLGA1	4.56371	2.19796	-0.370188	4.10279	3.96216	1.64157	3.52313	3.40789	2.34078	3.9379	0.947285	6.89624	8.43909	1.74022	2.87564	1.0378	3.20275
NDN	5.19335	3.02288	3.63247	1.95487	3.82224	2.47802	4.82195	-0.462412	5.07663	1.76626	5.38357	2.48126	0.473592	6.29224	4.9563	0.33131	3.20153
SALL1	5.96201	4.12164	1.33893	6.46582	0.309026	3.91717	2.06296	3.02154	4.19751	-0.175115	0.809089	7.24407	1.57197	4.99074	4.63408	0.748371	3.20124
SREK1	5.57533	-0.332719	3.68701	4.69849	1.70584	2.28135	3.32472	3.36825	3.22425	1.83487	4.02277	8.09505	5.35558	0.688875	-0.271271	3.95915	3.2011
hsa-mir-603	4.73863	0.398249	2.22134	4.56721	4.17617	2.10732	3.44472	3.75673	2.71029	1.26674	3.66459	-0.152405	5.75448	2.72154	1.26318	8.5776	3.20102
POTEE	4.20342	3.34092	1.99415	3.19015	2.35978	3.66048	4.54724	2.63214	3.04519	2.75035	3.48389	3.01798	5.20245	2.31989	5.66777	-0.209454	3.2004
TNFSF11	1.72598	3.68284	2.0044	2.58865	5.39353	0.701375	3.36797	4.01134	-0.276403	-0.175115	2.26728	2.70033	7.27788	5.51353	3.22622	7.18636	3.19976
PSMA4	7.00003	0.660253	1.19544	3.31998	4.76202	1.81076	3.2732	0.729887	5.67831	1.89605	4.02523	3.65448	3.53821	5.00132	4.85711	-0.209454	3.19955
NPNT	3.53196	2.52186	3.53122	-0.278741	4.09928	2.10943	6.5762	2.88019	2.51167	1.5118	3.10384	2.49505	7.38303	2.37921	4.8443	1.97733	3.1986
TUBB1	5.60499	1.8121	1.72526	4.8356	0.621474	2.85863	5.92584	3.85865	1.29046	1.2953	1.05704	2.09089	2.18901	6.43604	5.74374	3.83203	3.19857
PROSER2	4.18193	5.81652	3.06718	4.35873	2.15261	3.14606	0.885353	1.64682	7.92795	4.21445	3.19557	5.39803	0.784932	4.86515	-0.271271	-0.209454	3.19753
CD207	4.68849	1.00043	3.63099	2.45158	3.56061	0.154814	4.90672	0.450752	5.11121	3.8689	1.84294	6.88013	2.12513	1.52178	7.28007	1.68585	3.19752
PTCHD4	3.84144	4.54943	1.25892	5.34984	6.27899	3.03312	3.16163	2.66754	2.5465	2.54541	1.72512	2.7152	4.80122	4.70662	0.384673	1.59384	3.19747
IL12B	5.74314	0.290345	-0.370188	4.48887	1.18443	0.449952	8.35449	3.78678	4.06244	-0.175115	0.921989	2.7152	5.31583	2.39738	4.97171	7.02031	3.19735
KRTAP22-2	3.78923	0.881129	3.11686	2.73259	0.8799	3.22037	7.16261	2.88035	2.07432	4.71615	1.45563	-0.152405	2.98329	7.17262	7.27257	0.971826	3.19732
GPD1	0.699482	3.1847	4.10794	8.39259	0.653199	2.76549	4.86279	2.67565	0.670812	5.17154	3.00932	2.67479	3.75035	-0.247221	4.19869	4.57352	3.19648
DTX3	4.04298	3.99065	3.61871	7.13646	2.22153	3.05842	3.79939	2.45993	2.20103	4.34631	2.91196	5.12278	2.50887	0.884577	1.02286	1.80636	3.1958
MATN2	7.29677	4.38667	1.59862	3.23427	1.29698	1.7364	2.05076	2.99217	9.21704	1.59895	4.7867	3.76374	-0.195994	-0.247221	3.21935	4.39248	3.19548
NFATC4	7.10102	1.94943	1.82374	2.7691	1.02757	2.74792	4.94989	3.15752	5.11181	3.19082	1.60726	2.80194	2.39408	6.57204	4.11642	-0.209454	3.19444
hsa-mir-340	6.11983	0.715652	1.83751	5.41108	5.89307	2.98162	-0.416093	1.94532	7.00458	3.12992	0.487674	-0.152405	4.04898	4.67578	2.69278	4.71717	3.19328
LSM5	7.99269	2.57394	1.24087	0.201145	-0.431172	3.13508	3.06281	3.01526	5.86351	3.8925	3.14925	7.66485	3.54737	4.57497	1.81748	-0.209454	3.19319
PWP1	2.54636	5.13796	1.33791	2.86013	3.121	2.99571	4.26042	2.12359	2.32238	6.78962	-0.325236	5.92517	3.14171	6.08832	1.48675	1.26559	3.19234
UBE3D	6.11127	3.13428	1.16107	4.95383	2.53037	1.30352	3.47524	3.77138	7.02114	3.84991	0.109079	7.30784	2.77138	1.68563	2.10021	-0.209454	3.19229
AGER	5.77635	3.41268	1.96106	-0.278741	4.44737	2.65274	4.54102	1.72122	6.67599	2.02476	2.56392	1.75579	3.05776	4.91987	6.04958	-0.209454	3.19199
IFITM2	4.6044	2.3323	4.05167	1.19213	4.78068	3.01169	1.84929	1.50952	-0.276403	-0.175115	3.86137	2.13002	10.8038	5.07743	5.62491	0.690355	3.19175
ERVMER34-1	2.50362	2.38681	2.81936	0.477833	5.25586	-0.0509513	4.73695	2.75415	-0.276403	0.903081	3.84192	2.10424	10.0525	-0.247221	7.08943	6.70693	3.19113
UTRN	2.80608	3.44979	0.312621	1.23441	5.33585	2.41483	5.03103	0.319836	2.67991	3.37586	2.61935	2.43556	7.71006	2.25528	4.93858	4.13656	3.19097
C21orf91	5.44843	0.604397	0.601335	1.60124	1.04922	2.88522	1.4297	3.0715	4.72981	7.66503	3.78459	1.10978	4.04231	3.73447	5.44242	3.85003	3.19059
MYO5A	6.15586	2.51435	2.07974	4.17375	4.97811	4.73788	4.91178	0.962044	4.45444	3.53582	0.97771	-0.152405	5.76676	0.470436	3.87164	1.6096	3.19047
GKN1	3.01397	4.82401	3.17218	3.43208	1.59844	4.26493	1.3132	3.29766	5.23737	-0.175115	4.04577	4.42556	4.65048	5.20114	2.92307	-0.209454	3.18846
GLRX	6.09562	2.88923	2.92928	2.32962	4.56061	4.02552	3.17849	0.908304	1.74001	3.55992	2.56073	4.15903	3.6289	3.29534	2.40695	2.74024	3.18799
CD33	4.08638	4.47147	1.62205	2.17504	3.3192	3.4101	4.92158	3.32612	3.39047	1.2953	1.98732	3.42039	1.14318	6.6062	4.16733	1.66428	3.1879
TFEC	2.70115	4.98934	1.61046	4.57955	5.14828	-0.493483	4.97008	3.41596	0.670812	2.79104	4.74751	3.12107	7.35255	2.2446	2.08362	1.05308	3.1866
FAM3A	7.57287	0.196353	1.83745	4.6459	-0.431172	2.78952	6.14081	2.64301	8.49016	4.28879	1.0803	1.84378	2.75548	1.83411	5.50186	-0.209454	3.18624
LPCAT2	4.19457	1.06796	2.78946	1.76436	3.7646	1.90145	3.76064	1.70994	7.55946	1.8548	5.71442	-0.152405	2.00236	2.76217	3.60322	6.65509	3.18451
RAB11FIP2	4.4691	3.68914	2.27998	1.3726	1.02757	3.36634	4.54023	4.8	3.50728	-0.175115	2.50734	1.88331	1.80889	2.32472	6.19796	7.34079	3.18376
ADAM9	3.2693	2.1821	1.57495	3.47182	2.66611	3.2957	5.96271	0.89197	2.35197	-0.175115	4.26704	2.22535	3.39442	5.4167	8.4624	1.67787	3.18346
RBFOX2	1.21017	3.67211	0.713194	6.32509	1.18443	4.54954	3.43888	3.1932	2.08101	5.51818	-0.325236	6.68891	2.31759	7.4895	3.08366	-0.209454	3.18317
C16orf71	5.57692	3.73264	3.10296	4.70814	1.6201	3.23953	3.90151	2.89515	1.32792	2.36249	-0.325236	2.90038	3.65799	1.31918	4.62378	6.28091	3.18277
UGT2B11	5.36258	1.73263	4.32198	4.92729	3.15532	2.48833	0.672593	2.76468	1.01072	4.76816	4.50269	2.88677	7.14545	2.37261	0.68967	2.11796	3.18247
THEG	4.95948	2.13219	2.51738	2.96835	4.16964	0.154814	1.6237	1.84897	6.82947	4.28498	3.55545	2.98846	7.42438	-0.247221	3.93074	1.77622	3.18231
PAIP2B	6.78568	3.09881	3.652	3.71954	-0.431172	2.49155	4.53501	1.78718	5.98942	3.26227	3.73523	4.73457	-0.195994	1.31918	0.283028	6.14391	3.18189
DHX32	7.63961	2.94852	3.2965	5.20349	-0.431172	1.96794	4.13815	0.758921	6.66331	3.88922	3.7195	6.52686	3.12857	-0.247221	1.90623	-0.209454	3.18119
TP63	2.53257	4.42234	3.36262	3.95357	2.73407	4.86396	2.73393	2.10434	3.98814	1.78375	1.23873	-0.152405	3.32404	7.68038	4.68522	1.63675	3.18075
LRRC8E	3.03996	2.15365	3.39278	2.00515	1.36167	4.48838	6.95056	2.38439	1.53126	-0.175115	4.56713	-0.152405	2.26529	9.18283	6.76485	1.12596	3.1804
XIRP2	-0.260273	3.36743	2.02889	0.477833	3.81119	4.55079	1.13179	6.91577	3.771	3.50775	0.81631	1.45297	1.0744	8.6675	0.282435	9.27846	3.17964
BOLA2	5.69961	5.23972	1.28224	2.99663	2.72682	2.81333	3.71833	2.58226	5.62544	3.86296	3.09083	-0.152405	8.0158	3.8418	-0.271271	-0.209454	3.17891
TCF20	6.23691	4.03348	1.73463	3.12905	3.46898	3.96488	-0.416093	1.33272	6.63447	5.32945	4.463	4.90877	2.75347	2.04903	1.42586	-0.209454	3.17745
CHURC1	2.20834	1.93588	0.37717	4.15971	4.31852	1.17798	2.19889	0.55185	5.04698	1.89914	3.10406	1.5931	4.88616	5.67856	5.45414	6.22613	3.17604
GPATCH2	5.56596	1.08527	2.74256	5.25049	3.85042	3.02473	0.39345	3.31059	6.9798	-0.175115	5.84514	2.3402	2.46604	5.10488	0.283028	2.74458	3.17575
KRR1	5.02909	3.51707	1.96162	6.09448	2.31698	1.43453	-0.416093	1.84897	4.29331	7.02709	2.81088	-0.152405	5.29555	1.52178	6.65752	1.56793	3.17552
hsa-mir-4771-1	6.06162	0.609828	1.72615	5.26756	2.72682	4.07946	2.50745	3.21322	7.8883	1.27496	1.92929	1.88331	1.65368	2.7365	1.42034	5.80977	3.17427
FAM90A1	3.47688	-0.332719	2.16394	4.64811	3.45258	3.71626	3.54894	1.79726	6.26028	1.03805	3.42835	4.00829	5.23194	3.29783	4.46568	0.582751	3.17403
PSMB11	3.57522	3.7875	1.9116	-0.278741	2.89022	1.85931	5.30388	3.40418	5.00422	2.28648	1.50388	-0.152405	3.17511	4.44222	5.44486	6.60856	3.17288
LOC154872	4.6482	3.41329	7.14568	5.35117	1.13716	-0.0824564	3.91696	1.48979	1.79068	0.445975	4.29198	3.27141	4.15671	-0.247221	4.88341	5.15333	3.17288
OLFML2A	4.49188	0.420604	2.01536	1.34339	3.98779	4.54712	5.24432	2.67871	1.96227	4.18664	4.96138	2.6882	3.59366	6.82373	1.48675	0.33131	3.1727
RNLS	6.02199	2.2981	3.18039	3.75411	2.83048	1.70977	3.04808	2.80842	5.97472	1.64465	0.419645	3.6098	5.17874	0.809281	3.61491	3.85418	3.17233
CLDND2	2.57133	0.290345	2.37564	5.46005	3.53444	3.93508	5.81428	3.47137	-0.276403	2.21713	1.31267	2.46728	6.28741	7.13559	4.36863	-0.209454	3.17221
UBE2NL	1.61269	2.41808	2.5541	5.26713	2.42439	3.48352	3.54673	1.28299	5.81344	2.42428	3.85816	2.23342	4.14093	5.92469	3.97865	-0.209454	3.17211
MIP	4.41239	4.37279	0.719578	1.27913	3.28824	1.695	3.92677	3.98377	3.23949	4.23334	-0.325236	-0.152405	3.51673	5.20349	3.11128	8.22769	3.17075
ZC3H7A	4.15079	3.60085	2.63235	2.78267	5.30061	2.23199	4.77669	2.95474	1.2283	4.01575	4.93998	2.24437	5.42668	-0.247221	3.39462	1.29568	3.17055
SLFN13	3.24169	3.55239	-0.370188	5.2509	1.00591	1.74614	5.07681	1.71382	4.10102	2.32786	3.35045	7.34288	-0.195994	3.35162	6.11248	3.11814	3.17037
SAR1B	5.24718	1.67537	0.882538	2.99044	3.28972	1.81208	2.51613	3.34573	8.13135	2.48215	3.40076	-0.152405	4.68889	1.42831	4.02365	4.95253	3.16965
EMP2	2.34074	2.04223	0.679306	4.78654	4.4916	3.24806	3.48263	2.63938	3.84869	3.07523	2.55452	2.32223	7.0792	1.52356	3.34872	3.2494	3.1695
OR10C1	3.5195	2.70666	1.62806	5.20824	3.35776	3.5125	4.38736	1.26795	3.71145	-0.175115	1.11017	1.5931	4.03134	4.1659	8.72938	1.93853	3.1683
ING4	3.07619	-0.332719	1.69233	4.24227	1.42188	4.39815	7.02568	1.2999	5.17431	-0.175115	-0.325236	5.4963	4.56147	6.34956	6.97451	-0.209454	3.16688
hsa-mir-2355	2.90927	1.53941	4.95929	2.41749	1.00591	3.26711	2.31112	3.10695	-0.276403	1.4895	7.05807	2.15792	5.62689	5.39057	0.540763	7.16347	3.16671
GIMAP1-GIMAP5	2.87949	3.38108	3.7991	5.7731	3.70829	2.54636	4.88205	2.73634	1.20559	3.23326	0.544307	1.5931	3.40275	0.809281	6.6261	3.53353	3.16586
OPN1SW	5.58007	2.18347	3.56978	0.845161	3.46702	2.14003	4.49943	2.80223	1.63508	5.48857	4.91706	-0.152405	3.64003	0.470436	7.72019	1.84528	3.16571
SCARA3	2.74373	2.05843	0.713194	4.55911	4.90077	2.60016	4.07281	1.89364	4.43914	3.66104	4.35213	3.4662	7.53789	3.31893	0.540763	-0.209454	3.16553
SLCO1B7	-0.260273	2.00529	1.86244	4.44722	3.66337	4.68488	3.31078	3.3268	2.41442	1.8548	2.21043	4.02535	-0.195994	8.24192	5.05146	3.99822	3.16507
KLF3	4.70141	4.9798	2.99968	4.12233	2.09028	2.66431	4.0127	2.44925	0.258371	6.77282	0.311024	4.40212	0.473592	0.688875	5.88156	3.83118	3.16496
ANKH	6.44593	3.59589	-0.370188	1.19213	2.93647	2.21075	2.75431	4.37264	3.98444	5.54121	1.44444	2.13002	3.74664	1.03075	1.70173	7.91302	3.16439
ZNF765	3.628	1.47861	0.995684	6.04182	2.19627	1.96178	3.23913	1.64548	5.12559	-0.175115	2.13223	10.0889	5.46673	3.72938	-0.271271	3.34499	3.16426
PKD2L2	5.87968	4.50904	-0.370188	5.09498	3.58302	1.55527	4.70165	0.110575	5.32567	3.88192	-0.325236	6.48607	6.34056	1.02392	1.30903	1.52161	3.16422
ENDOU	0.699482	5.25209	3.02793	3.14786	0.621474	1.91353	3.86727	1.94363	1.44449	1.03805	3.4583	8.44534	7.0129	1.19161	2.30384	5.25548	3.16396
IGSF6	5.98239	1.28891	2.88064	3.69957	2.39993	2.11573	1.52686	0.891867	5.03689	-0.175115	4.46371	7.41306	1.36948	5.50618	2.67192	3.54457	3.16354
CRABP2	3.90537	4.00695	3.34022	4.00694	4.93976	2.38529	4.82169	1.98024	1.6649	7.50709	1.68569	-0.152405	1.7245	1.5253	3.98341	3.28865	3.16335
ADORA2A	3.01123	1.67759	-0.370188	3.63648	3.84286	1.73701	5.67552	2.52602	6.3527	4.15012	0.878358	5.27338	2.12513	3.08996	5.52892	1.47089	3.16288
FRZB	-0.260273	4.37545	3.52782	0.958838	0.309026	3.1451	1.23656	2.65164	-0.276403	4.1948	3.86807	8.83656	3.69486	8.40773	4.73948	1.18512	3.16215
IRF2BPL	5.52326	2.38598	2.86644	4.92382	1.58174	3.36351	3.07018	0.110575	6.14989	5.31396	0.844746	5.7302	-0.195994	5.5776	3.55277	-0.209454	3.16183
ZNF263	4.45386	3.3519	1.84641	2.14063	1.87736	3.24888	2.69548	4.02152	2.1701	5.10008	3.98594	1.03348	2.54725	3.4803	3.9414	4.68684	3.16134
ASMT_X	5.65123	5.01992	3.7384	5.36971	3.9932	2.92137	4.7275	1.37207	0.739664	1.72856	3.69838	3.48286	1.58922	1.03016	4.06335	1.45511	3.16129
ADARB2	3.90534	4.89192	1.24193	5.18813	-0.431172	1.24998	2.33262	6.80273	3.89964	3.75102	0.949848	5.65753	3.02546	0.804128	4.44566	2.86169	3.16103
HIST1H2BH	1.88959	1.37947	1.41028	3.21986	4.383	2.54808	3.92971	2.51583	3.92984	1.4895	4.61608	-0.152405	1.0744	6.23437	6.71043	5.38957	3.16048
VCX2	5.96683	3.93524	-0.0277804	2.91587	3.65369	4.47797	3.58221	3.48284	5.75697	-0.175115	-0.325236	5.07985	5.85461	2.8769	3.3338	0.17595	3.16029
SESN3	5.61569	0.0925883	0.507674	2.01507	4.85044	1.8143	3.78767	2.84733	4.51852	0.924988	1.72259	6.05297	9.66887	1.52356	4.82413	-0.209454	3.15981
MYO1D	3.99839	4.73675	1.94857	5.39033	0.841542	1.28467	4.02712	3.24634	5.09034	3.65014	1.05709	2.97762	0.784932	4.13418	3.99137	3.39696	3.15977
BCL2L15	3.9414	3.1496	3.71427	2.47133	0.8799	3.68008	1.41919	3.85741	4.45085	3.67272	4.64516	6.85651	0.52124	6.4247	0.68967	0.17595	3.15937
IFI27L1	4.59248	1.56116	1.24998	4.82029	3.94286	-0.0509513	4.89779	-0.462412	0.231631	7.62816	1.574	6.30893	6.37254	1.46535	3.43497	2.982	3.1593
EPHA10	7.00491	1.84565	2.82858	1.16542	-0.431172	3.72741	4.80449	3.51162	1.5374	2.25337	1.26035	3.45732	0.538496	3.85462	5.86307	7.31545	3.15856
BSPRY	1.8081	4.25649	0.693822	4.43073	2.91481	2.98036	4.18297	4.36593	3.17463	4.47434	-0.325236	2.73794	2.37092	3.23436	3.15016	6.08579	3.15851
SDS	4.45045	1.19568	2.21587	3.45212	3.01028	2.7882	4.79276	1.25616	3.60433	1.49134	2.22548	-0.152405	8.0707	6.10636	4.3793	1.64904	3.15848
PRSS38	1.21916	0.517895	3.48262	1.86008	3.44415	-0.0425575	5.34355	3.00915	6.44556	1.77483	6.5893	8.61264	3.75586	-0.247221	1.48675	3.27939	3.1582
RHD	1.60104	4.56145	3.59811	-0.278741	4.64776	1.6913	5.93413	3.09666	-0.276403	3.51846	6.34078	-0.152405	8.18826	0.688875	5.1957	2.17347	3.15803
IFITM5	2.75443	3.49832	0.439898	3.13662	3.22651	4.06697	3.76922	2.76584	4.39035	5.30745	1.29095	-0.152405	6.95059	3.85121	3.27427	1.9536	3.15774
ANXA9	-0.260273	0.962003	4.31624	4.70703	5.56114	2.91033	5.71315	2.55225	0.739664	-0.175115	0.838791	5.71324	3.96421	-0.247221	6.55028	6.65827	3.1565
TPCN1	-0.260273	4.47742	3.00593	3.11638	4.73357	2.37562	4.48078	1.94065	1.64318	3.17315	4.02967	-0.152405	5.98095	5.48551	4.65389	1.81255	3.15604
CD34	-0.260273	4.05212	2.19377	-0.278741	5.2053	2.38402	3.44991	1.79581	0.258371	8.00764	3.58927	1.73752	5.98324	5.56841	4.01747	2.77776	3.1551
EIF2A	4.66842	2.9949	4.28682	2.02807	1.59844	2.06898	2.38972	3.111	-0.276403	2.42428	5.95208	0.498868	3.62813	6.2651	2.36676	6.46954	3.15467
hsa-mir-6772	5.5582	0.465007	2.6741	1.3726	4.36041	2.8925	4.53421	3.19294	5.63346	-0.175115	0.710747	2.78854	6.1956	3.88528	3.079	3.30669	3.15464
USF1	1.33054	3.20697	4.14377	4.96307	4.35347	1.15531	5.34844	-0.462412	4.75196	2.20197	5.1112	2.20124	2.08672	1.9658	6.74748	1.3652	3.15442
SEPHS1	2.53731	1.78718	-0.370188	1.58619	4.15372	2.03067	4.85048	2.60393	3.89523	-0.175115	1.05836	5.05589	8.19639	4.11711	3.49765	5.64041	3.15408
FAM129B	2.98439	2.95787	1.94392	1.48765	5.0701	1.16798	2.66325	1.81465	5.95218	6.76429	2.50635	2.27606	5.19384	4.63023	3.25722	-0.209454	3.15378
GCA	6.96011	2.33454	2.05378	-0.278741	3.76337	3.01742	1.92319	1.62483	7.05028	1.43541	1.48003	4.28142	8.11287	3.56735	-0.271271	3.4039	3.15365
KRTAP12-4	3.3794	3.52397	2.00857	1.33049	4.30715	3.95706	5.22047	2.2599	4.6679	2.434	2.78586	3.24736	-0.195994	4.75146	6.96152	-0.209454	3.15185
PTDSS2	1.6932	3.08082	3.37468	4.81959	1.36167	3.59016	2.75144	4.02455	-0.276403	1.89605	5.71417	-0.152405	2.44414	2.83597	7.04936	6.22114	3.15176
SCAMP2	2.24567	2.37056	0.542137	3.74006	2.62151	3.017	4.03601	1.17024	4.89702	8.38768	1.27906	2.82191	4.57342	1.32786	5.47612	1.91887	3.15157
CLK1	1.54287	3.9958	3.5415	3.42831	0.653199	3.76441	4.02522	2.38596	-0.276403	4.68496	5.38566	4.38764	3.9624	6.09357	3.02759	-0.209454	3.14958
KLHL28	4.45986	3.12121	3.20428	3.11496	0.309026	3.2433	3.58788	2.62067	2.56004	-0.175115	2.55748	5.3802	4.38851	7.55696	4.65772	-0.209454	3.1486
MDH1B	1.36135	2.35732	1.49705	5.33019	4.15415	2.72218	5.28696	2.72759	0.670812	-0.175115	3.21085	5.33388	6.89964	7.03908	1.38985	0.561354	3.14795
SYP	3.52552	0.975312	3.21367	6.28639	1.98662	1.06341	1.1909	2.20421	7.34445	-0.175115	3.2648	9.07059	9.18054	-0.247221	1.69128	-0.209454	3.14787
TMEM182	4.80424	2.70628	4.03113	1.23441	3.63921	3.71264	3.89976	3.28873	4.07724	2.06507	0.635251	2.65245	5.5283	4.01556	2.62564	1.44269	3.14741
CCDC88B	3.40093	0.680126	2.74692	6.0909	3.65796	0.472413	3.65537	0.773601	-0.276403	-0.175115	2.46441	10.1653	7.84499	1.46535	6.27168	1.114	3.14702
SELE	4.16935	3.61659	3.40896	1.44259	2.96173	2.0362	2.53489	4.13678	-0.276403	8.61835	3.78647	1.98858	2.53053	-0.247221	5.4771	4.14649	3.14569
FBXO27	0.280268	2.96235	3.82877	3.60663	3.59062	2.25775	5.15276	2.11919	0.739664	5.31568	4.3416	6.22651	7.64964	0.473954	1.42586	0.355153	3.1454
RNASEH2B	0.920962	4.83852	3.33273	6.51944	4.0424	0.564658	2.6599	1.19151	0.258371	5.12656	5.35817	4.89591	5.56661	1.6762	3.57997	-0.209454	3.14515
RBM3	2.05692	3.15699	4.05075	3.87124	-0.431172	3.44564	2.45885	3.28501	4.29927	1.2953	4.48812	5.61853	5.11241	-0.247221	1.45947	6.39244	3.14453
SPINK8	5.33646	3.80486	2.22993	2.85363	1.74611	2.34734	2.52561	0.110575	5.28874	2.86422	1.38896	3.6949	5.34547	5.09497	5.4976	0.17595	3.14408
MYNN	6.0174	4.94596	0.969578	0.571254	4.03813	3.58518	2.18013	3.73807	3.84321	2.72335	-0.325236	3.3438	6.55541	3.51588	0.539893	4.06234	3.14402
AMHR2	7.15293	4.48902	0.950589	0.82962	2.95411	3.83763	3.50753	2.99464	7.66068	1.72856	4.01104	-0.152405	0.473592	8.76151	1.31073	-0.209454	3.14377
GP5	1.82111	1.50644	3.38672	6.18467	6.96707	-0.185679	3.57027	0.966294	3.33518	1.27496	0.544307	9.0498	10.6604	0.884577	0.540763	-0.209454	3.14359
OR14C36	2.703	4.7499	1.69215	3.54489	4.38462	2.17761	3.89173	1.22766	3.29393	1.34727	-0.325236	5.94817	8.26288	4.58896	1.02286	1.7835	3.14337
TMEM92	8.23707	3.75442	3.83645	1.25185	4.0763	1.9783	2.32436	2.38122	4.9443	4.34075	1.36893	4.27061	6.8773	-0.247221	1.09506	-0.209454	3.14252
TWF2	4.79397	2.55208	2.86331	3.91533	6.46392	2.91689	1.92924	-0.0712876	-0.276403	3.18466	2.81399	1.27391	10.2812	2.53964	3.39477	1.68568	3.14131
KIF7	3.39714	2.67351	0.13143	5.71599	5.46375	3.80385	0.640504	1.06709	1.29046	4.05995	3.14527	3.10352	6.71186	7.21554	-0.271271	2.10518	3.14086
ZKSCAN3	5.22369	1.14525	3.29263	1.06134	4.56061	2.30711	5.08642	3.91627	3.74544	1.60841	0.419645	-0.152405	4.81317	1.41005	6.05013	5.75901	3.14042
ICAM1	3.72214	5.00503	1.68509	4.87834	5.09225	2.70388	0.548071	0.110575	5.75897	5.1159	2.11222	5.51633	6.14954	1.03016	1.02286	-0.209454	3.14012
AVEN	4.2678	1.24582	3.11988	5.25562	2.31698	3.69192	0.790042	2.4813	6.95853	1.78375	4.53744	4.90368	4.87335	1.7451	2.47042	-0.209454	3.13951
SPANXB1	3.58391	4.46745	2.38776	-0.278741	3.15003	3.05374	6.56599	3.06744	2.51167	1.94995	-0.325236	3.24815	0.473592	4.06543	9.05528	3.24827	3.13904
TMEM65	7.27974	4.33128	1.51917	4.56533	3.56061	-0.0824564	3.59975	-0.462412	7.50525	2.90495	0.109079	3.78625	5.59416	0.688875	4.2651	1.05308	3.13861
hsa-mir-4328	5.21027	4.552	0.809294	4.31502	3.71477	-0.0509513	1.57355	2.52817	6.01284	2.04528	1.58454	7.35578	5.00021	-0.247221	4.36908	1.44269	3.13846
LGALS9C	4.30197	3.34579	-0.370188	0.845161	5.12954	3.93071	2.91821	3.26056	1.36572	4.23839	2.39808	-0.152405	9.1205	5.07907	2.77322	2.022	3.1379
CSNK1A1L	4.88186	2.39867	3.8492	3.81529	2.61756	3.91877	4.50853	1.22448	6.42074	1.89605	2.37378	-0.152405	-0.195994	6.52792	3.30799	2.80577	3.13739
ZNF880	7.03292	3.7137	-0.370188	3.30705	4.63998	1.46837	5.14492	1.88971	5.27599	2.04771	0.149407	2.3402	5.57516	5.56083	0.283028	2.1346	3.13709
ZNF782	4.25339	2.23216	2.18625	4.38025	4.53948	2.22683	5.9862	2.83949	3.17953	2.11059	3.22262	0.498868	4.15039	2.83275	5.75741	-0.209454	3.13667
IZUMO1	5.62723	4.17265	1.13854	3.76885	2.62151	1.35624	2.92744	0.621488	6.72887	2.32304	2.76776	0.657084	6.46076	1.19513	5.06708	2.74458	3.13614
CLEC7A	4.23684	-0.332719	2.67346	3.2012	5.03095	2.43241	3.48961	3.37306	0.890825	3.13744	2.63984	1.65243	9.14855	2.19881	6.00219	0.396896	3.13574
SCNN1B	4.41884	2.23243	3.20088	4.28125	4.26642	2.83406	-0.416093	3.2822	6.46234	3.38496	4.31016	1.30836	5.25364	2.72049	0.83614	1.78063	3.13479
CCL7	1.80853	4.37265	0.884375	2.71913	4.03993	4.2996	1.58157	2.30433	4.35548	1.68816	0.543395	2.21936	2.70483	7.24183	5.11559	4.27658	3.13471
MT1M	3.85643	3.91219	1.94683	-0.278741	4.23889	2.91084	3.81469	0.54505	0.793144	3.91412	3.97464	1.27391	7.9466	2.18301	5.90923	3.21327	3.13463
MMP24	1.729	2.50501	0.62717	10.2198	0.653199	-0.493483	3.12452	1.32014	2.24242	7.38225	0.109079	7.91435	6.03554	2.63298	2.14822	1.99996	3.13439
STARD5	1.60118	2.67988	4.1146	3.57127	2.579	4.22662	4.21019	0.823134	6.45991	-0.175115	7.35326	2.13356	0.473592	4.39936	4.64634	1.05308	3.13437
ZFPM1	0.978918	3.15434	3.29792	2.81371	2.15261	2.94985	0.548071	0.319836	5.09323	3.20095	6.05685	7.9881	4.80311	0.391764	4.77722	1.61846	3.13406
BCR	2.37976	0.196353	2.4163	3.97403	4.31852	2.29378	4.82247	3.8303	0.507026	2.36685	4.77069	5.40006	3.20642	2.16195	5.57574	1.88874	3.13181
SMOC1	6.24054	1.46678	1.94838	2.62201	6.54958	0.597346	0.885353	3.68292	6.25704	2.54541	2.21431	4.19183	6.6885	3.40157	1.02147	-0.209454	3.13148
ANKFY1	3.83712	2.20137	0.991418	6.2812	3.68009	1.29447	1.55607	3.6908	2.58388	4.00324	1.574	5.22033	2.93663	1.02392	3.78805	5.42544	3.1305
ADORA3	3.32659	3.07663	4.45043	4.78436	4.20826	2.40911	5.7053	1.87481	6.20725	-0.175115	5.08942	1.5931	3.13037	-0.247221	4.85925	-0.209454	3.13019
hsa-mir-23b	8.0045	1.06609	0.679306	4.81096	-0.431172	0.707779	3.05825	2.31944	9.07717	0.433607	1.05836	3.03687	4.74165	1.52178	3.33666	6.65975	3.13006
hsa-mir-7106	5.32017	1.80445	2.15729	1.3726	4.71151	2.37548	2.31991	2.07299	7.13909	3.35413	-0.325236	-0.152405	7.92674	3.30295	5.17518	1.5211	3.12975
RHOJ	3.04	0.845911	3.93092	1.67662	4.70832	1.51456	4.66824	1.23909	4.72744	1.76626	6.66	5.00271	-0.195994	1.40066	3.61488	5.46605	3.1291
SYT11	-0.260273	4.74224	0.62717	-0.278741	3.84206	3.49613	3.8072	3.51653	4.66387	2.23475	0.74534	3.50436	3.80213	3.07619	6.21445	6.32031	3.12836
PLA2G6	2.97536	0.609828	2.36236	1.78939	4.20408	3.67627	2.53684	1.46638	3.16611	0.924988	5.05204	-0.152405	3.83149	6.83863	5.20917	5.56096	3.12822
POLL	6.21162	5.62247	2.97294	1.0553	2.19627	3.1587	2.36561	1.69079	1.93363	6.73242	2.05301	1.61443	2.34149	3.19137	3.85348	3.04571	3.12745
GPR126	6.28487	3.44772	4.17194	-0.278741	-0.431172	1.76747	3.61939	2.94717	5.07396	4.07922	4.19301	5.34809	0.473592	1.40653	8.13551	-0.209454	3.12682
TATDN3	4.611	0.398249	3.95749	4.2751	4.28317	3.38074	1.94871	3.62769	6.25175	-0.175115	3.06417	-0.152405	7.13265	3.07838	3.07821	1.25748	3.12608
RPL39L	4.35879	2.49103	2.12021	2.48809	4.87996	1.60996	3.89533	3.52182	2.62979	-0.175115	3.89044	-0.152405	6.58115	5.84841	4.47015	1.55527	3.12581
SLC22A3	3.2377	1.91858	-0.370188	2.77864	4.18223	3.57533	6.67782	1.37	3.83358	1.59318	3.74226	2.04905	3.19348	3.68357	8.73963	-0.209454	3.12471
PLA2G12A	4.33038	1.03171	-0.370188	-0.278741	3.68027	7.29226	1.6949	1.57644	3.92946	5.83201	0.782921	3.71115	3.02726	7.44	2.007	4.29849	3.12408
VPS16	5.865	-0.332719	3.34217	3.11649	3.87415	3.53148	1.8658	4.10131	0.825772	3.92891	2.70331	2.74093	6.07021	1.31918	1.04062	5.98951	3.12388
ZNF711	3.90113	2.29574	0.429237	4.88278	4.66861	1.68629	2.59996	0.83163	4.01605	1.8548	2.70775	4.08913	9.17687	2.87183	4.17779	-0.209454	3.12376
MYL5	0.78326	5.01166	4.26516	5.20412	4.76348	3.66119	2.88133	3.17302	-0.276403	3.61373	3.18774	-0.152405	7.29333	0.391764	2.07494	4.08968	3.12285
ASCL4	4.19059	3.44162	2.64327	2.90075	4.55268	2.96279	3.98763	3.02763	3.86742	2.47292	4.24873	-0.152405	3.19528	3.59316	2.86717	2.16618	3.12284
RIMS4	2.9631	0.604397	4.04656	1.71928	3.69582	3.39121	6.94528	3.52632	1.52309	1.92432	4.77598	2.29125	-0.195994	5.12152	7.83633	-0.209454	3.12244
GOLM1	6.1544	0.660253	2.01087	4.63329	1.49463	2.83333	1.06495	3.58785	5.36608	-0.175115	-0.325236	5.43699	2.08589	5.43163	1.94474	7.74746	3.122
KRTAP5-8	2.02059	2.1042	-0.370188	3.6642	3.14293	1.99409	3.18275	1.83656	3.65561	1.65014	0.860114	5.72575	10.1276	4.74374	4.13156	1.48084	3.1219
VAV2	4.85039	4.81038	2.05788	2.45042	2.53037	3.52703	2.25622	0.854427	3.20549	1.92432	1.97738	1.5931	5.60787	5.15462	7.35221	-0.209454	3.12142
SLC2A1	3.04055	2.88866	0.424553	3.78579	-0.431172	2.09732	5.40374	4.05392	0.475949	-0.175115	1.38501	4.46071	5.04529	0.470436	8.40156	8.60027	3.12047
CLDN19	-0.260273	4.82476	-0.370188	3.65097	1.59844	2.69025	4.68895	2.54448	2.96394	2.45596	3.88178	3.81589	5.04764	4.00245	4.89606	3.48253	3.1196
MS4A13	-0.260273	1.13347	1.26832	2.2876	2.44823	2.82066	8.8611	0.699447	2.37233	7.15717	0.8989	5.5158	-0.195994	6.10121	9.00968	-0.209454	3.11926
F5	4.7746	1.1357	1.15874	-0.278741	4.54329	3.51218	1.38935	3.72811	4.77659	1.06707	2.57874	6.32317	9.19561	6.48193	-0.271271	-0.209454	3.1191
BET3L	2.95324	4.10486	4.14001	-0.278741	2.75276	4.08142	1.72919	3.08934	0.467853	5.17323	3.82649	1.46657	4.53267	5.2722	3.89797	2.69208	3.11882
SPRYD3	1.19665	4.08616	3.09151	1.0553	4.73357	2.53942	-0.416093	3.2078	4.91614	3.82935	0.622726	5.94799	4.86838	5.87367	2.17368	2.17347	3.11873
OR2T33	4.015	-0.332719	3.87962	0.845161	3.28824	3.39374	4.27918	2.12248	5.03696	-0.175115	3.71514	0.458508	7.49411	5.07006	1.60083	5.203	3.11839
TRMT10A	6.24335	1.76761	3.45792	5.00867	3.07099	2.74631	1.43627	1.19362	1.61589	2.34009	-0.325236	8.36166	4.87961	2.24648	1.99916	3.8332	3.11722
DPYSL2	2.86305	1.88232	1.81689	2.86161	3.22651	3.24964	4.13654	0.450752	0.832461	3.76331	2.61935	6.33413	5.85801	8.91596	1.24397	-0.209454	3.11531
hsa-mir-134	1.13373	0.202705	3.52781	4.74088	5.53277	2.91512	1.32462	2.88867	0.623448	3.51225	4.1101	2.04905	6.50763	3.68531	3.36431	3.72061	3.11494
GSTA1	3.67034	0.0925883	2.32025	2.94227	2.08021	3.63829	1.97179	2.91979	9.20869	-0.175115	1.76583	-0.152405	4.45038	8.35222	2.52301	4.22232	3.1144
CLDN12	1.88959	1.9484	1.7144	3.36676	3.67085	3.51496	2.76439	4.48798	1.79068	5.91149	1.33314	-0.152405	7.14393	2.46547	5.0426	2.92915	3.11384
DCAF4L1	5.09058	-0.332719	0.601335	6.04316	3.59062	2.53509	4.16891	2.98023	3.86491	1.54608	2.12841	8.72487	3.42642	1.32786	1.59492	2.51285	3.11272
PMEPA1	3.93617	2.83463	4.20705	0.202646	3.07099	3.73468	4.72017	2.95899	3.51676	1.86402	4.88707	2.07729	2.59543	1.02392	8.37146	-0.209454	3.11199
TFAP2A	5.06175	3.70093	-0.370188	5.49538	4.80532	1.00905	3.76919	3.33093	5.32172	3.52651	-0.325236	2.70033	6.82095	-0.247221	1.02147	4.16921	3.11188
SCGB3A2	1.36828	2.37054	3.16745	4.25215	3.60719	2.71407	3.53887	1.40757	1.94165	7.47021	3.21011	-0.152405	4.54209	3.67475	4.73309	1.93853	3.11151
EXOSC4	2.89639	0.604397	-0.0277804	-0.278741	-0.431172	0.154814	9.70418	1.72437	3.83551	1.80945	0.444042	5.24575	6.98295	4.46875	9.62801	3.02046	3.11134
TBC1D13	6.02679	2.53131	2.39745	0.426478	2.73295	4.31066	3.63416	1.95086	-0.276403	-0.175115	1.6498	-0.152405	5.11384	10.8068	6.49986	2.30394	3.11131
C1orf64	-0.260273	3.53974	3.92644	0.771961	6.03206	2.21797	3.44229	3.3593	4.91961	-0.175115	4.51028	3.6235	5.73351	0.884577	3.45331	3.78858	3.11048
hsa-mir-3617	4.3987	2.13364	1.89493	4.26743	0.8799	3.44152	3.26106	3.83745	3.57372	5.24598	0.844746	7.47252	0.784932	1.18809	5.07102	1.47089	3.11041
BAG6	-0.260273	3.79374	2.8728	1.71928	2.75276	3.561	5.48844	0.546259	3.81955	1.54608	-0.325236	5.59869	3.84469	8.93608	6.07899	-0.209454	3.11021
hsa-mir-6817	3.1715	0.517895	2.44787	3.77439	4.88962	4.26755	0.12825	2.37811	6.14659	1.37106	2.70102	2.17844	6.78992	3.08558	-0.271271	6.17649	3.10956
WNT8A	2.79184	5.89621	3.18076	1.52854	1.87736	2.4129	4.32822	0.823134	4.22341	7.72918	3.71399	4.60929	0.473592	-0.247221	5.22141	1.18512	3.10923
TRIM49	6.67192	3.33293	2.33582	2.33764	5.15348	2.3116	4.75082	2.4642	3.73069	1.42662	1.8535	1.75716	6.94398	0.884577	1.64849	2.14322	3.10917
AGAP11	5.38278	3.3605	-0.370188	5.57169	3.8083	3.61265	1.94579	0.319836	2.35873	1.20319	1.1476	9.24763	0.538496	4.73261	6.55446	0.33131	3.10909
RAB31	3.22651	4.04944	1.78092	-0.278741	5.30264	1.92389	5.03122	2.77381	6.16221	1.32207	1.80261	-0.152405	4.39419	1.19513	4.61538	6.59633	3.10907
CC2D1A	4.46303	0.196353	3.73661	3.0969	3.03748	1.30108	7.64856	-0.0712876	2.15923	3.27302	3.82383	2.63032	6.33844	-0.247221	8.56115	-0.209454	3.10863
TBCE	0.129084	5.9438	1.23464	4.48077	1.02757	1.29269	-0.416093	1.65174	0.467853	9.21521	3.12045	6.82046	6.02089	-0.247221	3.35691	5.6346	3.10833
LRCH3	4.93769	2.27589	1.67824	4.36263	2.91481	3.32093	2.85546	1.17024	7.66264	4.25244	2.3045	2.07729	2.14813	4.94841	3.03031	-0.209454	3.10813
hsa-mir-890	1.0605	2.71541	3.19383	-0.278741	8.42811	0.472413	-0.416093	3.29975	1.25128	3.45086	2.87847	5.85561	10.0289	2.19881	1.89991	3.67901	3.10738
PRR14	3.37675	5.95862	2.14402	3.58546	1.70584	4.36556	2.371	2.56558	1.2283	9.2888	2.44051	2.34363	1.86041	4.70662	-0.271271	2.04104	3.10693
CSNK2A3	2.36546	4.84896	1.82716	2.83982	2.97458	3.78457	3.24501	2.85293	0.475949	6.84441	3.33705	1.06942	5.19418	3.84531	1.21433	2.98892	3.10675
GPR18	2.94919	2.81694	1.64525	2.46729	1.00591	2.70869	5.223	4.04547	5.0402	1.42662	1.56929	6.41515	3.06682	1.32786	4.72802	3.27133	3.10669
HDAC5	3.98188	2.19704	3.96869	0.477833	3.22278	3.23515	3.9809	2.9878	2.17293	3.96165	4.34031	1.84296	-0.195994	5.55755	6.61633	1.34907	3.10606
FOXD4L2	3.1938	3.16016	2.69201	2.96257	1.87736	3.26811	3.84087	3.78498	3.17958	0.295305	0.990115	2.15792	6.73576	7.91999	-0.271271	3.90452	3.10574
CHMP1A	5.02454	2.87395	1.0295	-0.278741	3.46702	2.66731	5.55766	0.993126	3.7188	3.3447	2.04409	4.3218	3.66937	4.63353	3.69489	2.92727	3.10555
ELP4	3.57061	2.24933	0.789923	-0.278741	3.89472	4.37705	3.78176	1.96462	0.890825	2.434	0.81631	-0.152405	7.07608	7.64811	5.29291	5.3305	3.10535
FCN1	4.40461	4.38719	0.573147	3.26223	4.29626	0.827492	2.18839	1.97918	1.85508	5.37123	0.0472042	2.20333	6.87338	5.08954	0.540763	5.77376	3.10455
TMEM167B	4.9905	2.55181	0.424553	4.87461	5.14826	4.33763	2.99141	3.524	1.0852	-0.175115	0.844746	1.58094	4.55012	5.11	4.59376	3.2381	3.10441
UBQLN3	-0.260273	3.7321	2.13335	0.477833	4.2265	1.66956	4.80978	3.91455	4.41456	0.924988	3.39037	-0.152405	8.8931	4.51324	0.283028	6.68878	3.10369
AMIGO2	5.59877	1.72297	3.14504	5.34023	1.13716	3.11302	1.8305	2.84183	5.79003	1.5561	0.706887	5.45111	-0.195994	6.04145	0.83614	4.74216	3.10359
SSMEM1	3.92538	1.06796	0.314627	2.56845	5.61843	3.16852	1.68274	2.7482	3.84258	2.434	1.10227	3.7707	8.18695	3.18393	0.890566	5.14449	3.10311
MSS51	4.2883	5.20919	1.64365	4.01541	4.98627	3.8087	1.67614	1.63344	2.90724	5.37861	1.00596	-0.152405	6.72195	4.75884	0.384673	1.37496	3.10256
SLC30A8	6.74608	-0.332719	2.55432	6.42375	2.72682	2.57263	2.68443	3.21223	7.31212	3.76091	0.81631	-0.152405	2.67911	-0.247221	3.402	5.47545	3.10211
CDC42EP5	5.23635	-0.332719	2.14816	4.80029	4.26436	1.69021	4.11507	3.08799	0.258371	1.76224	2.57128	4.6604	5.15631	2.57829	7.81738	-0.209454	3.10028
MORN3	1.54287	2.9315	2.79496	-0.278741	5.85186	2.04883	6.53743	1.07373	6.14764	2.37506	4.16003	1.59117	4.15215	5.14988	3.73364	-0.209454	3.10016
CCKBR	3.18782	0.420604	1.93902	1.05114	-0.431172	4.32775	3.59055	3.70151	6.78415	-0.175115	3.81348	3.14632	-0.195994	10.6106	2.60009	5.22769	3.0999
GYLTL1B	1.63408	4.06677	1.39016	5.22687	4.39334	2.07055	4.40525	1.56514	-0.276403	1.68816	4.45326	8.17412	7.08868	0.473954	3.45221	-0.209454	3.09979
USP16	7.35011	4.3955	1.18739	-0.278741	4.76335	0.0517139	0.937793	3.42863	6.16809	5.8595	2.49507	3.76253	6.41569	1.6762	1.59322	-0.209454	3.09979
SLC16A6	3.81416	3.97331	1.19877	4.53803	1.42188	-0.493483	5.28849	3.15296	0.231631	6.38656	0.706887	5.04763	5.96301	-0.247221	6.35531	2.25539	3.09958
TPBGL	5.40842	2.40907	2.78889	3.24899	4.80341	2.04378	3.20172	2.01966	5.17296	1.8548	3.0834	1.80141	4.96483	3.06029	3.9391	-0.209454	3.09945
PPAP2C	1.54287	4.39291	1.30935	1.58619	4.40888	4.80135	3.02691	1.74587	4.3595	-0.175115	2.44859	3.3208	4.6117	6.33189	6.08814	-0.209454	3.0994
CENPB	-0.260273	3.74543	0.743251	2.3475	3.27465	2.78962	5.87878	5.15054	4.86297	0.984457	2.40466	1.95526	3.52759	5.46999	6.53334	0.17595	3.09898
CHAD	3.69523	0.398249	1.25997	6.13098	0.653199	4.4377	1.52839	0.501699	5.08941	3.84183	2.17594	5.53493	0.538496	7.16807	5.10163	1.51161	3.09796
HBA1	2.09936	5.85511	3.52974	2.34752	2.73295	3.07922	1.86279	1.73547	1.5455	9.67243	3.96889	3.31246	3.58661	4.15592	0.282435	-0.209454	3.09731
TM4SF20	3.42839	5.37281	-0.370188	4.75523	3.40227	0.771102	2.95242	0.990103	2.59871	4.63612	0.149407	1.65243	4.58019	5.72176	6.17389	2.73972	3.09715
DCLK2	1.63408	2.44305	3.0836	4.76481	1.42188	3.29796	0.0879045	2.75088	1.2283	3.61278	5.25147	5.85805	5.37047	4.75278	2.72043	1.26559	3.0965
HNRNPR	3.34974	4.08761	4.18034	0.202646	4.89313	-0.493483	0.39345	0.391599	5.0972	5.37866	6.02012	0.498868	9.04838	-0.247221	3.64627	3.0858	3.09582
ATP5S	2.31301	2.20959	3.60327	5.32941	4.21685	3.63653	2.39161	0.450752	4.95759	1.03805	3.86389	3.00893	3.45946	6.71618	1.09506	1.23987	3.09563
GPR161	4.13584	3.99696	3.29286	4.88404	3.3192	1.49463	2.16834	1.73797	1.2477	2.52672	2.97264	4.57786	7.28176	3.32408	1.81447	0.748371	3.09521
FAM163B	1.96207	5.61093	0.743251	4.99186	3.11023	2.94742	3.70158	3.69735	0.983982	2.38735	1.24064	1.93519	6.91048	3.58207	2.17851	3.50949	3.09327
UQCRQ	-0.260273	0.725426	1.17132	4.35495	0.653199	3.88204	5.56806	3.46739	3.18762	-0.175115	0.782921	7.2881	3.56625	5.78771	5.81624	3.67274	3.09304
ZNF77	5.86335	2.92147	3.31609	4.75488	3.06214	1.3055	3.60666	2.27022	6.89636	1.57086	3.33824	4.34468	1.10497	-0.247221	2.14118	3.23409	3.09272
OR2S2	2.09002	1.03488	0.850081	4.38393	0.653199	2.71195	2.91193	3.68927	1.2283	-0.175115	4.93905	4.91995	4.71836	7.85086	3.65267	3.99531	3.09092
EBP	-0.260273	4.42144	4.034	3.30083	2.72682	4.30285	4.49015	3.041	-0.276403	4.0328	4.43867	-0.152405	5.21143	7.28615	1.71473	1.14121	3.09081
WDR48	5.62701	3.76289	3.45887	-0.278741	3.03748	2.2531	5.39459	1.32666	0.890825	5.3278	3.69911	-0.152405	3.3413	2.80094	5.89394	3.06435	3.09048
MAL2	6.06769	2.55463	2.28566	-0.278741	1.00591	1.00837	4.5479	2.89059	6.88058	1.06707	3.07333	2.21798	-0.195994	4.53688	5.31263	6.42837	3.08768
SEZ6	2.15606	1.33876	0.573147	3.78702	1.37174	3.29212	4.42689	4.79018	1.0852	3.55637	-0.325236	5.90751	3.82925	5.01215	2.34617	6.2489	3.08727
KCNJ3	4.05967	1.47861	3.37422	-0.278741	3.45084	3.33382	5.91481	3.76129	3.17953	2.3365	1.88885	-0.152405	3.33785	5.20488	2.88764	5.61678	3.08713
ZNF679	2.18309	1.66114	7.40974	0.82962	1.42188	4.18752	2.88999	3.41229	1.21211	-0.175115	4.72634	4.87216	0.538496	5.30352	2.96196	5.95083	3.0866
XPOT	5.27507	4.16093	3.26033	1.31101	0.621474	1.36902	4.84467	2.19681	-0.276403	0.984457	1.54303	0.801692	6.98367	2.46276	6.69991	7.14187	3.08627
KIAA0247	-0.260273	1.17728	1.39805	2.60403	5.35221	2.37168	5.01391	3.26853	1.0852	-0.175115	3.20599	4.55212	4.10403	3.27397	6.01003	6.39634	3.08612
POLG	3.65964	0.290345	4.29778	1.52854	1.29698	4.5065	0.12825	1.91889	2.23366	1.27496	4.41624	7.14106	4.67576	6.76029	1.46133	3.78084	3.08569
CTXN3	3.5655	1.45567	2.00405	3.64048	5.25549	4.29602	1.60467	2.12505	3.74756	1.65105	2.01888	1.75716	6.74365	6.2379	1.5017	1.76305	3.08549
CFHR1	5.65074	2.81694	3.28078	6.90097	3.96298	0.154814	0.12825	4.62084	-0.276403	1.72856	0.74534	7.92267	1.10497	-0.247221	1.35106	9.51272	3.08487
HS3ST6	4.31659	1.87419	0.655028	0.684032	4.71151	2.40396	2.67116	2.10144	5.85649	-0.175115	2.03852	4.49889	8.56977	4.52966	3.86126	0.748371	3.08411
RAB3D	6.54412	1.83872	2.60661	1.22126	2.53037	1.78565	4.22832	3.39335	3.46286	-0.175115	-0.325236	-0.152405	8.92414	6.07201	6.06671	1.31439	3.08348
GPR143	6.14662	5.04295	3.98686	4.05191	2.11194	2.95226	-0.416093	3.04359	6.45101	6.67393	1.97236	-0.152405	3.369	1.996	-0.271271	2.36853	3.08295
EIF4H	2.79116	3.10639	3.86497	3.94768	3.99667	3.7952	2.53489	2.21095	1.0562	-0.175115	1.86813	1.63754	7.44337	1.94108	6.34562	2.95181	3.08228
BAGE	5.462	2.74335	2.28347	4.80728	3.38679	4.43709	4.35962	3.60009	1.5455	-0.175115	1.62324	5.66901	3.19905	-0.247221	5.62523	0.995222	3.08216
CCDC88A	0.531605	4.1841	1.88939	5.9531	2.66611	1.31598	4.26385	3.1779	3.92984	2.56691	6.5456	3.39299	0.473592	0.809281	3.19207	4.415	3.08171
OPRM1	2.75443	4.15176	3.05402	5.53455	3.50876	1.275	3.28314	0.621488	2.97834	-0.175115	1.89775	5.28701	5.80887	1.03075	4.22307	4.06597	3.08124
EI24	5.19375	-0.332719	2.81009	4.88785	2.89281	1.91179	3.70056	0.601339	2.79899	-0.175115	2.82829	7.3171	5.28104	5.38807	2.51376	1.68211	3.08123
ABHD5	1.08884	2.75879	2.27819	3.07181	4.82979	3.68032	3.76394	2.86126	3.49388	6.16669	1.05591	-0.152405	6.06465	2.89326	4.22549	1.20889	3.08058
IL11	6.24348	2.36967	3.4139	2.19403	4.83062	0.711453	2.68996	3.75599	6.96391	-0.175115	0.515472	0.458508	2.65662	5.40802	3.92303	3.32686	3.0804
DPF3	6.17963	4.16994	2.07297	1.05114	3.58386	0.892492	4.09897	-0.462412	4.06781	1.18051	5.4261	-0.152405	6.98519	1.90575	6.52118	1.76305	3.08024
TMEM200C	3.93597	3.97457	1.90132	-0.278741	4.26868	3.69387	3.44991	1.55915	0.825772	1.99536	2.38698	7.12346	3.26148	9.05329	2.33475	-0.209454	3.07977
LSS	2.05692	2.63846	2.80469	3.25461	0.309026	4.77147	4.30449	3.37498	3.26811	1.27496	3.65732	3.92534	-0.195994	6.64421	5.04488	2.13128	3.07905
PDE6C	5.37629	4.11055	3.84018	-0.278741	-0.431172	3.33513	4.45674	3.74949	4.53366	2.33632	0.444042	1.52716	2.06601	1.42831	6.08693	6.67629	3.07857
UGT3A1	5.37902	2.94331	2.53052	2.72876	6.04231	0.882843	0.632248	1.53849	4.25245	3.32625	0.838919	-0.152405	11.6192	3.08558	-0.271271	3.87642	3.07829
VMAC	4.15537	4.68336	3.03325	2.86622	3.93994	4.04172	2.86959	0.803351	4.4118	1.06707	4.42186	4.23011	2.08589	4.89104	1.38985	0.355153	3.07785
WNT7B	1.32348	2.30041	2.37412	3.3154	3.53444	1.39195	5.59208	1.35443	-0.276403	1.42662	4.47471	1.48493	5.76654	6.182	7.46916	1.52161	3.07722
GPANK1	6.79077	3.82903	1.06587	1.23441	2.44823	3.44542	3.25732	0.782723	6.87889	-0.175115	2.60353	1.85555	5.3694	4.76806	2.24917	2.82305	3.07664
LLGL1	2.66497	4.22607	1.64343	7.81438	4.93057	3.09585	3.17126	1.61415	2.40562	6.55889	1.43353	-0.152405	7.86577	-0.247221	2.40695	-0.209454	3.0764
SLC26A5	1.88959	3.47641	3.07181	1.47718	4.84017	3.49961	5.62449	1.12484	1.83962	2.57471	0.149407	1.03348	6.29986	7.37901	2.71739	2.21228	3.07562
QRFP	4.63801	3.58213	1.99828	3.5301	2.95411	1.35035	3.98953	1.72925	1.42316	7.46141	2.19541	3.66395	1.52432	5.33558	2.81113	1.01715	3.07524
FAM120A	0.129084	2.62603	3.00044	4.82836	2.84207	3.41148	2.20558	3.10952	-0.276403	2.12053	0.878358	5.37386	2.96055	6.68403	4.47043	4.83681	3.07505
ZNF100	5.40976	2.44876	2.51383	4.14771	4.31956	1.0521	1.95999	1.99407	3.75103	1.92432	3.04399	5.91331	6.68131	3.90536	-0.271271	0.396896	3.07442
FAM229A	6.13822	-0.332719	2.99876	1.0553	3.95602	0.597346	4.61017	1.68596	6.05034	3.08651	2.377	-0.152405	7.44929	1.6762	6.8843	1.11001	3.07439
DDX21	1.54228	3.42124	2.47772	2.09077	3.7026	3.62939	0.897448	1.53195	3.79185	1.32207	3.6814	4.84551	7.18739	5.89484	0.836734	2.3363	3.07434
CXorf49	1.64254	0.442358	3.00283	3.06716	5.11029	3.60282	2.80056	2.80176	2.76843	1.8016	-0.325236	4.75915	7.04861	2.98867	4.07222	3.60369	3.07422
IDH3G	1.36135	6.55547	3.71956	3.23934	0.309026	0.10866	3.7293	3.08114	0.231631	7.24771	2.47325	7.86841	1.26548	0.470436	5.7056	1.81402	3.07377
CAPN15	5.40013	2.76688	0.468893	-0.278741	5.45723	3.59722	5.34369	3.10252	5.10009	-0.175115	1.93808	-0.152405	1.52432	4.85237	5.68275	4.54768	3.07347
MSL1	0.969914	4.5567	3.4629	1.23441	3.03748	3.88811	4.30632	3.16251	1.3758	2.02476	2.14327	4.23247	2.6746	5.6821	6.62375	-0.209454	3.07285
IL16	2.94932	4.46272	4.07007	0.477833	2.95411	2.96957	2.65301	3.2305	2.60682	-0.175115	4.83634	0.458508	2.98147	6.8512	3.94386	3.89372	3.07275
hsa-mir-3142	1.33663	4.45505	0.473837	5.37839	-0.431172	3.17381	3.48978	0.67164	3.4087	2.13008	0.334446	5.93968	4.40081	7.05284	7.55639	-0.209454	3.07259
UTS2B	3.37451	0.807165	2.1379	5.12049	3.46898	2.42466	3.76068	2.42702	3.71373	1.24608	0.706887	4.97627	7.0035	1.74158	6.46135	-0.209454	3.07258
CCDC85A	5.05429	3.33129	0.658349	0.768687	3.34006	2.52399	4.73984	2.80461	5.55509	-0.175115	4.11339	-0.152405	4.78277	2.04451	8.24394	1.51161	3.07156
CYC1	-0.260273	3.72321	0.849695	5.16652	2.15261	4.19242	3.80772	2.2032	-0.276403	-0.175115	3.79935	6.42474	1.10497	6.41443	3.63477	6.37794	3.07124
BAIAP2L2	4.40053	-0.332719	2.2901	4.02382	5.7012	2.3596	2.84158	3.01939	3.31248	1.4735	2.20581	-0.152405	4.38171	1.19513	6.75362	5.66513	3.07115
YDJC	3.60735	4.52805	2.90465	1.93743	0.653199	3.56554	4.34599	0.230364	-0.276403	4.10883	2.11017	2.32872	3.15728	8.67558	5.22379	2.022	3.07016
OTUD6A	7.60768	2.5496	0.62717	4.80923	3.40227	2.73092	3.17449	1.74121	5.736	1.89605	2.23762	2.96539	-0.195994	5.26462	3.08106	1.47089	3.06864
NEIL1	6.59738	2.22216	1.15345	0.907864	2.11194	0.771102	3.27324	2.58428	4.81946	2.96187	1.31973	1.93519	6.95853	4.20552	3.05295	4.2222	3.06855
TRIOBP	3.7595	0.715652	1.90679	2.95724	4.81468	2.54736	5.81809	4.41523	0.832461	2.79771	1.24434	1.03348	4.43133	1.95816	5.94202	3.91371	3.06798
ODF3L2	3.23944	4.08518	2.90138	3.50874	0.621474	2.55325	3.45304	2.96064	-0.276403	4.13747	3.40732	1.75579	0.473592	4.48211	5.38562	6.37687	3.06659
NACAD	3.37082	-0.332719	2.86578	4.78738	1.37174	3.24357	4.30722	3.12068	3.53807	1.16749	5.08562	8.85416	-0.195994	0.470436	1.3528	6.05671	3.06648
KIAA1109	2.27754	2.61022	3.4697	4.30966	1.93255	3.94331	1.41919	3.0355	3.53816	-0.175115	4.66266	6.08052	1.94257	5.68297	3.2496	1.07576	3.06592
LDHAL6B	4.90529	2.37619	2.91708	3.90972	3.40352	3.32288	4.0006	1.11076	3.42818	3.73906	2.66149	0.458508	6.98886	4.44574	1.59452	-0.209454	3.06581
OR10K1	3.65471	2.38474	2.63344	2.21285	4.11478	4.07634	2.91248	3.12527	2.31445	3.56646	1.09737	6.20193	5.71754	1.80101	-0.271271	3.50947	3.06572
EML2	5.24457	4.14941	2.67484	3.78653	3.91588	3.08149	5.5653	1.10144	1.17885	-0.175115	1.05704	1.03348	5.60801	6.13921	2.79568	1.89153	3.06551
RCBTB2	3.68692	4.45037	0.829798	1.43872	4.91955	1.42779	3.90075	3.49371	4.54373	3.6672	-0.325236	-0.152405	7.10449	0.809281	5.45158	3.797	3.0652
LCOR	1.08884	5.25238	2.53323	0.571254	3.60876	1.3644	4.97097	2.47129	-0.276403	5.314	3.80921	3.35056	3.90777	3.31481	2.11915	5.63489	3.06469
FHOD1	4.6732	3.38117	2.48005	5.99289	-0.431172	2.12386	1.97412	3.12702	-0.276403	1.69065	1.91048	8.02131	5.31456	4.76944	2.78054	1.48993	3.06385
G0S2	6.41403	5.05272	3.63092	0.82962	1.90297	2.33874	0.0879045	2.30876	7.61638	6.19499	2.09999	4.69554	4.85716	0.470436	0.710528	-0.209454	3.06258
TXNRD2	4.68549	5.30859	1.40038	3.70992	1.04922	3.8438	3.02454	2.98007	3.94637	3.77704	1.14285	1.42308	3.3253	3.07619	3.00792	3.29817	3.06243
R3HDML	-0.260273	4.56226	0.651016	5.50382	2.82041	0.710804	0.0879045	1.91446	0.258371	6.52079	0.785667	4.90066	5.29975	5.94475	3.81876	5.47115	3.06189
FRMD3	4.54988	2.59556	3.50115	2.67407	2.95562	2.65599	4.63807	0.723449	3.94198	-0.175115	2.63423	2.11502	5.45157	5.36936	3.60646	1.75283	3.06188
RGAG4	3.61063	2.67311	2.6441	-0.278741	2.10187	3.33512	4.83027	3.41585	4.37622	-0.175115	3.48936	2.04905	2.10179	9.84905	5.17074	-0.209454	3.06149
P2RY13	-0.260273	5.60061	0.967031	1.48765	5.36238	3.18189	4.62228	2.24774	-0.276403	4.66262	0.915835	-0.152405	8.73253	4.84917	4.77859	2.25539	3.06091
NAALADL1	4.37907	2.69936	-0.370188	4.30011	4.04402	3.43207	3.92425	1.72439	0.475949	1.42662	2.604	2.04905	6.97628	4.02967	5.49047	1.7835	3.06054
MANBAL	1.21916	3.68225	3.49282	3.49585	4.12699	2.78793	1.10704	3.29508	2.46941	1.35586	4.35641	2.85204	5.62996	3.39913	4.66978	1.01715	3.05981
ZMYM6NB	5.96919	1.02574	0.542137	4.37913	3.05718	2.04744	5.84184	3.09717	0.670812	-0.175115	2.08587	-0.152405	4.96483	0.809281	6.88904	7.90031	3.05953
PGF	0.129084	3.7267	3.69818	4.68601	4.98627	2.93081	4.31074	3.06206	-0.276403	-0.175115	3.82509	6.95105	0.473592	4.19113	5.42186	0.995222	3.05852
CERKL	7.36085	4.36162	1.05029	-0.278741	4.37355	3.53026	4.03534	2.53726	5.45541	2.22996	2.56934	1.72007	4.06169	6.40845	-0.271271	-0.209454	3.05841
ALG3	5.33984	2.34919	3.82069	-0.278741	5.14828	2.33542	5.45365	0.110575	-0.276403	4.47447	4.36519	2.33161	3.91569	1.43652	7.36536	1.0378	3.05807
KCNS2	6.12717	2.63361	2.08572	0.202646	3.04048	0.0517139	3.05825	2.72799	5.47602	2.56902	5.59174	2.7152	5.93501	-0.247221	1.44486	5.51551	3.05798
MGAT4B	-0.260273	-0.332719	1.86054	1.27428	4.16938	2.95465	6.65557	4.07064	4.4346	1.42662	2.2321	3.97552	3.24563	2.24648	9.55875	1.40957	3.05758
RAVER2	5.39841	0.517895	1.92237	5.66744	2.15261	1.45304	1.48214	3.18475	-0.276403	1.99556	0.622726	10.0952	4.95434	5.35202	0.938972	3.45914	3.05751
LIFR	6.3386	2.02789	-0.370188	4.44415	1.55267	0.234545	3.7475	3.78558	2.89219	3.23404	3.90813	1.2814	4.6008	-0.247221	5.6959	5.79384	3.05749
RBP1	6.52706	2.84034	2.62737	6.0579	1.04922	0.518209	2.70161	1.74556	5.3236	7.51978	3.7763	5.08756	0.854735	1.32786	1.15821	-0.209454	3.05662
DZIP3	4.87981	2.39425	2.93631	1.3726	1.98662	3.49956	3.80167	3.94303	6.57346	-0.175115	3.159	4.63179	-0.195994	5.78587	0.539893	3.76159	3.0559
METTL24	4.65782	2.77266	1.95642	3.20015	2.08021	3.44021	2.49737	3.23315	4.40728	1.5561	0.592819	3.94219	-0.195994	5.29858	3.11748	6.33194	3.05552
ANKRD13B	5.41205	3.34856	4.30821	2.73128	2.85445	1.71181	5.07623	3.17389	0.231631	1.89914	3.25096	4.52833	0.473592	5.61002	2.10021	2.17497	3.05534
SFRP4	5.71724	2.49424	1.40006	6.17687	0.28737	0.679608	3.74312	3.97539	6.54746	1.63791	0.990115	1.54059	0.880014	4.27832	5.22809	3.3028	3.05495
ACVR1	5.19751	3.13357	3.9063	4.86897	4.05939	1.57987	1.48141	3.42143	2.13594	3.73767	2.96148	-0.152405	4.40398	0.470436	6.22368	1.44801	3.05483
CRLF2_X	4.78259	1.4188	3.39069	5.47384	3.15003	2.42902	5.27657	3.76683	1.71362	0.295305	2.0134	2.10424	1.74399	2.15418	5.75914	3.39929	3.05447
SOX5	5.0725	4.3445	3.51533	1.29855	-0.431172	-0.493483	3.04997	0.110575	6.53186	3.80674	5.39817	-0.152405	5.76373	-0.247221	5.19125	6.11118	3.05438
PLGLB1	2.86305	2.75758	3.76151	2.98765	3.49296	3.21499	4.82472	3.16082	5.39321	-0.175115	2.69282	4.26343	6.57886	0.470436	2.78521	-0.209454	3.05392
CALY	4.2199	3.47686	3.60078	0.573912	3.40631	3.15651	3.5224	0.450752	7.40802	1.4895	-0.325236	2.73768	9.1616	5.90863	0.283028	-0.209454	3.05382
TRIM48	2.80981	1.93627	0.972516	5.75304	3.05718	2.74698	3.88395	1.51666	2.5659	-0.175115	0.220379	4.84703	3.83989	7.57191	3.93338	3.37454	3.0534
METTL1	1.37536	5.09575	1.20207	3.05735	4.66494	2.32338	4.20326	2.24525	3.11909	4.88571	-0.325236	6.05991	4.44458	0.884577	4.191	1.41565	3.05266
BTNL9	5.30656	3.2159	3.94873	2.33233	0.28737	3.10235	2.22709	3.86114	6.64836	1.03805	4.81781	-0.152405	1.40715	3.13345	0.283028	7.38269	3.05247
ATP10A	1.25046	3.76514	2.37799	3.23243	2.64317	0.770424	2.95067	4.24155	0.623448	5.11232	5.78061	5.24827	1.7263	-0.247221	6.99349	2.36566	3.05217
HIPK1	3.89661	4.2407	4.3032	6.30117	4.84039	0.636375	4.23521	1.47076	0.623448	2.91232	4.51529	4.97536	4.20827	-0.247221	2.13007	-0.209454	3.05203
NES	4.98424	5.44675	2.46514	4.95532	3.40136	2.83061	4.98996	3.70985	2.35502	7.48341	0.419645	2.94573	1.3673	-0.247221	0.384673	1.33216	3.0515
hsa-mir-3960	-0.260273	5.75406	2.34832	3.37954	1.70584	3.92536	5.58009	2.51142	0.231631	1.65749	-0.325236	7.93158	3.07598	2.34615	6.0168	2.93877	3.0511
OR5D14	3.6937	4.63615	-0.370188	5.4359	-0.431172	4.35366	4.31539	3.44322	0.258371	-0.175115	2.43883	4.33714	1.99997	5.07782	4.7123	5.09002	3.051
LARP1B	2.30013	3.47206	3.60748	5.16583	4.81423	1.26983	5.01058	1.43778	6.76164	-0.175115	0.109079	1.92037	2.00236	4.00245	6.92938	0.17595	3.05025
ADAM32	3.84798	2.34768	3.55694	5.2284	1.04922	3.46043	1.92319	3.27871	5.61984	1.88544	1.9648	2.70989	3.33785	0.804128	4.42072	3.35391	3.04932
SLC9A4	3.4279	4.52725	3.91934	5.15058	0.653199	3.02167	-0.416093	2.87212	1.2477	4.30193	1.71907	7.68562	5.56436	1.95243	-0.271271	3.43173	3.04922
OR10AG1	5.20565	3.66709	2.3822	3.56159	4.02992	1.81237	4.68335	2.66249	2.34298	1.45488	3.64576	5.5003	-0.195994	3.65551	3.69881	0.678833	3.04911
INSM2	2.08255	4.6594	0.717251	-0.278741	3.17466	4.93004	5.32609	1.7214	1.72449	4.61875	0.794821	-0.152405	0.990006	7.68726	5.03566	5.74594	3.04857
ERP27	3.25028	0.398249	0.372792	3.44192	4.689	1.93728	3.62852	1.26062	2.00363	1.84148	2.78388	2.79444	9.80882	2.6123	4.99224	2.95994	3.04846
NUCB1	-0.260273	5.14943	1.74325	2.27378	3.39129	2.63892	5.61578	1.94283	0.507026	1.56221	5.01849	2.20124	6.1546	8.8892	-0.271271	2.21595	3.04828
CHD8	3.04347	0.517895	3.63521	4.76824	2.09028	1.95105	3.51562	2.29384	1.24987	3.87606	4.63759	1.88331	1.7263	4.96209	5.54782	3.07229	3.04818
NAGLU	2.88251	3.64864	1.85616	1.25007	-0.431172	6.20801	1.72606	3.16402	1.98816	5.75458	1.8094	1.81065	1.20808	7.44571	5.0649	3.38208	3.04799
CD164	3.75438	1.6398	0.542137	5.13308	2.34963	3.98207	2.71013	1.54911	3.16358	3.16703	3.07131	-0.152405	6.66791	7.09494	3.69758	0.396896	3.04795
KCNN2	0.648766	5.01118	0.512847	1.0553	3.71477	2.43628	6.89639	2.41137	7.7964	4.40726	0.914321	2.07729	0.990006	1.7113	4.37239	3.81067	3.04791
HLA-DQB2	3.85558	4.20459	1.32174	3.74172	2.53037	3.58515	3.57533	1.90035	4.09387	-0.175115	1.21724	3.03118	5.67866	4.8382	4.12249	1.23268	3.04713
ICOSLG	5.27121	-0.332719	1.2575	3.88001	5.4029	4.17581	5.0002	2.31438	0.231631	0.445975	3.56108	9.39759	5.47565	3.14287	-0.271271	-0.209454	3.04646
COQ10A	4.83442	3.3442	1.00733	5.21673	3.40227	2.37918	4.66375	2.29875	4.20404	-0.175115	0.419645	1.27391	6.37275	6.96791	2.73775	-0.209454	3.04613
LPHN3	4.62337	4.50442	0.544678	2.04019	3.03748	2.72548	3.08308	4.16392	6.86954	3.48785	1.6517	-0.152405	3.0405	1.66973	0.283028	7.16226	3.04593
DNAH3	5.46616	1.76564	1.48172	3.29787	0.28737	2.10388	5.06637	3.38608	3.3832	3.0961	1.82802	1.95526	1.79164	6.1735	5.47918	2.15855	3.04503
SSPN	2.61042	4.03812	2.12343	0.42428	3.63921	2.19561	5.3277	2.674	6.39061	2.59	1.63739	0.498868	-0.195994	2.34615	6.40956	6.00939	3.04492
TFAP2C	0.129084	3.66034	4.81117	4.74619	2.83048	2.30074	1.73745	2.81896	4.04553	-0.175115	4.64745	5.00811	4.58339	8.05152	-0.271271	-0.209454	3.04466
RP1	1.67427	1.21743	0.700092	3.93273	2.34963	3.38786	5.2496	1.44918	1.78612	1.64465	4.10972	3.00245	5.73784	5.509	7.16166	-0.209454	3.04392
CABP4	1.71142	5.47498	3.89905	2.55246	4.36342	4.4487	2.59049	0.841876	2.04543	6.67835	0.97771	4.41014	5.97386	1.57647	1.35106	-0.209454	3.04287
HECTD3	2.27693	5.11868	2.67179	3.02585	-0.431172	4.14536	4.77867	3.71382	-0.276403	6.72889	2.13335	-0.152405	0.473592	7.5909	5.40064	1.48084	3.04246
TECPR2	5.19305	0.822065	1.77853	2.1512	5.07452	2.23199	4.7776	-0.0712876	1.36572	0.445975	0.515472	1.79192	8.50207	6.70771	6.99586	0.396896	3.04246
ACSBG1	5.14788	-0.332719	4.25177	1.44409	5.1619	0.826647	2.3335	3.81273	5.47821	2.66844	5.65589	-0.152405	2.85056	5.09379	0.384673	4.05408	3.04244
ARPC1B	3.83806	4.19312	2.33661	-0.278741	2.01552	2.08933	4.9135	2.33649	5.79653	2.52672	4.78501	2.09585	4.93142	0.804128	2.83121	3.45549	3.04189
SMYD3	3.24181	5.47185	3.6051	3.79353	0.653199	2.05344	5.17292	1.31036	6.23133	1.06707	5.18161	-0.152405	5.47606	3.42745	2.32516	-0.209454	3.04056
EPPIN	2.92216	2.48437	2.04585	-0.278741	3.73215	1.7284	6.74974	0.942122	2.97834	4.78377	4.2954	-0.152405	6.95112	0.884577	8.78486	-0.209454	3.04014
E2F8	2.24809	2.49744	2.74561	4.95908	1.87736	2.65515	3.81991	1.98075	2.32089	2.41431	2.03577	8.69929	4.86856	2.70628	3.02287	-0.209454	3.04012
hsa-mir-6715a	1.96986	4.96641	2.99793	1.18085	2.95562	3.76762	4.39532	3.03231	2.79517	1.18051	0.0472042	2.05539	6.50397	4.36249	4.35516	2.05944	3.03908
ABLIM1	0.641296	4.33152	-0.370188	5.03394	4.59359	2.80457	3.15602	3.30735	1.51876	1.5561	2.59423	6.20708	3.90697	1.80101	4.33072	3.20821	3.03882
OR10G7	6.16184	1.4552	3.1389	1.01144	2.82538	-0.493483	3.37242	2.14127	7.32491	2.44509	2.4582	-0.152405	2.60681	2.29598	6.54064	5.48847	3.03879
SRBD1	2.59739	3.59017	1.60442	2.76322	1.70584	3.42066	3.43946	2.9473	4.96951	6.55507	0.706887	4.1675	-0.195994	8.03138	2.52622	-0.209454	3.03872
OR2B3	3.75762	4.95784	2.90243	1.23441	2.83048	2.47729	3.84071	0.418743	4.60775	-0.175115	-0.325236	3.71462	0.473592	7.69464	7.81724	2.38669	3.03836
OR12D2	4.98681	-0.332719	3.2662	4.58233	2.89281	2.86386	2.20072	2.587	2.95371	3.81539	3.34832	2.92275	2.83176	2.65874	5.52344	1.51136	3.03828
MYOCD	1.33663	3.96187	1.7022	3.30362	3.3059	3.47217	2.9236	0.993126	-0.276403	6.48263	-0.325236	8.17148	7.27702	2.24811	2.73957	1.28913	3.03784
ONECUT3	1.76237	3.96675	2.37433	6.36856	2.75044	4.47101	1.97179	3.73567	5.10756	-0.175115	-0.325236	2.10424	3.42642	7.07042	-0.271271	4.26312	3.03757
TEKT3	4.64826	0.595581	-0.370188	4.10604	3.35899	2.99597	2.51108	2.45981	4.20693	0.734766	-0.325236	2.20124	7.78402	5.48872	3.05208	5.15003	3.03738
DDX23	5.12736	-0.332719	2.05233	4.27504	4.49622	3.24514	1.10704	0.993126	2.58899	5.67753	3.25219	2.65245	6.90516	3.59835	1.04062	1.91553	3.03715
DNER	1.61269	3.22356	0.60706	3.28117	4.27324	2.83087	5.89879	2.23657	2.80955	2.03841	1.40477	4.24357	4.51939	1.10942	4.59669	3.90515	3.03693
GJA9	5.53776	-0.332719	3.36542	4.1178	1.29698	0.290349	4.86813	1.94478	6.25537	1.83487	5.98864	5.95877	3.35978	-0.247221	4.02025	0.33131	3.03689
IL6R	-0.260273	2.16163	3.36471	4.00946	3.56061	3.01077	5.21612	0.876822	-0.276403	-0.175115	6.47126	3.49586	2.52061	5.369	6.19385	3.04914	3.03675
OR5F1	3.07332	3.98461	3.43737	5.28073	1.98662	2.01594	3.89299	3.0424	0.825772	2.23475	1.31343	4.04277	0.990006	2.46606	8.27909	1.72035	3.03664
UCP1	2.23252	5.99095	2.70749	3.57127	4.18223	0.723546	3.43159	1.01849	0.670812	6.20421	-0.325236	3.17619	3.65726	6.14804	1.71414	3.47764	3.03632
TRIM21	2.54057	1.87886	4.54143	1.27913	3.45261	1.34693	3.56287	1.82467	5.87327	2.61455	3.47458	1.65243	7.11403	-0.247221	6.38191	1.28518	3.03599
MPP1	4.23786	4.06534	0.78045	1.74899	4.48244	3.62552	3.95485	2.25521	4.71838	1.89914	3.63152	2.45269	5.29738	4.28274	1.35106	-0.209454	3.03588
TRAPPC6A	1.0605	3.00506	2.1519	4.61383	4.94817	3.45226	3.76521	3.61272	2.43527	5.92825	1.29443	1.91263	3.03736	1.02392	3.06834	3.24583	3.03473
RDH10	3.5491	0.660253	3.57942	3.80211	4.16642	-0.493483	3.8483	2.74783	-0.276403	3.18534	3.66968	7.86694	3.1619	-0.247221	3.68303	5.65073	3.03462
NXT2	1.18484	2.04171	0.693822	1.96903	3.24645	4.81392	3.91957	4.08941	1.79415	1.69065	2.83088	8.15365	-0.195994	5.50343	3.23828	3.573	3.03418
ATG10	2.06479	4.65655	2.06606	1.1273	2.19627	2.5191	3.97479	1.09721	2.87844	1.35586	5.42177	3.78394	2.22843	6.24837	5.05917	1.86644	3.03403
CYP51A1	3.00561	0.032765	0.547513	-0.278741	2.65109	2.26695	4.71624	2.37336	1.36723	2.61217	-0.325236	5.00804	7.0042	6.02975	8.20257	3.32654	3.03375
EPT1	0.919543	0.881129	0.814239	5.83448	2.5697	-0.493483	2.52495	4.26036	2.07432	-0.175115	4.77217	6.02592	4.65876	2.51577	5.9055	5.44886	3.03357
RSG1	2.26592	3.56798	1.9444	3.74196	4.70671	2.84591	4.24609	3.14839	4.22086	6.10798	0.149407	-0.152405	3.77152	2.77021	4.23081	0.970849	3.03354
FDPS	5.77132	0.568189	0.310615	-0.278741	2.75276	3.97544	3.39267	2.91219	-0.276403	2.68741	-0.325236	4.99464	7.02699	6.53921	4.07106	4.41372	3.03349
HSD17B13	1.21169	2.19732	2.41552	3.93489	2.86532	2.85561	4.58277	2.71793	6.30396	-0.175115	0.710747	2.94252	6.86653	-0.247221	3.52651	5.82444	3.03334
CABP7	1.96986	0.809692	2.49892	1.16542	4.97337	2.95148	5.52837	1.42248	-0.276403	4.36975	2.14965	2.07729	7.96566	1.32786	7.45023	2.14693	3.03316
CDK9	3.91554	-0.332719	1.25951	2.37874	3.84049	3.01835	5.57032	1.42608	3.3219	1.08568	1.87445	3.59263	7.01904	4.51417	5.86354	0.17595	3.03273
TMEM2	3.44634	-0.332719	2.73995	0.202646	5.62441	3.03097	2.75332	4.07839	-0.276403	1.7272	2.40479	2.37457	7.36311	0.470436	7.96713	4.94862	3.03267
FARP1	-0.260273	0.568189	3.03625	2.83079	4.01503	3.33497	4.95859	3.78861	2.53841	-0.175115	2.75687	2.11502	2.94752	3.96068	6.13141	5.96239	3.03183
DAPK3	2.04797	-0.332719	4.71891	3.34212	4.44849	0.154814	5.01418	1.38425	3.09771	-0.175115	5.19798	-0.152405	7.54475	3.3481	7.71865	1.14121	3.03118
ESCO1	1.70754	1.75879	3.76424	1.95352	3.46702	4.03398	3.06281	2.71542	2.77897	-0.175115	2.27377	6.65676	4.89662	4.5692	1.39044	3.63906	3.03081
TCERG1L	6.01875	0.0925883	0.918659	1.73323	4.28963	3.52165	4.59752	3.21534	5.42232	1.18051	1.31343	2.70033	4.31637	2.66397	3.08096	3.42642	3.03073
LIPH	7.06404	2.46344	0.468893	2.50838	1.02757	4.4068	4.0856	1.42881	6.35187	2.41771	2.92462	1.35348	7.35289	5.1143	-0.271271	-0.209454	3.03048
hsa-mir-590	3.5384	3.76099	0.60706	5.64673	3.91588	-0.493483	1.87722	4.04114	5.91289	8.14897	1.06839	-0.152405	3.34869	-0.247221	4.38247	3.12137	3.02982
EVI2A	2.31039	-0.332719	0.573147	5.74329	2.91481	1.8991	1.52495	3.9503	3.71137	1.32207	2.07047	9.77409	5.00449	4.09757	0.384673	3.52745	3.02972
C10orf114	5.34257	3.47036	1.11687	3.70919	3.54297	2.8082	2.36561	1.57428	4.41403	3.77217	2.00706	5.77229	2.64255	-0.247221	2.07134	4.10674	3.02931
PRLHR	1.54228	5.72651	0.633048	2.17693	5.58743	1.61964	4.4853	0.698351	-0.276403	4.15774	0.946875	3.41873	9.7492	3.53265	4.06793	0.396896	3.02894
CLEC2A	-0.260273	2.34172	1.81906	0.904166	4.81544	3.58839	6.29546	2.92704	1.0562	1.79249	-0.325236	4.56953	2.84187	1.60355	8.85273	5.6381	3.02876
PLAC9	1.39651	3.16513	3.77619	2.83064	3.16459	4.45661	1.30104	2.5839	4.66621	1.42662	4.33958	2.37457	2.25391	10.5483	0.384673	-0.209454	3.02869
C1QTNF5	2.99956	4.70914	-0.370188	3.00643	2.32194	2.54106	4.00325	1.57898	2.72682	2.45397	0.918685	3.96348	5.61816	5.63596	4.71299	1.61846	3.02742
BICD2	2.66905	3.53413	0.468893	2.91985	5.12645	2.86374	5.45668	3.4503	2.61105	1.2792	1.10227	3.36899	4.88122	3.23966	4.22671	1.23987	3.02738
hsa-mir-8062	7.55274	1.09462	1.55848	-0.278741	3.92751	2.62948	0.87407	0.67164	7.65779	2.79202	4.40475	5.29455	3.42642	3.95505	1.75101	1.12596	3.02733
CSRNP3	4.46117	4.57094	0.314627	3.98195	4.55535	-0.493483	4.41154	0.319836	3.72636	2.18676	-0.325236	4.4721	5.34709	6.90506	4.19904	-0.209454	3.02648
ARSE	1.0605	-0.332719	2.16186	7.12995	3.94286	2.80123	2.34238	1.26795	0.739664	-0.175115	2.7073	8.79499	5.06431	7.43094	0.938575	2.54847	3.02645
ASTE1	3.47888	-0.332719	3.71346	1.09516	2.67073	3.62114	1.06669	3.48046	0.231631	2.51714	3.95275	-0.152405	5.95815	5.70123	4.75217	6.65272	3.02545
KIAA0141	2.50833	0.420604	4.47587	1.01144	0.28737	3.11673	4.71285	2.70522	4.46161	-0.175115	4.62862	4.3176	0.880014	3.01955	6.02806	5.99255	3.02446
ADAT1	2.22791	4.53029	0.9403	6.10364	3.121	1.79288	5.11324	-0.0211358	2.05672	2.26574	0.878358	8.75816	4.9872	1.52178	3.17522	0.93766	3.02431
HIST1H1T	1.08884	1.74047	0.958373	1.48765	3.79865	3.40303	4.80856	2.77188	2.71681	-0.175115	-0.325236	2.40706	8.85872	6.21989	3.26285	5.36445	3.02418
C17orf78	5.26514	0.994079	3.41703	1.29855	5.78443	2.85191	3.31492	0.797012	4.67604	-0.175115	1.67518	2.01941	5.27894	6.03117	3.74091	1.41284	3.0239
GSG1L	2.45473	0.881129	3.54082	3.93387	3.51516	2.70261	2.49013	1.27081	4.8938	-0.175115	4.90518	9.83465	0.990006	0.473954	5.42374	1.244	3.02372
HSPA13	2.63502	0.196353	-0.0277804	5.51511	1.92591	4.44533	3.80456	0.782402	2.18738	-0.175115	1.70833	9.55791	-0.195994	8.98882	3.61543	3.40455	3.02301
PHYHD1	7.18742	-0.332719	1.85814	-0.278741	1.34002	2.90855	3.32165	2.40487	9.43874	-0.175115	2.73371	-0.152405	4.98137	1.6762	6.69489	4.74753	3.02213
MYBPC1	2.39898	2.77336	2.13938	2.64356	4.43056	2.47629	5.91399	3.06745	4.07316	1.37106	3.88903	4.24976	3.369	1.02392	4.73486	-0.209454	3.02156
RBMXL3	3.474	2.1301	2.50515	1.23441	3.16459	3.68744	1.52839	1.11076	3.81198	3.64702	3.4607	2.20124	6.78499	7.18156	2.62092	-0.209454	3.02086
FBXO32	3.45918	-0.332719	2.0435	6.48531	2.50797	0.771102	0.933954	4.0506	0.972143	-0.175115	4.43722	10.159	1.40715	2.2446	3.65946	5.70493	3.02051
TEX101	5.89615	2.53549	2.08592	-0.278741	3.27465	4.61978	3.54791	4.06331	6.15018	-0.175115	3.68986	1.268	-0.195994	1.31918	4.29116	6.22649	3.01989
RAB27A	2.99341	0.032765	3.42272	5.4573	4.81104	3.30794	3.43392	3.2128	6.01352	1.06707	3.52914	3.26337	-0.195994	2.81871	4.13616	0.995222	3.01869
GALNS	6.96258	0.830491	1.75338	2.42245	2.61756	2.0045	5.68213	1.14072	7.34659	1.06707	1.3784	6.49178	1.90546	1.44311	4.77877	0.47319	3.01864
CNOT1	-0.260273	4.22565	2.67026	5.85299	3.59062	3.10489	3.31565	4.12095	0.825772	-0.175115	1.84524	2.33099	3.29877	7.82631	1.49158	4.23034	3.01841
MET	-0.260273	4.33025	3.45096	5.07623	3.24892	3.34291	2.62438	3.19242	4.73008	-0.175115	4.62951	7.82774	1.19083	-0.247221	1.75101	3.58098	3.01835
PCSK4	-0.260273	1.63348	1.57252	1.81791	4.74233	3.11508	1.87722	2.56005	0.507026	0.445975	1.18539	-0.152405	8.05292	10.617	4.88284	5.69642	3.01834
FAM189A1	1.07215	5.18804	3.51956	1.06134	3.61136	3.44664	3.925	3.35658	0.231631	5.81663	3.9417	-0.152405	-0.195994	2.72154	4.68397	6.06373	3.01822
CD24	5.72774	3.76971	4.0015	4.42282	2.22153	0.770545	6.01416	3.00671	1.39517	-0.175115	1.79301	2.42266	4.88135	1.03075	5.87928	1.11001	3.01699
ANKRD65	6.51748	4.7638	2.3686	2.36928	1.13716	2.67695	3.74312	2.56712	5.20371	2.27329	3.30674	1.88331	2.56826	-0.247221	5.62768	1.51136	3.01692
HRH1	5.28311	1.03513	3.62946	3.59929	4.90077	1.48314	3.45259	2.70892	3.30877	2.72503	3.67041	2.29566	4.43133	1.82067	1.92077	1.99996	3.01656
DLD	5.98587	1.85595	1.56104	4.33605	1.93255	4.57313	4.89404	2.26069	2.974	-0.175115	1.26946	1.70636	2.08589	10.0604	2.58952	0.355153	3.01656
GMPR2	4.5447	3.73229	2.13759	0.477833	3.81852	3.88623	4.25941	1.46517	6.09067	-0.175115	1.42835	0.458508	6.62088	5.96247	3.76142	-0.209454	3.01622
TTLL4	5.84882	3.39757	3.03242	4.04897	3.92751	2.68443	3.90892	1.1398	3.31502	-0.175115	3.54752	1.95526	6.88905	1.03016	3.91801	-0.209454	3.01618
WDR13	6.58578	3.29835	3.1595	1.06134	3.22278	0.771102	2.65499	3.44809	6.35116	3.10112	-0.325236	5.29115	0.473592	-0.247221	5.33684	4.07206	3.01596
SIX6	3.2275	5.03831	-0.370188	2.58578	2.73295	1.76791	3.75456	3.5478	1.2477	2.46353	-0.325236	5.5274	7.32523	4.24768	3.38815	2.09449	3.01585
CYP4Z1	1.00174	2.01398	4.19653	2.44695	2.08021	4.05447	3.37995	0.391278	3.89416	1.23614	6.31438	0.742567	-0.195994	3.64415	6.03333	7.01881	3.01579
KIAA0930	5.02231	3.98751	3.10041	5.19567	1.58174	2.74295	1.5653	1.71511	4.80423	3.96533	3.54806	2.04905	2.59543	1.10942	3.48402	1.78476	3.01571
ARHGEF9	8.00987	2.07356	0.507674	2.02411	3.68009	3.99845	4.83531	0.653876	3.44616	2.36249	3.11727	2.5472	-0.195994	5.3514	6.04675	-0.209454	3.01555
RASSF2	1.93205	3.5479	2.25055	6.41581	3.60719	3.24164	2.26911	2.61642	3.80247	3.7861	3.82397	2.01714	1.7263	4.45296	2.96405	-0.209454	3.01526
CYSLTR2	8.88656	0.290345	1.58147	2.61323	3.52424	1.12228	3.25369	1.53643	8.65219	2.65373	4.47739	3.92356	-0.195994	1.40066	4.72694	-0.209454	3.01483
FLG	5.53653	3.98216	3.23447	5.42322	0.28737	2.64917	2.4602	1.26133	6.83565	1.86628	1.87835	-0.152405	4.65736	0.809281	6.13931	1.35426	3.01391
C1orf151-NBL1	2.71309	4.46763	3.88626	2.2557	3.35899	2.99199	4.29992	4.10417	2.04543	0.514038	5.13076	3.5964	1.5496	2.15572	3.04147	2.11122	3.0139
KLHDC9	3.26322	-0.332719	3.20769	2.16366	5.62538	2.44227	1.91348	0.391278	6.34954	1.63791	4.93813	-0.152405	10.7099	2.41861	3.83489	-0.209454	3.01259
ZC2HC1B	2.8226	0.568189	3.13396	6.24849	3.28824	0.178349	6.00949	2.22686	-0.276403	2.23475	0.109079	3.20087	3.98776	1.6762	7.93907	4.85311	3.01254
ZBTB37	1.96207	2.10303	3.13589	0.962708	4.67792	-0.0425575	3.67659	3.09702	4.14823	3.03733	-0.325236	1.63754	10.2493	4.9563	2.97599	1.93853	3.01192
NFX1	4.99677	4.2822	1.7798	4.15905	3.32385	2.93462	3.78349	1.97202	5.88377	-0.175115	2.74592	-0.152405	5.04795	2.24648	-0.271271	5.62925	3.01165
ZSWIM7	0.641296	3.00483	2.53561	3.07106	4.99904	1.6333	4.91187	2.93566	0.258371	-0.175115	0.838791	2.77302	8.39056	5.13256	5.79694	1.43632	3.01151
WDR83OS	2.71035	3.5194	3.78896	5.19875	1.00591	3.45263	4.18634	2.72671	1.87199	3.14765	3.24055	1.42308	3.13134	3.90023	0.709476	4.14335	3.00979
DCAKD	2.75395	2.08114	3.32603	2.21556	5.11188	2.55216	3.42565	3.21776	4.33612	-0.175115	2.98297	3.75641	4.26388	1.03016	4.51861	2.75428	3.00947
KIF18B	3.42132	1.64364	0.830922	2.84807	4.48825	4.14766	2.51847	3.6898	2.56063	2.95741	1.75978	2.28458	5.33672	4.39771	1.81447	3.44448	3.009
FAM25A	5.25571	3.38294	1.05761	2.91662	2.45714	3.18561	4.7367	2.77348	4.28234	3.83914	1.08319	1.45297	0.880014	4.23706	6.2603	0.33131	3.00826
PDK4	2.44444	3.66293	3.37426	0.202646	5.35841	1.40193	-0.416093	5.0106	4.20799	4.18654	1.40186	-0.152405	8.99784	2.3644	-0.271271	6.35187	3.00787
LECT1	2.10404	0.609828	3.98514	1.86544	3.92738	1.08802	5.54253	1.1626	5.31738	-0.175115	5.91854	-0.152405	7.99691	1.32686	5.65716	1.94804	3.00765
SLC23A3	5.18419	3.0337	2.86184	4.49101	2.66611	1.66741	4.10674	3.60844	4.5618	1.74385	4.67942	3.40026	3.48659	1.32686	-0.271271	1.56712	3.00713
APOL1	-0.260273	0.62166	3.72427	3.15503	2.31698	4.1786	3.7419	2.23049	0.825772	-0.175115	4.89328	3.48752	4.12001	11.2551	1.15821	2.83108	3.00653
IGF2	4.03056	4.03069	1.49103	0.904166	1.76777	2.12399	1.8305	4.67803	3.93882	2.58241	2.06276	2.04905	4.29381	1.60223	4.32291	6.39025	3.00619
PTGDR2	3.20386	4.32229	0.929369	3.32464	3.38679	1.05195	4.47483	0.738492	0.231631	-0.175115	2.83333	2.6845	7.10315	2.90194	7.38777	3.69313	3.00579
YTHDC2	4.47907	3.21621	2.6985	2.08706	2.22153	2.62896	5.28296	0.110575	2.73577	6.39612	4.35951	-0.152405	2.18901	2.91713	6.04635	0.872074	3.00553
MCM3	6.43136	0.943202	4.03664	0.82962	3.01028	3.23262	0.683961	4.75942	9.68055	2.49551	1.45994	-0.152405	4.6687	-0.247221	-0.271271	6.51156	3.00453
CACNA1F	6.14707	3.87467	1.05291	-0.278741	1.00591	3.32291	5.23373	3.20996	2.75204	4.74897	1.9694	1.63754	5.03985	2.76217	2.4701	3.12193	3.0044
TOB1	3.71077	5.84922	2.88876	2.45375	3.61327	2.27391	4.56037	3.5211	4.84993	-0.175115	2.46024	-0.152405	2.99978	2.76317	5.49942	0.946757	3.00393
PTPN9	2.99245	5.08313	2.36731	3.26207	2.84207	4.10412	1.44077	1.89933	4.72992	4.70175	1.23965	3.14114	2.83195	2.88313	0.710528	3.83118	3.00378
hsa-mir-432	5.91684	2.50269	0.679306	3.13032	1.58174	2.74179	1.94195	1.55177	4.46864	2.10265	0.915718	1.61443	6.25573	6.24946	0.283028	6.12033	3.00352
FAM21B	3.59395	6.12046	1.08365	3.03841	2.67274	2.92214	3.32165	3.90397	2.75921	4.43788	0.220379	2.28458	2.18842	3.96333	4.59853	0.946757	3.0035
CD86	2.5047	-0.332719	0.911059	3.2537	3.18843	3.81183	2.33262	0.892028	3.70922	-0.175115	-0.325236	10.706	7.73066	7.13777	2.90511	-0.209454	3.00254
PIGT	-0.260273	3.02002	3.61105	-0.278741	1.02757	3.28875	5.02348	2.89474	3.97501	7.13733	3.72506	-0.152405	1.14318	5.77801	1.64817	6.44801	3.00181
ZNF572	5.73843	1.39674	2.89192	3.84387	4.20826	4.02275	1.28615	0.319836	0.890825	-0.175115	4.34026	1.98858	5.8239	8.10684	1.59432	1.73231	3.00062
ULK1	0.880523	3.51708	2.64991	4.61675	1.02757	4.46456	1.97179	4.8763	0.909712	3.76971	1.67772	2.86724	4.48639	1.66914	1.24397	7.36657	2.99968
FEZ1	3.64718	3.6104	1.41142	2.91384	4.08487	2.39323	4.92069	2.38883	6.8074	1.68816	3.98509	4.74824	0.784932	3.00339	1.04062	0.561354	2.99935
XCL1	5.18917	2.75453	3.43291	0.684032	4.99852	2.6512	3.36195	2.92834	0.975886	4.41884	1.57552	6.18784	1.90546	1.66291	3.06875	2.19024	2.99913
ITGB3	-0.260273	4.07954	2.6798	0.477833	7.27696	0.391581	3.52634	-0.462412	1.2477	-0.175115	2.34569	1.42308	13.4266	1.996	4.5714	5.43907	2.99899
SOX11	-0.260273	0.420604	3.18948	0.682532	4.1199	3.70405	2.93596	2.86204	-0.276403	2.7004	2.25279	-0.152405	6.84452	6.96137	5.67229	6.3255	2.9989
CRIP1	3.0322	4.53194	1.08194	2.79031	3.16459	3.06489	2.83292	3.35037	4.19864	2.16717	1.75503	-0.152405	7.67323	1.57647	2.74418	4.16123	2.9983
SLC7A7	6.64497	0.64683	0.586962	-0.278741	4.2115	2.00861	2.15754	3.38364	0.793144	5.07161	3.22749	4.14166	7.44822	1.40653	1.3528	5.16426	2.99794
GJA3	2.92364	2.58075	1.82828	2.43852	5.15183	5.68228	3.29945	1.09318	0.832461	-0.175115	-0.325236	1.95526	6.66838	9.55693	4.66303	-0.209454	2.99776
ADPRHL2	3.64854	0.845911	0.748643	5.80413	3.22278	4.06611	0.548071	1.84503	4.41176	-0.175115	2.02662	3.4944	3.49934	8.03897	0.709476	5.22166	2.99727
LYPD6	2.03048	2.58269	1.44462	0.682532	3.7729	2.78714	0.632248	2.32887	1.993	5.13086	1.81551	8.34612	7.94021	3.10505	3.18238	0.17595	2.99691
ZNF792	4.53231	4.93773	1.28987	3.26786	4.17061	3.08693	0.0879045	3.37496	3.62006	4.83839	4.07409	1.03348	9.06943	1.03075	-0.271271	-0.209454	2.99585
ZMYND19	-0.260273	3.80269	1.24487	2.34635	3.57004	3.59777	4.67777	3.75159	3.1716	-0.175115	2.17837	-0.152405	8.80213	4.17963	5.38445	1.81402	2.99584
GABRR1	3.17556	2.41774	3.92788	1.31101	1.76777	0.416465	7.44699	3.73672	1.36723	1.54608	4.15569	4.65287	2.65981	3.11855	4.71348	1.51161	2.99534
BAI3	6.1887	0.822065	3.13474	1.80493	0.653199	2.0386	4.44533	2.25784	6.76023	4.44567	-0.325236	1.68034	1.79164	1.74158	8.46356	2.022	2.99532
OR5M9	5.35584	3.45657	1.87419	5.02714	-0.431172	4.05818	2.84583	2.72781	3.69597	-0.175115	0.838791	-0.152405	6.19878	5.79719	3.62049	3.18365	2.99511
SULF2	6.56944	4.38664	0.8113	4.07918	-0.431172	2.49155	3.39255	3.61212	3.63131	2.73168	-0.325236	5.63536	0.854735	6.60558	-0.271271	4.14661	2.99502
NPRL3	5.80255	3.81367	0.657034	4.56598	1.92591	-0.493483	3.22386	1.59351	6.51009	1.76626	3.04415	4.44953	3.3413	0.391764	5.46037	1.86644	2.99493
C20orf78	1.61269	3.6667	1.71075	2.66009	1.67412	1.83825	4.86306	4.26429	1.36572	3.39404	1.02713	1.2814	2.29097	5.08016	4.61366	6.56072	2.99398
ACSM2B	3.19965	4.35656	3.10765	6.19546	1.00591	2.66459	4.27339	4.2567	3.96258	-0.175115	0.370103	3.30432	3.23945	1.80101	4.58916	1.74482	2.99351
MPZL3	2.81191	4.23627	0.60706	3.86045	2.96173	2.35788	4.13525	3.76943	-0.276403	5.64246	0.220379	1.2691	6.98843	-0.247221	6.45731	3.08067	2.99217
NUP153	6.89412	0.830491	0.507674	1.25335	3.73546	4.14549	2.21732	3.52763	7.3159	2.48738	0.444042	2.65997	6.97021	3.55914	-0.271271	1.59384	2.99192
TRAM2	2.72757	0.420604	2.62675	0.201145	5.24783	1.94938	4.77978	2.09068	5.87778	-0.175115	0.878358	2.50852	10.0176	1.60355	6.07772	1.0378	2.99187
hsa-mir-495	1.70127	2.32834	3.31241	1.1273	3.45261	1.60769	3.75208	2.59783	3.97174	3.95939	3.50204	-0.152405	6.86105	1.03016	2.67536	6.13998	2.99168
TOR1AIP2	4.10494	3.64481	2.33123	2.41184	1.67412	2.46608	4.89082	1.44861	6.59141	6.64444	-0.325236	-0.152405	5.89789	0.688875	5.75386	-0.209454	2.99137
ANLN	2.92572	0.764106	-0.370188	5.8949	2.97502	2.46105	3.90075	2.17396	4.74051	1.52494	1.43788	7.65461	3.14806	5.09597	2.19508	1.33391	2.99102
BEND5	2.78627	0.845911	1.06023	2.39409	3.11023	0.565841	4.55507	2.66519	5.43186	0.295305	-0.325236	8.54861	5.3745	-0.247221	7.11693	3.66556	2.9902
SLC25A37	7.14684	4.20552	0.173532	2.60831	3.66337	2.81102	3.15213	-0.0712876	8.01206	2.00344	3.71001	-0.152405	4.24376	1.40066	5.14432	-0.209454	2.99011
KIAA1324L	5.87501	3.49963	2.11755	2.49541	-0.431172	3.85997	3.99347	1.87181	4.34859	4.63245	3.54423	2.01941	-0.195994	10.6894	-0.271271	-0.209454	2.98994
DRD2	0.641296	-0.332719	0.512847	6.12173	5.9854	2.60587	4.34914	2.09278	4.59216	2.07228	-0.325236	4.81885	9.08577	0.391764	5.43298	-0.209454	2.98972
KIAA0922	-0.260273	2.68159	1.45679	1.81791	4.46559	2.82656	5.01671	3.73882	0.972143	-0.175115	2.17842	-0.152405	11.2676	3.0576	6.46785	2.46624	2.98913
SMYD4	4.91998	3.52941	0.764955	2.93612	3.20485	3.70867	4.50393	0.621488	4.11969	3.31815	0.622726	3.24815	1.83566	6.46812	3.62149	0.396896	2.98877
hsa-mir-639	1.2377	1.79596	3.65721	-0.278741	3.03748	2.87136	1.94195	2.93993	6.20508	1.12853	5.06644	1.84296	4.63347	5.51286	-0.271271	6.49517	2.98851
CCKAR	2.77063	3.32225	1.75994	1.01144	5.60383	4.15116	3.14216	2.63254	0.890825	5.12132	0.444042	-0.152405	10.2475	2.48787	2.40549	1.97733	2.9885
STXBP5	2.69435	1.91604	1.0186	1.48731	4.58261	3.70849	4.30952	3.93055	-0.276403	1.4735	3.95587	-0.152405	3.54823	5.5324	4.43986	5.64727	2.98849
GPD1L	2.59384	4.38128	0.771644	2.79134	5.44654	1.37579	5.73351	2.88773	3.01808	2.64725	1.84678	-0.152405	9.28359	1.32786	4.06384	-0.209454	2.98795
DRD5	4.42359	0.609828	-0.370188	0.95922	4.85673	-0.0509513	3.21633	3.61096	5.3356	0.445975	4.09364	1.88331	7.17628	4.29861	0.283028	7.03381	2.98786
FASTK	7.25292	4.47336	3.29765	4.4383	-0.431172	3.34435	3.41296	3.03354	6.7052	-0.175115	3.92711	4.56059	0.473592	-0.247221	3.9428	-0.209454	2.98746
TMEM63C	1.54287	4.01731	0.128491	6.04216	-0.431172	-0.493483	4.11202	0.621488	0.670812	6.47027	0.962317	10.1261	3.79114	-0.247221	5.16432	5.31806	2.98722
HBD	2.76952	3.60734	0.62717	3.3868	4.66392	1.56281	3.91874	3.95928	5.65101	5.74071	1.50701	-0.152405	-0.195994	3.67535	3.07179	4.00177	2.98718
SPDYA	6.17983	2.09249	1.81428	6.12153	2.61756	2.55652	0.87407	1.63344	7.28202	4.28782	1.40477	4.60574	7.05191	-0.247221	-0.271271	-0.209454	2.98713
GREM1	6.94944	3.8074	1.2895	1.43872	3.72539	3.12879	4.34626	1.52334	8.35825	4.73125	1.03232	-0.152405	3.89372	2.45866	1.45947	-0.209454	2.98629
FAT1	1.84464	4.72421	4.00179	-0.278741	3.33078	3.57069	3.21551	3.71687	4.95075	4.19143	2.1486	0.498868	2.83176	6.73849	2.49904	-0.209454	2.98595
SIRPB2	6.90793	0.996685	0.468893	5.70414	1.87736	-0.0509513	4.70009	1.464	6.23949	3.94751	1.05704	7.73024	1.10497	-0.247221	3.95439	1.91553	2.98563
C1orf54	6.61681	4.20003	-0.370188	2.55921	3.54392	2.01942	3.84231	1.83642	4.45812	3.05591	0.0472042	-0.152405	1.23847	8.65619	4.90487	1.30516	2.98509
OR4L1	4.05675	4.11424	2.02352	1.71264	5.93532	3.3793	2.32525	2.07674	0.909712	6.77715	1.62224	2.20401	5.67304	1.57647	3.58442	-0.209454	2.98509
ATG2B	-0.260273	3.88746	0.512847	0.202646	4.39889	4.43483	3.19611	2.64536	2.00258	2.34811	-0.325236	-0.152405	4.63336	10.3997	5.14216	4.68533	2.98447
SHCBP1	2.69519	4.79948	-0.370188	5.25945	3.65796	2.4393	3.37417	2.82751	1.13148	2.38735	4.90717	2.1515	3.09146	2.59656	1.02147	5.77879	2.98429
TMPRSS2	5.94361	-0.332719	2.65255	4.50573	0.841542	2.20976	2.20709	3.07869	3.12376	1.06707	0.737727	7.47993	3.04694	5.33131	3.98807	1.86644	2.98422
GIN1	5.37234	4.4138	2.08745	4.08322	3.46702	1.66734	4.4282	2.65017	0.793144	8.54103	1.5522	2.3037	0.538496	-0.247221	-0.271271	6.3361	2.98223
LOC100996485	-0.260273	3.97766	1.2366	5.7037	4.68566	0.598153	4.09897	-0.462412	-0.276403	6.80649	5.23645	5.82306	5.84603	1.82708	3.08354	-0.209454	2.98218
MIEF1	1.24033	4.68714	2.04935	0.201145	2.70396	2.53176	4.75101	3.46122	0.766404	6.41147	2.60993	-0.152405	6.93483	-0.247221	3.21697	6.54679	2.98204
TRIM29	1.79165	5.68136	1.59606	-0.278741	3.68027	2.30774	4.90552	2.48284	3.84869	5.85238	1.574	0.657084	0.990006	6.29062	5.62843	0.690355	2.98114
TTK	1.77616	0.913408	2.13741	6.21621	-0.431172	0.701375	4.88925	2.14225	1.39886	5.84322	1.01895	6.94226	2.34149	1.31918	6.76661	3.72007	2.98097
MSLN	3.41583	3.56639	4.34295	0.202646	1.6201	3.27119	0.680849	1.09515	2.38743	3.69389	3.01999	3.63353	5.39572	8.40316	2.78602	0.17595	2.98067
TNFAIP8L3	5.15591	-0.332719	2.11536	4.25124	1.92591	3.05545	5.36158	3.13221	5.36387	2.43405	1.10227	2.45269	1.86094	1.32686	6.3224	2.15922	2.98045
ITPKA	3.35926	4.60042	2.03159	3.22135	2.48631	4.54472	5.00218	1.5334	-0.276403	-0.175115	4.4329	1.03348	4.40176	4.58568	2.6297	4.27307	2.98027
hsa-mir-4734	-0.260273	3.82111	3.63125	2.08706	1.90297	3.04228	2.7011	2.25792	-0.276403	4.40863	3.3628	4.39375	4.94971	2.16195	6.35244	3.14797	2.98027
HS3ST1	-0.260273	4.28429	3.43417	3.49498	0.28737	3.57797	3.62392	4.34561	0.507026	1.76626	1.44444	-0.152405	5.42079	6.28266	3.85462	5.77198	2.98021
HIST1H3H	1.96207	2.0901	1.66634	2.2512	4.62556	1.77769	1.02095	3.7547	0.972143	3.91885	2.96404	2.86429	4.66115	5.35604	3.61069	4.18499	2.98005
CUX2	8.13894	3.82274	0.13143	2.64893	1.74611	2.26341	-0.416093	2.17686	9.05775	1.68816	-0.325236	5.06377	4.44458	2.24648	1.5017	3.48914	2.97992
OR5H2	2.51688	2.74867	2.22404	0.958838	5.91387	2.77043	3.76057	3.11138	3.84321	1.20319	0.915718	-0.152405	5.89686	4.13269	6.41177	1.41284	2.97928
IL15RA	4.91569	4.2672	1.67824	3.92201	3.75503	3.34854	4.34148	3.10975	-0.276403	1.27496	1.44444	3.59259	2.70483	4.99933	0.83614	3.75014	2.979
ZNF230	2.62187	-0.332719	3.61339	3.61197	3.49869	3.74222	1.88207	2.21457	1.0418	1.32537	5.30731	2.74468	3.69504	2.88313	3.95724	5.85725	2.97899
hsa-mir-1295a	5.16811	5.39761	0.128491	4.72096	1.6201	2.37918	3.56665	2.7659	-0.276403	5.51498	1.50701	4.47261	2.6746	-0.247221	5.12137	3.13663	2.97816
SH3BP2	-0.260273	4.78529	2.3465	2.1742	3.86608	3.1291	5.80098	1.58705	1.77968	2.08418	1.34044	5.24449	7.1357	3.2073	1.45947	1.96396	2.97776
LHFPL1	1.65459	0.0925883	0.915824	-0.278741	6.54211	3.52022	4.15456	3.35678	3.94892	0.658113	2.26126	1.98858	10.3332	2.60524	0.283028	5.60757	2.97774
FNIP1	3.80376	-0.332719	2.97015	-0.278741	4.48244	2.67984	-0.416093	3.56655	8.04533	3.59243	2.67456	1.95526	7.92555	2.91647	4.25548	-0.209454	2.97693
EPHA5	6.41561	2.23552	-0.370188	0.82962	1.29698	3.20385	4.24458	4.32983	3.70329	2.32304	0.334446	-0.152405	5.04485	5.93913	5.22523	3.0205	2.97649
CELA1	4.36403	0.660253	3.91466	6.84052	-0.431172	1.51569	3.67913	1.61444	6.47994	-0.175115	4.09147	8.19022	2.88877	1.53046	2.66932	-0.209454	2.97645
GAB2	3.39779	4.01052	1.71239	0.201145	4.3299	1.23378	4.26913	0.871599	4.69928	6.07908	2.03852	1.2691	4.04025	1.03016	5.38474	3.05485	2.97639
BAIAP2	3.90085	2.94404	3.26839	1.23441	3.64247	2.06781	2.84623	4.56751	4.63067	-0.175115	-0.325236	-0.152405	5.95802	2.56832	0.836734	9.79001	2.97517
B4GALT4	1.59032	4.41226	3.19281	5.09694	3.66337	1.87221	3.84071	0.369988	4.27521	-0.175115	4.71242	-0.152405	5.68267	2.0815	5.76842	1.35625	2.97422
LGR6	0.531605	3.84532	2.01336	4.93351	3.60876	2.90217	2.37484	1.41893	2.28166	2.02476	2.18643	7.537	8.89339	-0.247221	3.48395	-0.209454	2.97369
PHTF1	3.10832	0.420604	3.51721	5.88113	1.04922	0.265247	4.40166	1.59351	4.41981	-0.175115	4.08106	8.97335	6.3105	-0.247221	2.46872	1.50892	2.97356
DHRS12	5.83724	2.33529	1.14862	-0.278741	3.63921	3.05087	4.90582	4.73357	3.01139	1.68816	2.13439	-0.152405	-0.195994	2.76317	4.53943	8.41388	2.97337
LOC100507462	1.99041	4.17619	2.70146	5.22241	3.9932	3.12002	4.57836	0.450752	0.793144	2.92574	4.318	7.07473	5.6859	1.02392	-0.271271	-0.209454	2.97335
P2RY8_X	0.641296	3.47316	2.01032	2.90774	-0.431172	3.9206	5.80467	4.41496	1.59097	-0.175115	3.4561	1.88331	1.51883	5.44534	5.52469	5.58704	2.9733
NUTM2A	5.67018	0.809692	0.849695	0.573912	4.19701	3.791	3.88819	-0.0712876	3.25451	1.69065	1.574	1.79192	7.67402	8.90825	2.79445	0.17595	2.97326
hsa-mir-202	2.916	0.196353	1.73273	5.72539	0.309026	2.3339	4.00731	1.61713	2.61147	6.75081	3.84455	8.55111	-0.195994	2.79808	1.74974	2.61815	2.97286
FAM210A	5.69169	0.850066	2.21587	3.45574	3.97046	2.66587	3.92314	2.28061	6.94116	4.42464	2.0642	2.55955	1.71504	1.94108	3.07408	-0.209454	2.97273
ZNF597	-0.260273	1.21743	1.2747	2.02411	3.121	1.73597	5.29917	4.91521	3.08316	1.95819	0.622726	-0.152405	4.36598	3.30871	8.20225	6.81276	2.97054
RNASEL	-0.260273	4.76703	1.79921	6.00801	3.24892	1.45047	4.15247	2.90005	-0.276403	2.50897	2.19767	1.06942	3.42306	7.28485	2.68457	4.56799	2.97037
SIAH3	6.48692	4.63412	3.12478	0.684032	4.12163	0.10866	3.86338	0.391278	6.23217	2.11059	4.07438	0.657084	6.97331	-0.247221	2.52463	1.78131	2.97007
B3GNT3	1.0605	1.62099	2.62652	4.98163	6.86246	3.7251	1.59314	1.47859	1.99412	-0.175115	2.89476	1.96439	4.13314	6.68674	5.50514	0.561354	2.96959
OR6C68	5.37846	4.15486	2.11695	-0.278741	3.88833	1.3222	3.77364	3.51993	3.60149	1.8016	3.59512	-0.152405	4.69076	3.89247	2.71025	3.49845	2.96958
MORN5	0.699482	1.65277	0.232746	5.84608	5.0675	3.33097	4.35287	0.783201	-0.276403	-0.175115	2.90116	9.58763	2.06601	2.48481	6.83887	2.11122	2.96899
APOBEC3B	-0.260273	4.32715	3.97739	1.45553	4.42427	2.88899	3.75423	3.03742	2.47797	3.99644	0.838791	2.17844	5.02696	3.28814	3.5449	2.54444	2.9688
TMED1	5.73076	0.715652	-0.0277804	0.426478	2.97458	2.96345	5.93601	4.35331	0.909712	3.70816	3.66544	-0.152405	-0.195994	3.36053	4.84343	8.28851	2.96874
hsa-mir-510	3.90537	1.46044	-0.370188	5.34627	3.28972	2.40588	5.55955	2.10402	2.50216	2.7183	1.84725	2.5461	6.97083	0.804128	4.86802	1.54057	2.96865
RBM14-RBM4	3.60272	4.30226	1.42052	3.66655	5.24542	2.0056	2.3335	0.891867	4.81127	6.11242	2.1605	2.40706	-0.195994	2.34615	4.4906	1.89153	2.96825
CCNT1	1.05585	2.32391	-0.370188	1.09088	6.26304	1.52124	-0.416093	3.48141	2.1129	3.76639	2.22252	4.17037	9.85098	5.16457	2.46857	2.77389	2.96752
DPH5	3.19375	2.70771	3.44544	-0.278741	4.46603	3.33685	1.65327	3.36295	5.14917	-0.175115	2.24882	2.1515	5.05641	7.34137	0.384673	3.41538	2.96622
FUBP3	-0.260273	2.70565	2.78557	5.93108	4.89953	3.13279	2.97758	-0.0712876	4.44736	4.60963	2.11097	10.3922	-0.195994	3.81702	0.384673	-0.209454	2.96607
CENPO	3.25317	2.66816	1.69488	5.94074	3.88376	2.50036	1.82666	2.92027	0.825772	1.06707	0.487674	8.47949	5.09671	1.03016	0.283028	5.49784	2.96598
SERPINB3	3.62129	5.37004	2.04191	2.46158	2.96173	4.06697	2.73719	0.319836	-0.276403	8.33129	1.74869	3.29012	4.18631	7.07537	-0.271271	-0.209454	2.96595
OR13C8	3.68668	2.22334	3.82509	3.6461	3.90657	2.58211	2.73273	0.726912	2.87	1.7276	3.47396	-0.152405	7.82979	3.01955	5.56498	-0.209454	2.96585
IL2RG	6.8273	2.45393	1.41365	0.82962	2.10187	2.08139	1.98835	3.94236	7.87858	1.42662	1.15605	5.42537	5.48078	-0.247221	-0.271271	4.95993	2.96546
LRRC10B	5.63159	3.15842	4.85874	4.72738	-0.431172	2.68047	1.99337	4.19535	2.2604	1.79484	4.62247	4.00026	-0.195994	6.08431	1.0936	0.971826	2.96537
ANKRD40	6.9402	0.764106	2.94015	3.97535	3.20485	-0.493483	3.34726	2.5852	3.53841	2.06507	1.71913	7.75101	7.32437	-0.247221	0.283028	1.74482	2.96514
AKTIP	1.2377	1.9484	3.33482	4.3639	3.92738	3.47574	2.9745	3.47856	-0.276403	2.82113	1.37043	1.85555	2.3448	6.11554	2.49844	5.9714	2.96512
NUTM2F	1.42932	0.680126	2.70725	1.01144	6.09349	2.16329	3.60491	4.31157	0.467853	1.64465	1.4806	-0.152405	8.23824	4.42277	2.42258	6.91535	2.96507
TCEAL2	4.80918	-0.332719	-0.370188	0.907864	2.44823	2.5223	5.13049	1.49603	7.2781	3.79089	3.80502	-0.152405	3.51673	7.2266	5.55847	-0.209454	2.96407
RPRD1A	2.49936	2.89671	-0.370188	-0.278741	2.87116	3.86435	3.84557	1.69976	4.59847	1.49134	3.6654	1.9882	6.22446	5.09434	3.43542	3.89537	2.96381
CLCNKA	3.76143	3.62224	0.717251	3.40095	4.45896	4.47195	2.71093	1.4066	5.54631	1.18051	2.96108	5.67025	2.98031	3.14088	1.60039	-0.209454	2.96379
TBC1D10C	4.83737	2.14012	2.30083	2.82169	3.54903	3.54763	0.680849	3.31527	5.35773	-0.175115	3.97027	2.53458	10.3171	1.85299	-0.271271	0.631751	2.96318
TRIM63	5.10353	4.76772	4.09705	0.905666	-0.431172	1.1556	2.60169	0.567843	4.90728	4.52513	4.67785	3.63965	3.17863	2.08043	5.83979	-0.209454	2.96295
CAMK2B	-0.260273	0.71039	-0.370188	5.98002	3.24892	2.69787	3.86279	3.3429	1.0418	1.41502	-0.325236	10.0811	3.52554	4.38	4.28028	3.79576	2.96292
CDK4	1.28246	1.57688	1.63495	6.60549	2.86202	3.8362	4.27345	3.60466	1.80921	-0.175115	2.49751	3.69862	2.38807	6.29852	4.01077	1.19636	2.9625
NEDD8-MDP1	4.01596	4.8538	-0.370188	4.57159	3.99667	0.519687	-0.416093	3.56441	3.32672	7.248	-0.325236	2.60133	5.23666	1.88361	0.283028	6.4014	2.96196
GUCY2C	3.17591	1.65878	0.424553	2.22715	4.87108	2.91546	0.933954	0.110575	6.3066	2.14893	0.334446	-0.152405	8.08342	7.55727	5.35409	1.43632	2.96163
PCDH12	-0.260273	-0.332719	1.51091	5.11112	2.82041	1.76865	8.25257	0.369988	0.231631	4.07663	3.8402	2.61896	5.65497	2.5167	5.34219	3.86318	2.96157
FAM131A	5.64367	6.00053	-0.370188	1.01144	0.28737	1.83275	4.04969	-0.462412	5.19154	8.81786	1.64744	3.27677	1.5308	3.24303	5.35266	0.33131	2.96152
ST8SIA3	3.21377	3.14279	0.689082	0.904166	3.81732	1.0849	4.99464	3.50122	6.14681	2.20197	1.71429	1.03348	7.64401	3.31649	1.26318	2.71476	2.96143
RUVBL2	1.28246	4.17943	3.08456	3.02958	4.33485	2.90217	4.64102	3.5204	-0.276403	-0.175115	0.914321	2.3037	4.00638	6.06551	1.44486	6.10807	2.96036
PIAS3	6.17641	3.36293	3.53773	3.27795	3.4388	2.27352	4.78539	0.257075	1.79068	-0.175115	1.50697	8.57711	3.19396	0.470436	3.33951	1.54598	2.95996
PDP2	3.30832	2.09008	1.77644	5.24453	3.96298	4.20895	1.1197	3.06211	0.475949	6.0371	0.149407	5.76271	0.880014	-0.247221	2.92122	6.58941	2.95886
GAK	7.9242	5.2217	0.657034	2.77783	4.68107	0.494246	3.7023	3.14792	1.0852	2.79239	2.78468	1.52716	5.62078	-0.247221	1.34561	3.8208	2.95848
NPC1L1	1.21169	3.04074	1.09729	2.9288	4.48244	3.55501	3.16141	4.55129	1.21211	-0.175115	0.624049	-0.152405	7.60256	3.64954	3.7376	6.80545	2.95828
CCDC113	1.7372	1.56421	1.71007	2.96257	4.79545	1.26719	2.89999	4.39533	1.6092	4.38725	-0.325236	-0.152405	9.48194	2.20397	4.81084	3.97641	2.95775
PFKFB3	4.86087	-0.332719	2.58086	2.76985	3.24645	1.30352	-0.416093	1.78225	6.26659	3.96071	3.98712	6.08167	4.1889	4.55652	2.69266	-0.209454	2.95748
FAM107B	-0.260273	2.40114	0.586962	1.3726	2.08021	3.11814	9.51009	0.761112	2.4034	4.71364	4.62745	4.48876	3.78143	4.61866	3.32048	-0.209454	2.95715
OR10H2	1.1332	-0.332719	0.717251	4.03776	3.72539	3.25187	3.54791	3.90026	2.41289	3.95756	-0.325236	5.18232	2.99978	5.60515	0.937279	6.55977	2.9569
IGF2BP3	1.54287	1.71422	1.19566	-0.278741	4.80313	3.80951	4.93661	2.43865	0.231631	-0.175115	3.92919	0.458508	9.96987	5.50956	7.42934	-0.209454	2.95659
CLASP1	1.28246	0.032765	1.77957	2.15228	0.621474	2.88774	4.24328	4.28738	-0.276403	1.2953	1.35015	6.55532	3.58203	4.13472	6.76457	6.60539	2.95613
ACKR4	5.48564	4.84687	2.58776	-0.278741	1.98662	1.11961	1.87208	4.48982	7.09423	-0.175115	3.8937	3.56578	1.50217	2.63044	1.04062	5.6252	2.95542
C2orf71	3.38091	3.22107	2.07373	4.12176	4.43082	1.11445	0.874849	2.66817	2.65201	2.23343	0.860114	1.88331	9.14493	-0.247221	1.96498	6.90722	2.95528
SETD4	-0.260273	4.31493	2.27024	6.06105	3.84286	1.9233	3.80167	4.0432	-0.276403	3.40177	0.370103	1.54059	7.56019	4.36295	0.283028	4.04003	2.95495
PGAP1	4.08939	4.08801	0.959197	4.13505	2.10187	2.4264	4.28271	3.74543	6.82369	-0.175115	1.23873	-0.152405	5.65725	5.01836	1.39163	1.64904	2.95495
MBD3L3	0.78326	4.16057	2.91496	2.93562	0.28737	3.65566	3.79856	2.99433	-0.276403	-0.175115	1.83699	4.29339	5.40285	2.73534	4.49248	7.42279	2.95392
RIPPLY3	1.28246	3.99758	0.000958536	0.202646	4.15372	2.81417	3.78059	2.63911	2.61334	1.91891	2.09529	0.458508	11.4383	6.76879	0.938972	2.15855	2.95387
ARID3B	6.10302	4.35628	4.05855	1.1273	1.70584	3.18258	5.29334	2.40232	1.0852	2.00791	4.6158	2.13002	1.10497	3.71531	4.58093	-0.209454	2.95375
OR1S2	3.22855	4.53967	2.89625	6.16861	-0.431172	1.90028	4.06689	0.797012	1.13148	-0.175115	-0.325236	10.5633	5.23104	3.73386	4.13004	-0.209454	2.95288
MBLAC1	5.26029	4.18511	2.36192	3.93616	-0.431172	3.11673	5.7065	0.757032	4.08858	3.4687	4.8324	-0.152405	-0.195994	5.14847	5.35851	-0.209454	2.95196
KIF1C	1.48904	1.7311	0.737917	1.55038	3.78068	5.01802	4.69379	2.91556	1.36572	4.23455	0.592819	-0.152405	6.26674	7.86628	5.34179	-0.209454	2.95141
EZH1	4.65789	5.3576	0.689082	2.78188	3.39129	4.06741	3.36756	3.15696	3.00936	1.4895	1.99281	4.26414	0.473592	1.32686	1.86333	5.32994	2.9512
ACOT9	5.70448	3.69547	1.38639	3.54335	4.40888	4.49528	1.28615	2.6527	4.45552	-0.175115	1.46343	2.11502	-0.195994	6.62708	4.70981	1.0378	2.95064
GREM2	5.25799	2.69741	0.468893	1.29855	3.78833	3.69809	4.90188	2.29967	4.92084	4.16451	-0.325236	2.77282	6.71335	1.24463	3.51283	-0.209454	2.95032
KLF13	4.07838	2.48824	1.62736	2.51898	2.08021	4.1391	0.476609	1.02713	8.02725	3.97572	-0.325236	6.9291	5.21233	4.63396	-0.271271	0.582751	2.95004
LCA5	-0.260273	1.78303	3.05533	4.95604	4.57963	2.74077	2.74146	4.65194	0.231631	2.47501	0.880062	-0.152405	6.86355	4.25559	2.17527	6.21468	2.94946
F11	4.46395	2.49131	2.35475	0.962708	2.75849	4.30445	2.58219	2.4988	5.04724	4.40578	5.69368	-0.152405	5.28249	1.7451	2.95321	-0.209454	2.94889
COL4A4	3.98052	0.398249	1.73882	5.62545	5.19875	4.70969	1.22519	0.683561	3.16151	1.93409	3.69777	3.99686	2.07673	7.16408	-0.271271	1.85629	2.94852
FERMT1	1.60105	3.57867	3.34374	4.67535	2.95337	1.25665	4.03763	2.70989	-0.276403	3.45022	5.20845	2.92819	5.79885	5.08486	1.02147	-0.209454	2.94766
NLRP14	0.648766	3.02184	4.54474	4.3003	3.39129	0.290349	3.50062	3.17683	1.3758	6.22029	4.86511	4.16634	2.8812	-0.247221	0.540763	4.47839	2.94721
SAMD4A	-0.260273	-0.332719	1.82292	4.39481	4.82094	2.83715	3.98379	3.46699	0.825772	6.2594	0.914321	7.1139	2.82121	4.09337	2.08362	2.29833	2.94647
CLDN8	4.19083	2.31426	-0.370188	1.0553	2.50625	3.42193	3.55906	2.79166	2.82097	2.26574	0.592819	3.73862	2.73446	7.26788	6.43863	1.81402	2.94639
FGF10	6.60788	0.314642	4.11339	2.39538	3.49296	1.78689	1.23656	1.37648	5.08454	1.06707	5.05063	3.11319	4.31861	1.7451	3.33706	2.09449	2.94593
TDP2	4.12033	0.0925883	3.53126	3.96154	1.04922	1.43453	3.3724	2.9244	4.01656	3.17203	1.05704	5.35916	0.784932	3.69239	5.43971	3.09681	2.94406
DENND1C	4.34558	2.94032	3.06901	-0.278741	4.61406	2.8836	2.0836	2.97392	1.84184	4.00154	5.26315	-0.152405	5.38922	0.688875	3.03031	4.40789	2.94386
GNG8	1.0605	2.33474	3.41873	1.27913	0.8799	5.45442	0.32225	2.06892	1.48013	-0.175115	5.14036	4.7154	6.43299	11.4417	0.283028	0.961503	2.94366
LIN7A	0.589561	4.34427	2.12169	5.1696	3.20485	3.5014	3.18054	2.38894	1.56423	2.71137	1.14285	2.49573	6.49353	-0.247221	1.21433	7.21882	2.94341
LRFN4	5.23986	3.24016	3.99915	1.31101	3.44415	2.03977	3.68739	3.55178	3.65537	-0.175115	1.12957	0.458508	7.08545	1.96002	-0.271271	6.73156	2.94296
TMEM61	0.697157	1.61741	2.3609	1.05114	-0.431172	2.63567	6.45637	1.95488	2.25638	3.3083	6.77349	4.54319	3.34869	4.70746	6.01322	-0.209454	2.94273
KRTAP12-1	6.40663	2.31928	1.96981	2.72704	2.10187	2.95054	3.79123	3.57837	5.25695	5.95955	-0.325236	-0.152405	0.473592	3.19905	3.34034	3.48671	2.94271
SMARCAD1	-0.260273	4.7853	3.33744	3.26327	3.81732	2.81698	4.37117	1.56611	0.670812	1.4895	4.54972	-0.152405	7.21229	1.31918	6.12713	2.15855	2.94201
LOC100130357	3.81832	3.80703	2.88116	-0.278741	3.63336	3.47828	3.95118	0.546259	1.93464	4.3036	4.01874	-0.152405	4.44966	5.84311	2.42666	2.40676	2.94172
KRTAP13-3	-0.260273	4.10205	1.35004	6.41105	2.75044	0.780493	3.92309	2.61214	1.15687	1.91639	2.04114	9.96447	3.93996	2.54474	1.31073	2.52261	2.94162
F8A1	2.0484	3.77118	2.50802	1.48765	4.4541	4.79478	4.22699	3.31204	3.0044	1.97695	2.27532	-0.152405	3.88648	7.54722	2.13027	-0.209454	2.94137
DRC1	6.32279	4.21946	2.88398	3.87691	2.27121	3.75967	4.09009	1.54901	5.3236	2.27329	-0.325236	2.01714	0.854735	5.40917	1.21274	1.31439	2.94081
EDA	2.80444	0.71039	2.53938	4.73702	4.08025	0.391581	2.54831	4.11775	4.19251	2.0315	3.41701	6.50488	8.11096	-0.247221	-0.271271	1.37496	2.94015
LPIN2	3.35926	1.64997	0.918659	6.31517	3.24645	2.50538	1.02921	2.82176	-0.276403	4.65997	0.635251	2.09089	8.48337	5.11148	4.69323	-0.209454	2.93964
HK2	2.49189	3.80386	3.38761	4.52168	0.621474	3.85138	4.36153	2.95028	5.66525	-0.175115	-0.325236	5.03442	4.1928	1.61262	5.24619	-0.209454	2.93945
SPOCK1	5.65876	4.00484	0.507674	5.98933	-0.431172	1.89558	1.7475	2.05479	3.99184	3.05987	0.933701	3.79869	-0.195994	2.96225	5.90664	5.14559	2.93937
TMEM241	6.39352	3.40487	3.61121	4.2368	2.07088	0.368469	1.97179	3.15605	3.96536	1.4735	0.933701	9.29056	0.473592	0.809281	3.32747	1.54057	2.93923
SLC6A11	8.51781	-0.332719	2.63565	2.8578	3.06817	0.486154	3.41172	1.65174	7.01144	5.52945	2.88891	1.06942	6.4347	-0.247221	2.25046	-0.209454	2.939
MUC5B	2.29406	1.74188	2.03288	4.46847	3.16459	2.24128	1.6237	2.94906	-0.276403	1.4895	1.53516	1.46657	5.94492	6.11348	3.43372	6.79606	2.93868
GPI	7.06901	3.29923	2.7062	1.01144	4.02876	2.24695	4.10942	2.93967	7.07875	-0.175115	2.00456	3.14114	6.61885	-0.247221	1.39163	-0.209454	2.93836
MUC12	3.44408	4.32402	3.43447	5.06292	4.01503	-0.0425575	2.57598	3.13722	0.975886	3.83694	3.49193	3.79047	1.23847	4.28035	1.26318	2.18499	2.93834
AGBL1	3.34761	4.43989	3.26497	5.28709	2.09028	2.50366	3.79978	2.81118	-0.276403	3.62887	1.50697	3.36899	-0.195994	2.98244	5.77511	2.65139	2.93661
TNMD	1.36104	1.67537	3.05617	0.771961	2.34963	2.29114	5.36481	2.76437	-0.276403	-0.175115	2.02036	-0.152405	3.19792	7.20689	8.5492	6.97911	2.9365
PCTP	5.57216	3.63603	0.000958536	-0.278741	3.9932	3.31133	3.45529	1.80671	0.972143	-0.175115	3.81251	2.27606	5.84402	6.0862	5.66965	0.995222	2.9361
COG1	6.1828	1.3849	3.05933	4.36943	4.49419	3.10764	0.680849	1.29411	5.14403	1.95125	0.737727	2.59513	6.8685	4.06958	-0.271271	1.30516	2.93583
LAPTM5	5.14138	1.26989	2.85617	2.87852	3.67085	2.68749	2.61556	3.1441	5.02997	2.00153	2.45661	-0.152405	3.7813	4.24443	5.54846	-0.209454	2.93528
RAMP1	1.72598	-0.332719	2.1356	1.27428	2.15261	3.80632	2.74669	3.37381	6.23519	-0.175115	4.40356	0.929672	2.73446	7.89064	4.07353	3.98844	2.93518
WDR89	5.98869	2.69687	2.63539	2.43518	2.11194	3.48267	1.7809	0.230364	7.61584	4.12031	2.03577	2.90038	1.70724	4.35146	3.07882	-0.209454	2.93515
HNRNPM	5.95427	3.36331	0.88992	0.845161	3.69582	4.01454	-0.416093	1.58464	3.07003	4.44915	4.967	5.2075	1.47854	4.88625	-0.271271	3.22668	2.93409
OR2A4	1.0605	4.03975	3.13163	1.09088	3.59062	3.8494	1.83188	3.91388	3.5362	2.08418	2.02564	1.72007	1.51942	4.72389	4.81417	4.01115	2.93395
MYL10	7.07881	-0.332719	1.43726	-0.278741	4.48825	1.90824	3.12205	2.67437	6.78042	3.06781	0.74534	1.18101	2.70483	6.49263	0.890566	4.97976	2.93374
ZFYVE20	4.83925	0.660253	4.07015	4.50643	1.37174	1.23776	3.10091	-0.462412	6.28576	1.82563	5.70755	3.11773	-0.195994	4.93943	3.21326	2.7198	2.93358
FEM1A	3.15012	3.85489	1.97983	-0.278741	3.16459	3.77624	3.00406	3.05424	2.41493	1.66204	3.01392	1.2814	2.18901	6.79672	3.95647	3.90867	2.93302
ANXA11	-0.260273	5.35504	1.02171	5.56687	2.51139	2.01765	5.92364	2.15055	-0.276403	3.94195	3.43033	4.66596	1.20808	2.08356	5.83697	1.74482	2.93262
H3F3A	1.33663	2.82947	3.0299	2.14158	3.121	2.12049	3.46148	2.38205	4.31954	2.38205	2.78166	-0.152405	8.1407	1.10942	6.39503	1.5211	2.93248
ZNF25	2.29739	4.32509	3.04507	0.573912	3.12588	3.29493	3.85789	3.17423	-0.276403	4.05148	4.50638	2.46728	2.08589	3.14602	2.30361	4.93678	2.93221
TAGLN3	-0.260273	2.7143	2.06523	2.56134	4.51633	2.60734	3.66002	4.15665	5.60561	-0.175115	2.71661	3.678	0.784932	0.804128	4.88601	6.59423	2.93221
MAGEA11	1.64479	3.92557	2.10878	2.84802	5.23942	2.93502	3.74197	3.09447	5.36333	1.7276	0.688767	-0.152405	2.83096	3.87621	7.24775	-0.209454	2.93193
CNGA2	-0.260273	3.4	0.13143	3.67271	7.35293	2.62542	2.75431	-0.462412	0.670812	4.8034	1.51182	7.63436	5.85505	1.46535	2.26528	3.48873	2.93181
KIAA1279	4.7285	1.13347	2.57512	2.01623	1.37174	2.62361	1.5653	2.6215	5.08223	1.35586	3.33532	7.05628	2.36777	2.9077	1.31073	4.85674	2.93176
DDX11	6.10483	1.31137	1.95382	6.2482	0.309026	2.96993	3.42582	3.35657	2.47881	2.74475	2.54099	1.27391	1.51942	4.32564	-0.271271	6.61063	2.9314
CCL2	3.29217	1.63869	1.86433	1.22126	3.40572	4.57742	4.59982	3.11776	-0.276403	3.85298	1.16341	2.42214	5.02944	7.15084	1.15821	2.67818	2.931
SPARC	4.51536	-0.332719	1.45819	3.58587	4.65097	3.64621	3.10223	2.23396	6.42186	4.26167	2.61138	5.8049	2.79105	-0.247221	2.59535	-0.209454	2.9306
TRIP10	-0.260273	0.420604	3.31569	5.12242	3.23026	-0.493483	5.49766	0.184046	2.26573	4.46409	0.74534	3.39335	6.03099	2.598	8.54417	1.8299	2.93053
MYH6	3.12948	1.907	4.03378	-0.278741	3.88443	1.86178	4.10049	1.61703	5.16824	-0.175115	5.75321	-0.152405	8.39544	-0.247221	2.76084	5.12603	2.93027
MMP10	5.86461	3.15976	2.77749	3.11627	3.63336	2.54317	4.40991	2.3356	2.92245	1.27496	4.12323	-0.152405	2.82121	1.32786	5.25342	1.47089	2.93011
GPR101	2.6168	4.24643	2.65919	-0.278741	4.31686	0.225348	4.59196	1.50941	0.258371	5.88943	4.7326	-0.152405	7.48333	0.809281	5.30161	2.66417	2.9296
ANAPC11	3.74574	5.13822	2.23345	0.962708	2.66611	3.38725	3.38552	0.997718	5.51098	6.82502	0.487674	-0.152405	3.31113	3.62552	3.56177	1.18336	2.92936
hsa-mir-892c	0.880523	0.314642	3.54204	3.55932	4.81423	2.51822	1.44077	3.51546	3.35806	2.90383	4.11442	1.46657	3.80206	0.804128	3.98748	5.84775	2.92935
TNFAIP8	3.86376	1.235	3.60624	2.18048	4.93777	2.3629	3.60348	2.05062	5.1991	-0.175115	4.31239	1.54059	8.4164	2.65358	-0.271271	1.35356	2.92934
CEBPG	4.2346	2.01676	2.76048	4.45962	0.8799	4.66185	4.22699	0.621488	0.972143	-0.175115	1.94548	5.92711	2.06601	8.35554	4.11932	-0.209454	2.92892
CCDC125	-0.260273	3.71886	2.30357	3.51678	5.08437	2.99062	5.82031	1.88971	4.56106	-0.175115	4.47285	2.82663	6.26568	0.884577	1.49287	1.46711	2.92873
DNPH1	5.4403	-0.332719	3.33064	-0.278741	3.24362	3.87225	3.80534	4.01414	7.39409	4.18408	-0.325236	4.26119	3.62593	1.18809	-0.271271	3.69953	2.9282
KRT78	3.11853	0.290345	-0.370188	5.32477	5.37276	2.16547	3.422	2.87963	-0.276403	3.38416	2.16946	-0.152405	8.85989	5.28708	1.86443	3.50456	2.92776
AFF3	5.02674	4.12421	1.34156	4.7936	4.65177	2.63408	3.55614	2.22037	1.01072	4.64666	1.17515	1.06942	0.784932	3.53325	4.56752	1.70619	2.92765
SERP2	-0.260273	5.10133	3.43796	4.71878	1.90297	3.56013	3.3345	3.95713	-0.276403	1.95819	2.36197	1.03348	2.60681	5.78822	2.15453	5.45445	2.92711
CCDC39	4.68345	4.31195	3.77985	1.73173	1.18443	2.58973	4.98863	0.110575	2.22342	7.31622	4.55531	-0.152405	3.65799	6.33184	-0.271271	-0.209454	2.927
hsa-mir-18b	3.82366	2.8995	1.3367	1.47391	5.31785	2.03582	3.42498	2.13559	2.8868	2.23171	2.66684	-0.152405	8.62458	3.80762	-0.271271	4.58899	2.92693
PCDH11Y	-0.260273	0.609828	2.20964	5.65337	4.34362	3.5169	3.4084	3.16858	0.793144	-0.175115	2.1935	4.37079	6.06142	7.75378	2.04579	1.12351	2.92606
SEMA4G	1.72598	1.60339	-0.370188	4.32676	4.37409	4.62793	2.0309	0.92314	0.507026	3.87826	0.624049	6.80931	6.19163	3.92186	2.89103	2.749	2.92588
HIST1H4G	6.75899	3.55886	0.679306	4.64386	-0.431172	2.87824	2.9242	3.52258	1.51066	1.59751	2.65227	2.3402	3.3413	3.79315	5.1285	1.91553	2.92587
C12orf54	1.76237	1.18941	3.85639	0.202646	6.08925	2.99075	3.76922	0.621488	4.93587	4.63866	1.89657	2.17844	10.481	2.67803	-0.271271	-0.209454	2.92559
TAOK2	5.22369	2.40913	2.72646	5.94947	2.11194	3.29477	2.98419	0.450752	2.17551	1.42662	3.77295	3.8736	4.89789	1.66973	1.91803	1.91151	2.92477
CREBL2	-0.260273	2.91377	4.40103	-0.278741	1.34002	3.11814	5.22868	1.6013	0.766404	2.53748	5.22666	1.52716	4.30108	2.70568	6.6026	5.05336	2.92402
FAM149A	6.79152	0.0925883	-0.370188	0.573912	4.56102	2.27642	4.36804	2.23223	6.21245	-0.175115	-0.325236	3.29067	7.80837	2.81103	3.6699	2.96503	2.92391
DYX1C1	-0.260273	0.465007	3.80216	3.72739	1.36167	2.89404	5.19939	0.230364	3.3256	2.57234	7.36548	2.60133	-0.195994	5.07743	6.79804	1.81402	2.92363
RASL12	1.70754	2.6747	0.748643	5.44826	3.88833	2.57047	3.97459	0.319836	2.41442	-0.175115	-0.325236	5.43398	5.25602	8.55617	4.48844	-0.209454	2.92322
POM121L12	1.7203	2.31716	3.41069	4.92259	0.28737	1.72732	5.11957	2.40462	-0.276403	-0.175115	5.42529	6.38313	1.26548	1.11294	5.49528	5.61643	2.92229
SLC25A13	2.73111	2.76455	0.673158	2.12647	-0.431172	3.29645	0.680849	3.89665	3.93097	2.28666	1.6681	5.77209	4.56473	8.36026	-0.271271	4.70383	2.92209
PRODH2	4.93095	1.5005	3.02456	4.91042	0.28737	3.31336	2.97827	3.72502	4.48672	3.48956	0.878358	2.52354	-0.195994	4.9617	-0.271271	6.20168	2.92155
CACNG3	2.9195	-0.332719	2.87546	1.88387	2.95411	3.5748	3.93797	0.319836	4.31656	-0.175115	4.41547	-0.152405	4.98171	8.78608	5.72593	0.690355	2.92009
hsa-mir-548an	3.93682	3.36114	-0.370188	1.24857	5.10166	1.97737	3.29718	3.26465	0.972143	4.28229	1.63279	1.96439	10.6328	2.62692	1.21274	1.5772	2.9199
SIN3B	2.80291	2.02595	0.971103	4.8564	5.53504	2.48555	3.9296	2.30952	0.623448	1.26674	-0.325236	-0.152405	6.37347	8.4397	5.7719	-0.209454	2.91901
SSH3	-0.260273	-0.332719	0.737917	1.43761	4.76202	2.62414	4.53587	3.39021	-0.276403	-0.175115	5.36109	0.458508	6.1679	2.82299	8.26586	7.16522	2.9178
OR8U1	-0.260273	0.398249	2.00794	4.69384	1.74611	3.4557	3.38921	2.89694	3.86196	-0.175115	1.77746	3.70203	-0.195994	6.71384	5.4693	7.19466	2.91724
AKR1D1	2.38518	-0.332719	1.66209	6.80937	4.03999	2.65463	-0.416093	2.83802	1.59097	-0.175115	2.91102	3.25039	6.72859	4.93053	2.05513	5.74024	2.91701
FBXO40	5.21374	0.196353	-0.370188	0.202646	2.32194	4.45289	3.00217	3.55524	5.00816	5.57838	-0.325236	1.85555	7.10735	6.72221	0.83614	1.31439	2.91698
NPAS3	6.92827	0.787505	1.92769	4.47789	2.75044	4.20635	1.61319	1.52935	7.186	-0.175115	3.52371	1.75579	4.26621	1.46535	3.00065	1.41565	2.91618
ERF	5.50376	1.02089	2.15696	1.81791	2.91481	4.54116	1.6237	3.61686	3.42696	3.91011	2.17238	5.99194	0.473592	3.47983	4.21049	-0.209454	2.91574
ZNF334	-0.260273	4.6179	3.70893	-0.278741	1.55267	2.70464	3.82099	1.36729	-0.276403	1.76626	2.39643	-0.152405	8.66215	5.94541	4.97594	6.10049	2.9157
ITGA6	7.25546	4.42198	1.89782	3.06323	3.83943	3.32283	4.22095	1.72592	2.54967	3.58028	2.22433	3.42039	1.45452	4.15173	-0.271271	-0.209454	2.91549
COPRS	4.83668	1.63869	1.25583	2.38106	0.28737	2.16959	5.07422	2.19823	3.74544	0.295305	3.31799	6.73159	1.77455	5.09317	3.9229	1.91553	2.91488
PSMD2	3.89194	3.70093	3.18776	1.79239	5.0701	1.16238	3.5167	0.948662	2.34399	4.8452	3.33159	1.36813	4.17998	0.473954	3.17271	3.63112	2.9136
hsa-mir-3126	1.33663	-0.332719	3.47277	1.05114	3.91157	1.73341	4.39507	3.15078	2.18738	-0.175115	4.83657	4.05199	8.11329	1.03016	8.05589	-0.209454	2.91308
CD1B	6.46275	3.36815	3.47086	5.42873	1.37174	1.60629	3.87392	-0.462412	4.59796	-0.175115	5.37541	2.47639	3.82486	-0.247221	5.84381	-0.209454	2.91292
FYN	6.61563	0.962003	0.780019	1.75832	2.22153	1.43581	3.4095	3.75666	5.90637	4.06616	1.31356	3.3438	3.07598	-0.247221	4.42709	3.7769	2.91263
KRT27	3.11328	5.22452	-0.370188	2.16488	4.39334	0.780493	5.08196	2.21143	0.258371	6.58339	0.149407	-0.152405	8.83276	-0.247221	5.45261	3.10711	2.91148
ABCC12	1.03812	1.9985	3.70684	3.09007	4.4991	3.67575	3.69898	2.76851	4.81686	-0.175115	4.76216	-0.152405	2.2892	3.09686	6.1254	1.33216	2.91069
PRICKLE4	0.280268	3.19384	-0.370188	-0.278741	4.08487	4.24269	6.13504	1.64417	1.90689	4.68076	1.91214	2.5461	6.23418	6.93351	3.63223	-0.209454	2.91052
OR2H1	6.33545	0.032765	3.65203	3.96079	1.58174	1.64131	4.80278	3.24954	6.39664	-0.175115	3.68938	1.42308	4.29994	-0.247221	6.12734	-0.209454	2.91006
C10orf113	3.29065	0.807165	2.83405	1.95352	4.61982	0.953182	3.41474	1.95499	3.38901	2.27329	1.06957	2.15472	7.01731	2.71387	4.70336	3.39725	2.90915
FGF19	3.25051	5.74695	2.09915	-0.278741	2.75044	1.7646	3.76164	2.01392	1.15687	4.99206	2.41557	4.81377	0.990006	1.02392	4.85137	5.19354	2.9091
SAMSN1	4.96556	-0.332719	0.878788	3.73083	3.07099	2.51202	3.45499	0.391278	2.79357	1.16749	3.28196	-0.152405	4.92207	7.16202	5.50037	3.18722	2.90838
RNF208	2.91346	1.95098	3.42703	4.50454	-0.431172	2.99469	3.82101	2.84945	4.00086	6.23165	2.09719	2.65245	-0.195994	3.70987	2.99586	3.01006	2.90825
MAMLD1	-0.260273	2.94189	1.22832	4.5361	3.23026	1.00899	4.45217	4.18417	2.8476	3.60471	0.109079	6.91902	1.20808	1.74158	3.02772	5.74901	2.90803
BEND4	4.37624	-0.332719	2.25202	6.46456	4.16642	1.57783	3.38186	1.28299	2.9134	-0.175115	1.84686	9.50147	4.88723	1.93593	0.837327	1.6096	2.90787
TRIM43	3.18698	1.6121	3.31585	-0.278741	3.73123	3.54012	4.64115	0.585857	5.93669	2.46663	1.33314	-0.152405	6.7564	3.51082	3.29191	3.04214	2.90749
UBTF	1.54287	0.0925883	0.771644	2.62627	3.40572	3.42671	4.30879	3.74197	3.28728	2.32717	-0.325236	3.51185	2.84187	8.78719	2.57612	3.59496	2.90736
SMPDL3A	5.34087	0.032765	3.61637	-0.278741	3.22651	4.66449	3.95057	2.01691	5.61593	-0.175115	3.68251	4.04465	3.72724	4.62175	2.62504	-0.209454	2.90639
RFC5	4.7139	1.08807	0.310615	-0.278741	5.55009	3.31209	0.136506	2.96688	0.467853	3.73129	0.921989	1.10978	11.2197	4.0951	2.37028	4.78101	2.90602
BTN3A2	-0.260273	3.46169	1.8227	0.841658	2.48631	4.10501	2.02161	4.26008	0.258371	4.04547	-0.325236	5.42537	0.473592	8.86553	3.15602	5.84682	2.90529
PRMT5	5.88977	0.032765	4.34179	0.202646	0.653199	2.60899	5.57722	3.36295	4.08244	-0.175115	5.08115	2.26309	-0.195994	3.18393	8.38515	1.18512	2.90494
SRSF12	5.7986	5.21294	1.5739	1.30348	3.24972	1.37122	3.25549	3.27442	0.231631	1.82576	3.29396	2.61896	2.95854	-0.247221	3.70978	7.04319	2.90465
FAM179A	4.68991	3.0584	3.13959	3.23139	-0.431172	4.14748	1.41094	3.45013	2.22342	3.76816	3.09044	5.88618	0.473592	8.81623	-0.271271	-0.209454	2.90462
GFAP	3.19363	0.725426	4.31878	2.79629	4.26868	1.11531	-0.416093	3.33106	2.33375	4.38831	5.43773	2.10424	2.44414	4.56583	1.87131	3.99129	2.90435
PHEX	4.99826	-0.332719	4.79093	2.33996	2.44823	1.9025	2.03164	2.50654	1.66206	2.17093	7.21997	2.70033	5.44525	2.30189	3.56337	0.716714	2.90412
KCNJ4	-0.260273	1.26989	4.12288	4.90151	0.8799	4.15752	4.52805	2.853	0.475949	-0.175115	6.58195	6.70475	2.33308	-0.247221	4.8286	3.50456	2.90369
C4orf17	6.12439	1.56077	1.60141	2.61018	4.62114	1.07823	1.61104	0.546259	7.18927	4.24702	0.622726	3.63857	7.57999	3.252	0.384673	-0.209454	2.90364
hsa-mir-7852	-0.260273	3.42328	1.51462	5.15186	3.50876	3.57383	2.84158	2.94134	-0.276403	1.42662	-0.325236	7.89671	5.2748	7.70209	0.539893	1.51161	2.90282
STARD8	7.15313	2.4393	3.49334	3.17853	-0.431172	3.71187	2.73094	1.8028	6.82602	-0.175115	4.90669	-0.152405	1.51942	6.4122	3.23161	-0.209454	2.90236
TCEA1	4.58881	4.59845	0.37717	2.95852	2.65109	3.46784	4.62114	1.11292	4.88933	-0.175115	1.52366	2.69415	4.31861	2.60524	6.40708	-0.209454	2.90184
MPST	3.75521	-0.332719	1.97282	3.00643	3.87803	3.10651	4.59565	2.91619	6.17029	2.34811	3.25277	-0.152405	2.42021	4.24588	2.04757	3.19098	2.90135
WFDC2	3.16527	4.65174	0.547513	1.47718	3.40352	3.43363	1.23656	2.38041	2.73948	2.5896	3.15921	-0.152405	7.4342	6.09357	1.21433	3.04535	2.9012
NR4A3	0.969914	4.81212	2.72989	3.99642	0.8799	3.47877	3.91874	3.40831	3.22294	4.65596	4.25336	-0.152405	1.93507	6.00631	1.96498	0.33131	2.90072
FBXW5	6.09484	1.66047	2.70696	4.64658	4.02445	2.60217	3.21386	2.32202	4.24308	2.3365	2.29306	2.6845	3.69328	2.67803	-0.271271	1.48084	2.90059
TMC7	3.93377	0.442358	2.34986	5.1556	4.03993	0.0517139	4.15313	0.319836	1.2283	1.96458	7.03903	5.41763	5.83735	2.5601	-0.271271	2.18401	2.90037
BAZ1A	5.23036	1.83588	3.45724	1.47171	1.61958	1.35964	2.49082	3.11181	6.2008	-0.175115	4.58918	2.61896	3.50587	2.76153	4.70416	1.61846	2.90005
SNX31	4.28597	5.03777	2.69183	1.73323	2.32194	1.09639	4.51894	3.17188	3.52632	2.08418	2.43284	1.75716	2.97297	-0.247221	5.48787	3.5285	2.90004
TEX29	5.33103	5.98353	1.77253	4.3722	2.32194	0.677077	-0.416093	4.39461	2.35197	7.58629	2.03852	-0.152405	3.65754	-0.247221	1.26318	5.46552	2.90001
KIF20B	6.7526	1.83677	1.10937	0.841658	2.8057	2.98793	0.476609	4.32902	1.20559	1.76224	1.64925	3.63965	4.18619	5.78444	-0.271271	7.29946	2.8997
GABRP	-0.260273	2.36613	5.35218	0.202646	3.99179	2.84275	4.04386	2.5585	0.766404	2.78826	6.86228	0.458508	9.94694	1.02392	1.67742	1.76305	2.89902
FGD6	6.02848	3.55902	2.8423	3.38748	1.6201	2.39959	3.00201	0.230364	9.59572	-0.175115	4.06312	1.88331	0.473592	-0.247221	5.67298	2.04104	2.89855
hsa-mir-3713	3.03803	1.3712	2.0707	4.47639	3.19734	3.33221	0.562695	1.50404	4.44959	-0.175115	3.19078	3.02885	5.69769	3.70857	3.58225	3.33928	2.89841
KLHL15	-0.260273	4.56987	1.92784	2.69673	5.06805	0.565841	4.72615	3.44713	-0.276403	2.41817	0.672958	2.6928	4.4433	2.53833	5.22108	5.91298	2.89778
APOBEC3D	6.38166	7.03802	3.06794	3.39373	4.72171	2.24927	5.19334	-0.462412	6.25397	0.445975	2.058	-0.152405	2.75797	2.6835	0.938575	-0.209454	2.89746
MAB21L3	-0.260273	4.06222	1.22478	1.19213	4.35347	2.63001	5.13346	1.85903	0.739664	-0.175115	5.29831	6.22981	4.58078	-0.247221	6.1063	3.62741	2.89717
SPATA31A2	5.84517	3.78054	2.70979	2.18524	3.17568	3.29381	0.476609	1.0204	6.02173	2.75029	2.47624	1.96439	4.29381	1.42831	1.21433	3.71633	2.89704
SSC5D	4.83602	3.87521	4.08681	4.54369	-0.431172	3.62139	2.31112	3.07986	0.739664	5.01566	3.13381	-0.152405	5.48557	5.17989	-0.271271	1.29568	2.89685
CCL3L1	7.56433	4.33927	0.975726	5.00867	1.18443	2.11316	3.39036	3.40421	7.31852	-0.175115	1.21123	2.61505	3.11172	1.74158	-0.271271	2.81709	2.89681
ARHGEF28	1.84464	3.52225	0.87882	3.05769	4.19701	1.01744	3.94565	3.13305	-0.276403	3.44988	3.31811	7.77831	6.73805	0.391764	1.15668	2.188	2.89631
GNL2	1.64479	5.85747	3.62464	3.17902	2.08021	4.11951	2.2582	2.51681	0.793144	4.46846	-0.325236	1.64439	4.69573	6.53031	-0.271271	3.52385	2.89625
BRIP1	5.36831	1.39719	2.23738	2.14158	3.11848	3.64284	1.98061	1.47598	4.36361	1.4735	1.27126	4.25491	3.45946	6.02048	1.59452	2.53753	2.8961
KRTAP13-1	5.78536	1.24008	-0.0277804	3.90215	-0.431172	2.14988	4.45552	3.09179	4.59462	6.31639	-0.325236	1.61443	2.10397	-0.247221	5.20593	6.9056	2.8959
GK2	2.84834	1.86542	1.79943	5.07487	3.66337	4.79466	1.13179	2.27737	1.10273	2.34811	2.64786	5.46331	5.124	6.6731	-0.271271	-0.209454	2.89585
KLRC4	0.310125	3.54421	3.06167	2.58865	5.86732	2.40409	3.89329	-0.0712876	-0.276403	-0.175115	3.63863	4.04285	10.911	2.41861	4.3843	-0.209454	2.89578
OSGIN1	4.30912	2.4511	0.915824	5.52601	6.05406	1.55527	3.77249	0.501699	1.41507	-0.175115	0.334446	5.49793	9.27902	0.804128	4.28877	-0.209454	2.89502
MAPRE2	4.31668	1.56183	4.38445	-0.278741	5.17165	3.95835	1.28641	3.63713	4.23534	1.4895	2.46286	1.88331	1.70724	5.26862	-0.271271	5.50471	2.89488
AQP8	1.08884	3.5083	3.18475	3.89547	2.09028	2.72363	2.95242	3.10921	4.58403	3.22682	-0.325236	5.08634	2.9235	4.33426	2.68966	1.244	2.89477
KRT36	-0.260273	5.16571	1.83538	0.477833	3.33078	5.23046	0.32225	3.62096	2.03241	-0.175115	2.22134	-0.152405	3.77907	11.5521	0.283028	7.03848	2.89388
KRTAP20-2	2.84117	0.465007	4.34252	0.904166	4.53087	2.44623	4.56607	0.698351	-0.276403	4.10468	4.4373	-0.152405	7.80954	4.37383	4.15088	1.05729	2.89369
SFTPA2	5.61852	4.28732	-0.0297863	3.83258	4.73357	3.59893	2.53485	1.85518	3.6044	1.59751	-0.325236	-0.152405	9.24385	5.00194	1.09506	-0.209454	2.89293
COX10	6.39642	3.49013	0.822768	-0.278741	5.28349	2.85469	3.57808	3.30603	1.30118	6.14753	3.08518	-0.152405	3.66152	2.598	2.98949	1.19636	2.89248
EVPL	-0.260273	3.6359	1.70762	3.48332	4.27864	1.42968	4.51082	3.95966	-0.276403	1.68816	0.311024	10.568	8.2834	-0.247221	-0.271271	3.47006	2.89195
MAGEA10	1.62938	3.93284	3.44926	1.32154	2.97502	1.77067	4.02674	1.41167	4.30954	4.70664	5.30364	-0.152405	6.05859	1.18809	3.62321	0.716714	2.89195
RSPH9	5.92295	3.53393	1.57404	-0.278741	-0.431172	1.16798	6.27278	1.77893	2.83107	7.12596	2.23283	3.95063	2.7356	-0.247221	5.92554	2.17428	2.89184
hsa-mir-664a	1.48904	3.98914	2.88635	2.2121	3.5459	3.1542	-0.416093	3.3589	3.67628	1.47274	3.44261	7.52762	2.35041	6.56084	-0.271271	1.28913	2.89174
STAU1	4.51345	4.50024	-0.370188	2.0357	-0.431172	4.06604	2.76418	0.546259	6.00998	0.445975	4.00866	-0.152405	2.61216	7.10622	5.44807	3.16466	2.89174
MCIDAS	1.33094	4.41808	1.50895	3.86823	3.04606	3.53988	5.64859	2.95898	3.62139	-0.175115	2.98746	-0.152405	1.20808	5.39915	7.25779	-0.209454	2.89104
SCLY	1.2883	2.54433	3.29194	2.59015	4.36686	2.57359	2.15676	1.40961	2.03113	-0.175115	2.79215	-0.152405	9.24132	6.58899	4.40908	1.29568	2.89077
C14orf79	4.79428	0.763732	7.45825	4.59407	1.00591	0.906378	-0.416093	1.59351	4.51435	3.88506	4.21784	2.37135	6.27213	1.8306	2.66988	-0.209454	2.89074
ZNF732	6.70601	0.809692	1.89931	-0.278741	4.94162	1.23767	2.29095	3.09738	1.01506	2.20197	1.89484	3.67804	6.39577	4.02943	5.38572	0.946757	2.89072
SLC35B2	3.88171	-0.332719	3.23259	0.202646	5.92547	3.21779	4.00717	3.2619	0.258371	-0.175115	2.97607	2.37786	9.07388	-0.247221	4.74858	3.84031	2.89058
RFX4	5.45107	0.807165	3.23073	3.76885	0.28737	2.54313	2.71013	2.65569	6.34176	2.25046	-0.325236	-0.152405	2.83195	6.76448	2.90092	4.1805	2.89041
LRRC1	3.52424	3.90478	3.55395	5.33228	2.22153	0.906378	4.94774	2.76396	3.02528	-0.175115	2.63423	-0.152405	3.59016	0.391764	5.41254	4.36507	2.8904
NEDD9	-0.260273	3.26724	3.23885	0.82962	4.85159	1.45812	4.07198	4.45333	-0.276403	4.48918	3.03571	5.12144	5.1473	1.66973	2.50708	2.64136	2.89036
JAKMIP1	3.46271	4.08199	2.94227	4.53456	2.70396	4.91289	5.0602	0.782402	2.94853	1.18051	-0.325236	1.15014	-0.195994	6.53686	6.67617	-0.209454	2.89016
C14orf169	6.14922	3.86685	0.737917	5.75475	3.24645	0.403648	1.06059	4.06053	6.73267	4.56502	1.36761	2.48983	3.47189	-0.247221	2.78276	-0.209454	2.88957
ZNRF3	4.65262	-0.332719	0.849695	2.61173	3.3361	3.13892	-0.416093	4.0308	3.8985	1.12853	2.07753	4.58395	7.96879	-0.247221	1.02147	7.92877	2.88946
APCS	1.07215	3.09636	3.66044	2.78484	3.7646	3.17383	3.37651	2.88473	-0.276403	-0.175115	5.19178	2.15472	1.47854	6.42852	4.02953	3.58238	2.88921
SMIM4	-0.260273	1.73973	1.96796	0.684032	0.28737	3.56033	6.88387	3.6062	2.15475	3.09307	2.56381	-0.152405	0.784932	7.60179	7.71004	4.00138	2.88916
ERICH1	6.38479	1.87419	1.77587	0.573912	2.41432	4.18071	4.45288	1.83126	4.8862	2.86871	1.6175	2.01941	0.473592	0.470436	6.60429	3.79831	2.88915
ZNF646	1.28246	4.84021	4.00335	0.684032	3.45258	2.91642	4.18755	2.11769	-0.276403	2.25978	1.3683	2.17844	8.37563	5.24552	1.74931	1.84015	2.88906
RNASE12	4.1301	1.77568	3.99527	3.72204	1.59844	0.468637	5.63329	0.738492	3.03835	-0.175115	5.47188	2.97999	-0.195994	6.05362	5.82035	1.1677	2.88892
HARS2	2.08341	4.45596	3.4928	0.904166	2.93647	4.19316	2.78579	1.47076	0.890825	3.83426	6.01973	-0.152405	-0.195994	6.75406	5.47004	1.26559	2.88804
CDC42EP4	1.61269	3.9677	2.24806	2.42101	4.17061	3.57726	3.65499	2.28587	-0.276403	2.00153	3.05746	3.99119	9.87762	-0.247221	4.07363	-0.209454	2.88791
IER3IP1	5.4193	3.62519	1.53606	1.30348	1.56008	4.27265	4.52914	2.30553	5.82986	-0.175115	2.29866	-0.152405	1.19083	6.02751	5.519	1.11001	2.88749
C9orf172	-0.260273	4.00094	2.47208	4.31645	5.55621	2.29767	3.15602	1.54901	-0.276403	2.08418	3.37238	2.21936	7.21764	6.16319	-0.271271	2.6001	2.88733
LDB1	4.59623	2.69966	3.82829	3.5301	5.11648	2.04678	3.67815	3.98066	3.45069	2.37096	3.5731	0.742567	1.23847	4.43574	-0.271271	1.16987	2.88666
ADAP2	7.49609	2.06805	-0.370188	3.69287	-0.431172	1.93227	5.11546	0.653876	6.09903	6.55356	-0.325236	1.75579	4.68596	2.46547	1.76704	3.02427	2.88645
CNNM4	4.43089	-0.332719	1.54822	0.477833	2.89918	0.234545	9.64423	1.62811	1.29046	1.59751	2.28493	2.26334	7.3487	2.76317	8.30793	-0.209454	2.88606
IL1RAPL1	3.51351	2.81324	4.16808	3.77378	3.8083	1.60904	2.94232	3.65159	3.81665	-0.175115	5.15242	2.6882	1.0744	2.94088	4.60315	-0.209454	2.88569
SPRED2	2.6673	4.52378	3.45853	3.70529	5.01886	2.62356	1.75421	3.81939	0.467853	3.14176	0.543395	3.52263	4.75405	-0.247221	1.67742	4.73585	2.88542
LDOC1	4.10554	0.902515	2.69368	4.86873	1.18443	2.78138	4.13642	1.37336	5.92914	-0.175115	4.3526	4.83397	6.76964	0.470436	1.59492	0.33131	2.88456
APC2	5.40384	0.595581	-0.370188	1.89236	-0.431172	3.87338	0.632248	1.62754	5.97866	4.33916	4.81041	3.76587	2.66826	8.43526	1.81447	1.114	2.88436
C15orf62	4.49909	5.3037	0.473837	4.31951	1.92591	2.83087	0.632248	3.25067	2.07432	4.03912	0.149407	4.52546	2.12513	2.6718	0.384673	6.94274	2.88428
HELT	1.90189	2.07824	3.76663	4.72472	1.93255	3.73436	3.1983	2.29407	6.23474	-0.175115	2.17012	5.33701	1.57197	2.73271	1.36647	3.27602	2.88404
SQRDL	4.28597	3.08355	1.88953	2.14158	1.87736	1.71236	4.29969	1.81934	0.670812	3.80678	1.7537	4.41185	6.16768	2.51577	4.42092	1.28518	2.88388
PRRG3	-0.260273	5.09493	2.66846	-0.278741	-0.431172	3.19654	4.98553	2.13606	-0.276403	9.06456	3.41936	0.458508	0.990006	5.14439	5.46304	4.76274	2.8836
PI4K2B	1.33841	3.26573	3.00088	2.30049	4.25859	3.99214	3.20581	2.1772	4.70729	4.64401	0.220379	1.61443	4.94418	3.9398	-0.271271	2.79449	2.88329
PDXP	5.96624	2.15006	0.429237	-0.278741	4.40888	2.35056	3.85139	3.04799	5.17149	1.83369	-0.325236	2.46728	5.30226	3.29783	5.01064	1.44801	2.88322
COTL1	2.13927	2.81345	3.25641	-0.278741	5.27205	3.34754	3.24501	-0.462412	4.72174	1.7276	4.34282	1.80141	6.14577	6.9637	-0.271271	1.34072	2.88157
STEAP3	3.5892	0.604397	3.17903	0.841658	2.60531	2.06239	3.25274	1.11292	8.20886	1.41502	0.109079	3.17133	6.76485	2.92162	5.13907	1.12596	2.88147
IQSEC2	4.88164	2.07445	0.60706	5.23802	5.14936	0.811001	3.12807	0.462094	1.2283	1.35586	2.16885	2.5472	4.45835	3.89348	4.6024	3.49705	2.88145
SCAND3	4.84744	3.49054	2.09591	0.426478	3.99297	2.12409	3.80493	3.32187	3.31376	-0.175115	2.21768	1.88331	-0.195994	2.0821	6.76485	6.10674	2.88135
ZMYND10	5.50874	6.03515	0.681761	3.51142	1.93255	-0.0824564	2.47635	3.32043	0.467853	7.82956	2.09868	-0.152405	3.50587	1.42831	2.80516	4.73318	2.88126
P4HA3	-0.260273	4.00618	4.40869	3.06215	3.05718	3.31105	0.562695	3.57639	-0.276403	-0.175115	3.89725	4.73299	6.49899	5.29905	2.71025	1.68585	2.88106
NUAK1	3.58109	2.99066	0.713194	7.14419	2.19627	2.72351	2.46876	1.5058	0.623448	-0.175115	1.14506	10.0542	0.854735	4.82328	4.13997	1.29671	2.88036
TPPP2	5.99186	0.420604	1.74173	4.34841	4.88482	1.08802	4.62389	3.50505	-0.276403	-0.175115	1.25695	-0.152405	6.6286	1.14747	4.44067	6.60733	2.88009
ZDHHC2	3.57061	1.13101	2.4912	4.47774	4.107	2.30109	1.57014	1.51666	2.05787	1.3936	1.00596	6.09449	9.62108	2.58278	2.36653	-0.209454	2.87989
ASCL1	7.9881	0.520582	-0.370188	0.845161	3.39129	3.24384	1.27602	3.34492	7.57567	-0.175115	1.12927	2.40284	6.34022	5.32182	1.44486	1.79824	2.87985
TPD52	6.25608	1.62188	-0.370188	7.44279	2.97502	3.1451	-0.416093	3.276	2.97291	4.44207	1.05709	6.95788	-0.195994	2.81871	0.709476	3.38296	2.87973
NRN1	2.54303	2.35179	4.05857	3.80689	2.44604	2.25659	2.65737	2.62031	5.49173	1.97695	-0.325236	3.85619	2.46122	3.37476	3.3155	3.18357	2.8797
CACNA2D4	4.26688	2.79779	0.944593	1.78939	4.71773	1.60859	1.48655	3.91103	1.83595	-0.175115	4.00866	7.10845	5.20403	-0.247221	-0.271271	7.07991	2.87912
TP53BP1	5.85197	0.918548	-0.370188	0.82962	3.40136	3.87949	3.86185	1.07383	4.62323	4.68912	3.11812	3.3438	4.62821	4.5368	1.0936	0.582751	2.87888
HMHA1	-0.260273	3.33274	-0.370188	7.9708	2.08021	1.88133	1.86161	1.44918	5.30087	-0.175115	1.46145	11.559	3.30946	3.87949	2.98862	-0.209454	2.87873
HS3ST5	5.86192	3.95954	1.94619	4.0369	2.55749	0.154814	2.56696	3.23406	5.58779	1.93409	0.921989	-0.152405	6.41253	1.52178	5.71908	-0.209454	2.87833
NEIL2	4.92048	1.34849	2.004	3.2143	0.309026	4.08213	2.66126	3.58315	2.55268	-0.175115	-0.325236	1.03348	3.17863	10.0124	1.15821	6.49508	2.87831
TSPAN9	3.43621	5.42553	1.48382	1.1273	3.87376	1.95105	3.06281	2.34906	3.12675	1.99215	3.77435	1.36813	5.1643	1.57647	3.29613	3.03982	2.87798
PTPRA	6.34917	1.2545	0.578706	2.63516	4.46171	-0.0509513	5.99883	2.22793	7.2549	-0.175115	0.990115	3.11842	5.76908	-0.247221	6.0905	-0.209454	2.87789
UHMK1	3.89201	2.76407	0.918659	5.09338	5.30288	1.90366	1.98061	0.681367	1.17885	4.28233	4.2318	-0.152405	10.9012	-0.247221	1.26423	2.04968	2.87782
PPRC1	2.72951	2.88796	0.855254	5.54602	1.58174	2.5894	5.47448	0.184046	4.59494	2.06945	4.18046	2.01714	1.23847	1.03016	7.33863	1.72035	2.87738
SRGAP2B	-0.260273	1.78303	3.90433	3.50151	4.70384	1.96515	4.67172	3.58275	0.467853	2.51714	3.3385	-0.152405	8.30894	2.45788	4.77182	0.47319	2.87719
HIAT1	6.2823	1.17728	0.883993	5.34516	1.96427	3.68488	2.70485	0.450752	5.01413	-0.175115	0.334446	9.50848	-0.195994	6.8857	2.37237	-0.209454	2.87675
DKK4	0.310125	5.03377	1.15345	6.59402	2.65109	2.01561	4.72136	3.85193	-0.276403	0.514038	0.710747	8.87113	0.784932	1.03075	2.82333	5.23223	2.87638
FADS3	5.4379	1.24294	2.3597	2.70427	3.9818	3.4021	4.11664	3.63419	2.29785	2.02509	2.65354	2.17762	-0.195994	-0.247221	4.79263	5.63766	2.8763
ZNF148	-0.260273	0.64683	3.33359	1.27913	4.04932	2.44595	5.77812	0.319195	0.670812	0.984457	4.32721	2.30481	7.56738	2.95358	8.20355	1.41565	2.87621
MAGEB16	2.79545	4.38274	3.38444	2.77864	3.03748	2.84451	4.81461	1.57297	5.10412	4.27311	0.334446	-0.152405	5.94385	-0.247221	3.02287	2.12745	2.87607
SBSPON	4.51389	4.16747	3.43965	0.907864	5.16936	2.10867	4.4631	3.63311	3.47042	-0.175115	5.39827	4.21761	1.7245	-0.247221	3.43397	-0.209454	2.876
PRELID2	4.69127	3.66792	3.46284	3.10407	2.83048	-0.493483	1.65138	2.99503	5.61859	-0.175115	2.45379	1.2814	3.96124	-0.247221	5.92518	5.28842	2.87599
OLR1	5.13492	-0.332719	2.16424	6.04412	5.06859	1.46091	1.92924	2.04777	4.48135	1.32537	2.24446	6.8172	1.36948	3.01896	-0.271271	3.50333	2.87537
FAM214B	5.31239	1.51355	1.64525	5.73248	2.98975	2.39248	3.48624	1.73396	4.1802	-0.175115	2.15338	3.76974	-0.195994	5.78651	2.04638	3.63401	2.87533
ABTB2	5.81755	2.02322	3.03626	3.38507	3.45261	-0.493483	3.26626	1.20239	6.15708	0.445975	3.26513	9.56261	-0.195994	-0.247221	1.15821	4.16171	2.87484
CCL27	0.429373	2.22565	-0.370188	5.41973	5.73382	-0.0509513	3.92273	-0.462412	2.73146	-0.175115	1.48003	7.77255	8.14884	1.91279	6.16166	1.114	2.87462
PCID2	1.13373	0.032765	3.17534	2.19067	4.8389	2.82176	3.35669	0.683561	3.54533	3.87404	1.54159	-0.152405	7.48457	2.5167	5.25384	3.67281	2.87312
ARPC1A	1.57781	4.54552	0.88992	3.05707	-0.431172	3.00915	6.75225	1.45784	2.2431	-0.175115	-0.325236	3.99941	-0.195994	6.65698	7.72744	5.18033	2.87308
SPATA31C2	6.4907	2.01454	3.35715	4.4442	2.11194	2.89012	4.25977	3.00478	2.46704	5.77045	5.10685	-0.152405	-0.195994	0.470436	2.75635	1.16987	2.87286
CD300C	7.42522	1.40062	2.02989	3.35143	1.02757	1.66481	4.18168	1.63479	8.74617	-0.175115	2.7157	2.88867	2.15569	1.66973	3.63486	1.6096	2.87258
SLIT3	4.41748	-0.332719	1.69815	2.34516	1.34002	-0.493483	4.3711	2.9615	5.56992	1.88544	0.688767	-0.152405	8.41018	-0.247221	7.16216	6.33624	2.87252
NCSTN	5.51084	1.22746	2.37633	-0.278741	3.54297	4.41908	4.47193	1.01913	5.96388	1.3936	0.444042	-0.152405	3.82282	8.07714	2.83681	1.28518	2.8725
TOMM34	2.91382	3.89736	4.09275	2.01623	5.64246	1.30215	-0.416093	0.891867	3.43592	4.57092	1.9477	2.23342	7.96235	3.52034	-0.271271	2.21595	2.87224
C15orf48	6.77164	2.46287	0.900466	0.841658	5.11801	3.50121	1.1445	2.89978	4.1802	4.75255	1.3841	-0.152405	6.38825	4.70912	1.26318	-0.209454	2.87223
IFNA2	2.09116	1.95423	-0.370188	5.66044	4.87108	3.97327	3.92502	2.96068	0.793144	-0.175115	0.370103	6.23005	4.93447	5.48755	2.24197	0.995222	2.87144
NMUR1	4.31582	4.35187	0.310615	0.82962	0.8799	3.50895	2.20709	3.75115	3.94407	2.2186	1.87481	2.57165	5.3322	5.79932	1.91908	2.12745	2.87139
ASIC1	0.648766	0.970866	3.48796	8.31795	2.79022	0.10866	5.32652	-0.462412	3.91483	6.52063	2.86521	3.80614	2.52061	-0.247221	5.58214	-0.209454	2.87134
AKAP17A_X	1.6932	1.07214	1.36752	3.3076	3.67085	3.46926	2.66126	3.73657	-0.276403	-0.175115	0.624049	2.55003	5.30778	5.19171	3.7371	7.99662	2.87089
FAM47E	2.24769	3.56668	3.69725	0.82962	-0.431172	4.61076	4.46567	1.66091	3.10618	1.86628	2.82549	3.91574	0.473592	6.30971	6.99191	-0.209454	2.87043
CD2BP2	5.3721	2.22039	-0.370188	4.06309	3.07099	4.2181	2.28373	2.7568	2.70219	1.64465	-0.325236	2.53458	7.55465	6.43028	1.42768	0.33131	2.8697
ZFP57	3.2024	0.62166	-0.370188	3.2763	5.28393	4.25268	0.136506	1.66388	3.86643	6.2875	1.00596	3.30962	4.87503	8.97603	-0.271271	-0.209454	2.86919
MTPN	1.13373	4.19998	0.173532	1.67662	4.53698	2.02146	3.48262	3.05896	-0.276403	-0.175115	4.57599	6.42989	5.31072	4.37299	4.62952	0.740556	2.86825
LIN9	1.39651	0.290345	4.0223	2.86541	0.28737	2.23684	2.10867	3.14475	3.32672	4.04236	1.46145	3.24127	3.63404	2.63044	5.61435	5.57662	2.86747
CIC	-0.260273	3.8162	-0.370188	0.681031	4.04894	2.22584	4.56524	0.891867	3.69962	3.75841	4.03793	3.07134	6.76199	6.56698	2.58262	-0.209454	2.86676
KRTAP21-1	1.70754	2.8506	3.87554	3.81009	5.34707	3.46542	0.12825	1.29644	4.97677	-0.175115	0.792085	3.71605	7.99012	2.30113	1.02286	2.76256	2.86671
ADCK5	2.50308	3.77089	3.75893	3.28124	0.621474	1.72095	5.07568	0.319836	3.69885	1.83487	4.82802	1.52716	1.86094	2.68087	8.59377	-0.209454	2.86669
PFN2	4.29614	0.290345	3.81298	1.22126	0.621474	1.49464	4.7288	3.36809	5.02825	-0.175115	5.12122	5.10047	2.08672	3.98365	1.3528	3.52773	2.86621
CTR9	4.5136	4.02378	0.966945	4.80818	1.70584	2.35724	3.50968	0.71096	1.48013	6.26168	3.60996	3.96276	2.64255	2.46606	1.5017	1.33391	2.86594
SPATA5L1	1.26755	3.17837	3.99157	4.36023	4.107	1.35501	3.37836	1.28331	3.20123	4.80813	0.688767	1.63754	6.10775	3.21222	0.938378	2.33774	2.86582
GAA	6.6664	2.1375	0.601335	2.43448	4.73357	2.96687	3.62103	0.736401	4.16246	3.34604	-0.325236	-0.152405	7.14624	-0.247221	6.1172	1.90241	2.86544
ALPK3	6.18166	2.49812	0.764955	3.64318	-0.431172	3.80181	2.07273	3.45098	6.74774	3.66716	1.91665	5.22913	-0.195994	5.2113	-0.271271	1.55527	2.86514
MARCKS	6.78798	4.07389	3.69151	5.26127	3.04606	0.360075	2.91193	1.62625	5.03752	-0.175115	1.79692	3.524	6.69807	1.6762	-0.271271	-0.209454	2.86474
TLR10	-0.260273	1.80081	1.93508	6.81293	3.11028	1.47559	2.65938	1.88102	-0.276403	2.73686	1.71672	11.704	2.61216	5.52349	-0.271271	2.67484	2.8647
SNAPC5	5.01139	2.68265	2.63605	4.43888	4.28633	-0.493483	3.50477	3.14942	2.40853	-0.175115	1.78808	4.92162	5.85565	0.473954	4.03852	1.29568	2.86393
CUL4B	0.129084	4.76166	2.94868	0.202646	2.10187	3.70161	4.3512	3.20844	1.66384	3.15783	4.4118	2.23342	2.7563	3.19905	5.51708	1.47296	2.86359
C9orf62	1.86402	3.66826	4.28398	5.20306	3.8932	3.02187	2.33758	4.30132	-0.276403	-0.175115	6.43279	1.93519	1.14318	1.52694	0.710528	5.94702	2.86359
DEFB106A	5.03283	1.26989	4.53884	4.66064	0.653199	1.92389	2.99315	3.58008	5.11176	-0.175115	2.56051	4.79748	-0.195994	3.08558	0.283028	5.67204	2.86199
RCBTB1	2.75839	1.45567	3.33545	6.40327	4.19956	1.00918	3.50758	2.66219	-0.276403	-0.175115	2.76778	4.80275	3.65001	2.522	3.3492	3.81955	2.86194
hsa-mir-4730	3.47741	5.72012	1.64365	4.21246	2.46465	2.73513	4.71819	2.72581	1.90689	2.55096	3.9967	1.06942	3.72987	-0.247221	5.29089	-0.209454	2.86159
ZNF608	4.48618	5.21122	0.748643	1.89735	-0.431172	2.89674	0.12825	3.19951	8.23983	1.78924	-0.325236	1.92037	3.2319	5.125	0.384673	7.27934	2.86137
TMOD3	2.56804	4.62238	0.830922	2.10123	3.32385	2.40192	2.77143	2.67302	-0.276403	4.08919	3.07403	2.53458	4.57702	2.11832	5.57255	2.79373	2.86099
C5orf54	3.29692	1.97425	2.05079	4.32938	4.91314	2.3546	2.72093	3.60915	2.82	-0.175115	1.49022	1.2814	5.76968	5.01957	4.52659	-0.209454	2.86075
RPS6KA6	-0.260273	4.81349	3.91436	-0.278741	3.8083	2.81752	3.10995	3.56661	2.7524	7.29031	2.41794	-0.152405	4.67032	2.29413	5.20792	-0.209454	2.86015
ETFA	6.05287	-0.332719	3.5323	4.94426	1.13716	1.78752	3.95961	2.64847	3.08316	-0.175115	4.87326	7.09542	1.94257	-0.247221	1.49287	3.96514	2.85997
REM1	-0.260273	4.92631	1.38659	1.00742	4.72375	3.18617	3.12945	1.82883	3.45719	4.43526	2.30338	5.15916	8.48377	2.4731	-0.271271	-0.209454	2.85996
SDPR	0.95676	4.28605	3.49152	4.83608	3.80837	3.23382	4.0006	1.26441	-0.276403	1.85664	0.109079	6.55752	5.55515	5.3417	0.937279	-0.209454	2.85932
CD180	1.98033	1.61724	3.10534	1.57076	1.00591	4.57526	4.41739	3.11954	0.231631	1.4895	-0.325236	4.13665	6.29643	6.6994	3.00732	2.82045	2.85925
RAB11FIP4	5.00084	4.22396	1.98533	3.67282	2.89281	2.31054	3.14986	3.75332	3.04566	6.3092	3.14652	-0.152405	3.62813	3.25143	-0.271271	-0.209454	2.85858
[truncated: 18,310 more rows]

## Sheet: Enrichment-score_byMedian
Genes	Sample 1	Sample 2	Sample 3	Sample 4	Sample 5	Sample 6	Sample 7	Sample 8	Sample 9	Sample 10	Sample 11	Sample 12	Sample 13	Sample 14	Sample 15	Sample 16	Median
ACE2	7.59167	8.35014	4.86201	2.37761	8.48916	9.08463	9.63726	7.93267	6.53341	9.15532	4.99586	10.964	9.5208	12.2617	6.75613	9.76202	8.41965
MACF1	5.43814	4.30891	4.75348	15.4294	5.44581	3.62136	3.68665	4.18252	8.34832	11.6904	7.21403	15.6176	12.2386	9.51461	7.24046	8.10712	7.22725
UBE4A	7.4606	3.01613	4.24767	14.7869	4.75853	3.7079	3.47696	4.10068	7.29107	10.682	6.3044	13.764	11.6317	8.98527	6.86777	7.9543	7.07942
USP17L11	8.1841	5.47767	4.82439	7.39698	6.16168	5.87861	7.33249	4.56623	7.31482	5.08582	6.26567	9.43406	9.03677	6.63434	7.63909	7.69622	6.97458
SPATA25	4.67692	3.28672	3.9718	14.0675	4.32322	3.71522	3.97696	2.88285	7.49676	10.383	6.03884	13.7295	10.7398	7.30718	7.16189	7.45683	6.60036
GAGE1	5.96553	5.5441	5.03539	6.91918	6.38802	5.13195	6.42149	5.83927	4.29851	7.60025	5.34856	7.59219	7.63464	9.44965	8.10528	7.38275	6.40476
PCDHGA1	6.16903	5.80951	4.17969	7.43835	4.61519	4.84126	5.89745	5.25508	7.41353	8.18246	5.13776	9.50159	8.88574	7.66253	7.22351	6.25661	6.21282
FAM83G	6.35828	4.3577	8.37653	3.76458	5.04936	2.92204	3.63068	3.91474	5.81767	6.94553	8.03306	8.18216	7.61272	7.02021	7.3433	4.11857	6.08798
UGT1A1	8.23659	5.78668	4.2615	5.38188	5.14472	3.97489	5.68775	4.58553	8.75134	9.93599	4.7775	8.46347	9.19511	8.38465	6.3748	7.33291	6.08074
WNT9A	3.82095	3.55372	1.11405	5.51353	11.6365	2.63118	3.0223	2.28613	7.4221	9.62322	4.47947	11.4661	15.6344	7.16522	6.6344	7.17542	6.07397
RBMY1A1	7.12009	5.95909	4.43144	7.34473	5.01481	3.75623	5.49503	4.30854	6.51523	5.68546	6.07401	10.2981	7.93039	7.64844	2.58991	6.60596	6.01655
PCDHA1	7.64148	5.42505	4.87819	6.36447	2.97502	3.89126	6.28778	4.32609	6.37649	6.59037	6.08884	10.0533	5.80825	3.23613	7.91007	1.71932	5.94854
OR2M2	6.09717	2.848	0.975455	3.17988	10.4932	3.18014	3.78923	-0.154243	5.86148	7.59441	4.76724	9.51209	10.8393	5.96248	6.02152	6.2914	5.91198
hsa-mir-6860	4.69725	4.23357	3.23592	13.8202	4.02844	2.78931	3.26395	2.62125	6.16838	9.73722	5.33465	12.4716	9.81005	6.87921	6.84289	7.50649	5.75151
KLHL23	5.55878	2.79016	8.70687	3.70322	5.06423	1.35501	4.0127	5.41211	5.05648	8.9351	7.88251	7.80693	9.17483	5.91466	5.98577	9.20778	5.73672
POLR3A	6.11665	2.73684	1.02216	12.458	4.03541	4.18472	1.1909	4.04125	5.42518	8.66472	4.23403	11.1453	9.09207	5.90361	6.24725	6.9115	5.6644
EPGN	7.11374	5.38756	3.53715	3.04889	11.1887	4.28551	3.66864	0.760144	5.84661	9.42158	4.9569	8.86379	15.4021	8.18471	5.03617	7.39644	5.61708
hsa-mir-6733	6.45113	5.6038	2.99495	1.75832	5.57071	5.56043	4.71824	3.99454	6.61739	4.35678	2.64962	7.90608	9.14591	6.45541	5.54792	3.44663	5.55418
CGB	6.64706	5.96837	3.62244	5.20832	4.71335	3.87273	6.89499	5.30749	7.52758	8.24867	1.8535	5.78793	2.35041	4.40288	8.85539	7.80186	5.54771
XKRY	6.81179	5.89911	3.01065	6.98011	1.47773	3.91386	5.07557	3.33397	6.9444	3.737	2.10634	7.79256	5.58918	6.7319	5.70936	5.48297	5.53608
PRKACG	4.3239	1.76166	2.05766	3.28117	11.4992	3.7372	0.640504	3.4154	5.74596	8.82787	5.26844	11.6115	14.1949	7.89516	6.49648	8.0496	5.5072
SPANXA1	4.15765	5.63471	4.21463	6.46937	5.53027	3.86711	6.04518	3.88749	3.87008	6.34461	5.99908	5.35135	4.92229	3.64178	6.42072	6.31447	5.44081
LINGO3	4.42941	1.21864	0.983657	2.53835	11.1404	1.90208	1.68884	1.61512	5.83045	8.49075	5.01491	10.2446	14.4701	7.97453	6.86461	7.55873	5.42268
RHOBTB3	5.15756	2.83222	1.64697	4.58902	10.053	5.80477	4.51259	3.36714	5.82502	8.30754	3.45155	8.8374	10.7049	4.27827	6.21789	5.6713	5.41443
NPRL2	5.55942	2.81864	3.54054	13.4862	3.24972	4.07462	2.80741	2.19681	4.89198	9.03393	5.22881	12.9956	9.07331	7.80649	6.31423	7.11042	5.39412
DHRSX_X	3.21635	6.42851	4.09898	5.78696	3.22651	2.17968	6.46599	4.10299	8.94005	9.9258	4.9111	4.1718	5.85933	4.45703	5.81571	6.83681	5.34903
KRT71	4.73569	4.97075	4.12768	3.66088	4.61406	9.33249	3.52749	4.01936	5.83381	7.26596	4.09018	7.96771	10.1047	12.1476	6.1769	5.70026	5.33551
OR51T1	4.10371	3.67116	1.9883	4.10314	10.994	3.08999	4.57583	1.4755	5.30335	7.51893	5.35267	10.9784	14.5968	7.8459	6.47504	7.31345	5.32801
METTL21C	0.280268	3.4634	3.07244	3.49658	-0.431172	1.17798	12.5456	2.07418	6.00185	8.66094	5.01628	10.9976	9.08737	5.61681	9.31609	6.12062	5.31655
TAF15	4.94352	3.44313	8.23383	2.67643	5.5394	3.65589	5.1022	2.73405	4.82982	6.68392	5.47412	6.42948	7.45538	5.08034	6.02138	5.90662	5.28816
DEFB119	3.96523	8.75017	1.01356	5.72065	4.46603	4.81906	4.53965	4.13504	4.32805	7.0158	3.8266	6.68369	7.78235	10.635	6.00995	6.11285	5.26985
FAM219B	1.33663	5.36504	2.19567	3.63428	4.11677	2.37917	12.4864	2.67501	5.82417	8.61844	4.73076	9.42392	8.6334	5.48823	9.14984	5.11061	5.23783
GPR32	6.53553	5.28209	5.26473	5.60533	5.20793	-0.493483	5.09701	3.63699	1.6649	6.37789	4.29445	1.18101	7.48977	-0.247221	7.03605	5.93307	5.23633
EML5	4.28901	4.08387	1.71699	6.97522	10.5771	3.46532	2.09849	1.91421	5.95419	7.64838	3.88626	9.81623	10.1641	4.70752	5.74345	6.84675	5.22549
CT47A1	6.0578	5.26068	5.17703	5.81553	4.47785	4.19164	4.72051	3.97118	6.49553	5.58152	4.40813	4.45871	6.65589	3.53224	6.10431	5.95738	5.21886
MCAM	5.30638	2.51929	2.75278	11.7781	4.71522	1.44156	6.14762	4.14632	4.0976	6.85774	3.59275	10.8857	7.5846	5.07946	7.44109	6.52904	5.19292
INPP5J	6.38892	0.787505	1.56988	11.161	3.83943	2.19158	10.8088	3.80328	5.51385	8.38935	4.37243	10.2255	8.51563	3.19244	7.07329	4.79387	5.15386
DEFB114	-0.260273	5.17151	2.90464	5.60423	9.10049	2.11549	5.66659	2.94475	2.05672	7.85208	4.24165	6.73675	11.2008	5.1269	8.2734	4.78379	5.1492
TSPY1	5.00343	4.54065	3.25328	6.54596	3.4059	3.91166	6.11261	3.90685	6.52601	6.67755	5.32658	5.25402	5.26735	8.27969	2.37237	3.31476	5.12872
TBC1D15	12.3923	0.458072	1.96417	5.18589	1.58174	2.61474	-0.416093	0.990103	12.4176	7.44041	3.37752	9.3363	7.95677	5.49564	5.0295	5.7432	5.1077
CDC16	3.19794	1.06518	1.52405	3.21194	1.36167	9.99497	2.66126	4.84926	5.62132	8.25208	4.62111	9.71161	8.6426	13.6646	5.35379	6.44939	5.10153
MAGED4	7.38146	5.27096	3.32342	4.69088	5.10122	4.45485	5.38664	3.72428	5.99905	7.83392	5.09938	2.87928	4.15039	6.73443	8.99032	2.26793	5.1003
SULT2B1	5.79317	5.43034	1.44307	2.35693	3.53444	3.57722	7.8585	2.67512	2.5803	2.32706	4.74337	5.5098	6.32062	6.05538	9.91177	5.75157	5.08686
JUP	-0.260273	3.59486	2.6503	4.57283	3.3361	0.948845	12.6182	3.36499	6.04795	9.0269	4.81556	10.5102	9.07981	5.31263	9.34697	5.79115	5.0641
GCG	2.38518	4.70692	3.4656	3.74035	9.9941	4.03676	5.31081	3.70823	5.78388	8.1331	4.3745	7.7984	10.1748	5.01218	5.03737	6.50137	5.02478
C7orf33	-0.260273	4.90383	2.05374	6.13275	4.31852	4.60216	5.22657	3.58774	7.03711	7.98088	2.03811	5.10668	6.93445	7.32063	6.50314	-0.209454	5.00525
TMEM160	0.280268	5.07522	0.544678	5.47284	4.16642	3.84762	5.77497	0.841876	7.03253	6.27433	2.12875	4.91383	6.39331	6.04346	6.22013	1.38809	4.99452
C8orf74	12.4386	3.41555	1.10295	5.20953	3.121	2.8493	2.76439	2.89779	5.98569	6.52407	4.77198	10.2117	9.89923	9.15578	3.44137	5.98024	4.99076
DCAF12L1	6.44694	4.92747	2.16482	5.52237	3.71522	3.45794	5.85293	2.50689	6.83511	7.8586	-0.325236	6.46372	7.04235	1.02392	4.97616	1.18512	4.95181
PDCL3	2.74373	1.81432	1.26152	2.81753	0.28737	0.559586	12.4086	0.821447	4.71087	8.69058	5.18621	10.2141	8.05102	6.44538	9.45107	5.70512	4.94854
MVP	6.14843	4.47689	3.90076	2.76899	4.5927	4.02588	5.26997	1.8336	7.47795	4.45956	5.31633	6.20419	8.7566	6.68649	6.26964	2.28496	4.93134
CNKSR1	6.08309	4.82126	3.76751	2.86939	6.04054	2.28975	5.69164	3.49796	4.99916	4.31101	3.90317	6.71095	12.5017	6.25119	5.12189	1.75283	4.91021
GLOD5	5.80269	4.48808	2.66337	2.1697	4.283	8.97565	3.07821	4.65727	7.347	5.15552	2.81878	9.03156	8.36519	11.929	6.09493	3.80304	4.90639
hsa-mir-567	5.82424	10.3801	1.44307	4.00606	3.41516	1.68629	0.672593	2.93058	5.79703	7.63091	4.45329	8.24503	9.64244	5.28729	1.49158	6.05334	4.87029
HMGB3	5.84198	1.32103	1.33095	5.00197	0.28737	4.73774	5.92637	4.25851	2.80212	-0.175115	2.3875	6.54052	5.75325	9.66559	6.55003	5.75407	4.86985
ZNF791	6.29641	4.88025	8.09399	2.95482	4.79166	3.39284	5.07457	3.26889	2.14915	3.10886	6.36547	6.07743	8.64163	5.39176	4.03163	2.22481	4.83596
POMK	6.15246	4.95498	3.71556	3.58798	3.29769	5.33577	5.93964	3.61691	6.06533	4.71236	4.21627	-0.152405	1.0744	4.93591	7.46639	4.90254	4.80745
ELK1	3.69523	2.32481	2.62218	13.3693	4.56244	2.08074	3.60317	2.37353	6.29461	8.52451	4.99693	11.8913	9.64435	4.57726	6.04635	6.09575	4.78709
TST	3.09059	4.74312	3.61451	2.67055	6.03845	4.38476	6.80266	3.47529	6.70208	3.71036	3.3863	6.98893	8.31779	7.93013	8.28986	4.82836	4.78574
IGSF21	5.25798	5.2457	3.24925	4.51081	5.12637	1.97082	5.21332	3.10604	5.05712	4.17178	3.9622	5.3717	10.0585	1.90575	5.52505	3.58869	4.78397
HMGXB4	6.05085	4.83999	3.51978	5.06991	4.72394	5.01934	4.68985	4.0116	4.14525	5.03404	2.66636	4.93581	7.05313	7.7249	3.44086	4.51532	4.78197
SNTN	12.1079	3.00477	3.94512	3.46278	4.51478	0.391581	2.42641	3.01261	9.61505	6.3214	4.43023	8.51379	8.94879	5.02896	5.30247	7.09166	4.77187
IL10RB	6.24447	2.40788	3.74712	5.47708	4.60414	2.52529	5.31545	2.8379	3.55502	3.24612	4.93484	8.3047	6.63733	5.73219	5.80531	4.05692	4.76949
EBF4	7.78667	3.22894	2.80271	5.71414	4.66823	1.27007	4.86552	2.87444	9.57075	4.88304	2.11887	5.80372	7.29276	6.2509	0.282435	-0.209454	4.76688
RABL5	0.850972	6.22287	2.91246	5.95896	5.27205	1.78961	5.06581	1.37526	1.03377	7.21667	4.46625	-0.152405	9.28201	2.32462	8.42624	5.51474	4.76603
ADORA1	6.80704	4.01901	3.19007	-0.278741	4.87391	4.65639	3.69525	5.37339	5.81938	4.13766	5.26085	2.43787	7.96343	8.11283	2.24557	7.23023	4.76515
IKBKAP	11.6449	0.886066	1.98542	2.24794	0.8799	0.408368	5.65727	2.2945	7.41559	8.07904	4.22719	6.49233	7.87385	5.29508	6.53161	1.66428	4.76114
RLTPR	5.0714	2.31928	2.62373	5.84137	3.78953	4.40654	10.6254	1.55279	4.10805	7.00081	2.57033	8.26616	7.16238	9.10497	8.02762	1.6419	4.73897
CAMK1D	5.62931	3.90129	9.04047	4.58284	2.64446	2.88355	3.78206	2.73363	3.16855	8.96581	7.07927	7.06044	8.22944	4.85368	3.43648	6.81359	4.71826
OSTN	5.21645	3.75828	2.01443	1.93963	5.24426	4.57356	4.83547	4.04602	6.06413	-0.175115	2.36511	1.70636	8.75236	6.32976	5.92963	9.00504	4.70451
TMEM213	2.05692	1.96807	4.05672	5.52946	5.33096	4.48167	3.57533	1.37526	5.04947	4.77982	5.53445	8.20448	5.34691	8.75516	4.59209	2.11122	4.68596
BEND3	8.55508	0.97143	1.37058	4.75522	3.8083	4.61413	6.41915	1.81335	10.0096	3.89573	3.91852	7.79554	7.16938	9.71586	7.28569	2.87526	4.68468
SLC38A1	4.00654	3.13849	1.7952	1.93798	0.309026	-0.0509513	3.58646	8.70262	5.52066	9.08461	4.43883	10.2843	7.52026	4.91227	6.00456	10.2707	4.67555
hsa-mir-4785	4.60898	4.78013	2.67466	2.02676	5.61176	3.1556	4.78339	3.96318	4.50223	5.34152	5.07733	4.73397	7.69194	2.4731	4.89118	3.68503	4.67147
HOXD11	1.18184	1.89124	-0.0277804	1.19673	1.29698	3.30217	12.7889	1.58263	5.1695	8.85388	4.88089	11.0535	9.49077	4.82158	9.6207	4.51255	4.66707
XRCC6BP1	5.48418	4.67377	4.65174	3.53443	0.28737	3.79244	4.67915	2.52345	6.9851	5.20616	5.08408	2.26482	5.5211	1.03016	6.49286	1.0378	4.66276
MTM1	4.91752	2.40654	1.08858	1.23441	4.95295	3.63714	6.84359	0.546259	6.73636	5.10987	1.16341	8.1936	7.00625	5.16722	4.40318	1.7835	4.66035
IL10	2.11268	5.81566	3.4406	2.58865	4.7826	1.57118	5.54137	3.33269	4.53721	3.93522	-0.325236	7.22358	6.89907	4.87454	5.34811	5.98921	4.6599
SLC24A3	2.13927	5.55257	1.97644	11.2892	3.96827	3.4016	4.50366	1.80589	3.6915	8.78004	2.53277	10.3834	7.91418	5.86812	4.92128	4.79322	4.64844
PRMT3	11.2463	4.7505	3.69605	5.55824	0.653199	0.854574	4.32608	2.38349	9.11887	7.59271	4.81215	5.8107	6.48971	1.18809	1.79827	4.52268	4.63659
B4GALT7	7.26815	0.71039	1.78257	4.23044	4.86446	4.68585	4.771	2.05532	6.53409	4.85206	2.40314	2.01941	7.41253	3.89692	4.57884	5.98263	4.63235
NPHS2	7.68239	4.19721	-0.0297863	2.2512	5.19652	1.89228	5.84599	1.99909	4.97992	4.27617	3.18159	5.5112	10.1601	5.18364	6.02443	1.20889	4.62805
hsa-mir-4802	7.3647	5.42198	3.62604	4.67502	2.579	2.86499	4.63436	0.683561	7.78572	8.32548	4.46093	5.64253	3.43991	5.95731	4.61756	-0.209454	4.62596
NECAB1	3.38467	2.44177	3.38472	4.97387	6.07505	2.46273	4.27507	3.61441	6.28184	-0.175115	5.10127	5.42056	7.05578	1.75192	5.48558	5.79015	4.62447
WFDC10A	7.4626	4.63573	4.67742	6.12062	3.03748	2.93272	5.72432	3.24914	6.32978	5.34657	6.14359	-0.152405	4.60381	2.46547	2.92458	0.396896	4.61977
FBXO42	5.17313	4.17611	0.983671	6.10675	4.14346	5.26087	5.3897	3.9294	-0.276403	4.86589	4.35128	8.0974	-0.195994	6.39913	8.19787	2.0216	4.60859
OR4F16	6.82306	1.72475	3.47495	4.53235	4.67902	2.13884	3.35862	2.82785	7.01404	5.9695	4.51283	6.03403	6.66663	5.17634	3.39316	5.38176	4.60568
RASL10B	4.61407	5.81023	3.13543	4.3192	4.58306	3.65651	3.60504	3.21616	7.33054	7.22767	4.7916	2.45269	8.05987	7.96203	7.39345	3.29989	4.59857
GRAMD1B	6.71108	0.867665	1.76645	1.09088	3.11848	3.18581	7.49428	4.23726	6.14852	5.63216	2.25871	2.04905	4.95198	5.89972	10.962	7.42719	4.59462
CFLAR	3.61125	4.55186	2.97513	5.85878	5.84858	2.07993	4.59083	0.683561	0.670812	6.40079	4.73339	6.32176	9.07136	2.12439	4.88491	1.44801	4.57135
HIST1H1D	13.3393	1.18933	2.22354	2.47586	-0.431172	0.993276	3.89072	-0.462412	7.71948	8.60741	4.57636	10.2951	9.73258	5.67984	4.55141	5.58272	4.56388
GTPBP6_X	4.62015	3.89566	4.491	4.99731	4.88769	2.60548	5.17396	2.73239	3.45217	4.87998	3.79481	7.61259	4.30563	6.84287	5.95855	2.57963	4.55557
CTNNA3	5.19003	3.22488	4.50687	2.5055	4.78387	3.04683	4.48256	4.94037	5.11439	2.45359	5.62151	3.04499	8.92633	4.60054	3.0625	4.9877	4.55371
TEDDM1	6.71832	-0.332719	-0.370188	1.53264	4.66494	2.81208	4.69336	1.45589	8.00085	4.43391	4.13671	4.36314	6.92152	6.31822	5.76888	6.70494	4.54942
ZNF543	4.77476	1.21281	-0.370188	4.62345	3.07099	-0.493483	10.0719	2.80014	4.47031	7.04451	3.18825	6.25311	9.16486	1.52356	8.70464	4.73745	4.54688
PODNL1	4.09637	4.38994	3.80108	2.43358	4.11478	4.96857	4.69762	4.23168	6.67976	5.36306	5.28602	-0.152405	2.26529	9.97571	7.3599	4.82823	4.54378
DIRAS1	3.04315	4.34185	1.24087	5.53929	4.8884	4.48694	2.84158	4.5923	5.58115	3.87927	1.94695	5.21387	9.70732	8.53245	3.77913	4.68687	4.53962
TBC1D3	4.34712	3.17239	2.52797	7.27084	3.68009	3.95929	5.07337	4.73095	1.72449	4.72826	3.86258	7.09567	6.93418	2.63388	6.73306	6.85001	4.53769
RAB5A	7.08876	4.10361	4.25423	2.7728	1.93255	2.95498	4.81248	3.41238	6.3956	6.35965	5.08409	5.4618	2.83628	-0.247221	5.41769	5.2517	4.53335
RAD54B	1.03065	1.68298	1.13467	2.29141	3.62234	10.6566	1.35761	4.72446	5.42224	7.37663	4.33916	8.18341	6.73713	14.0858	3.97856	7.5144	4.53181
SAFB2	3.75363	4.64608	3.2099	6.84875	3.69582	1.87213	5.15154	0.538533	-0.276403	4.4025	6.96562	10.7309	7.97025	4.6709	6.88791	-0.209454	4.52429
FRMD8	5.94525	4.79774	1.90774	2.33764	6.2128	4.24908	6.02262	3.29397	1.76307	8.12029	0.0472042	1.68034	6.2823	1.99214	5.63299	5.98039	4.52341
MTMR9	5.3146	1.91676	0.900466	4.8326	5.34742	2.76659	4.0856	4.21293	6.88953	3.94882	-0.325236	6.04896	6.47321	1.96685	4.86055	5.84901	4.52276
PSME4	4.69477	1.24472	4.34866	2.79969	-0.431172	3.36579	4.77644	2.9082	5.00498	-0.175115	4.81824	2.43496	5.99788	6.91252	5.94479	6.89656	4.52171
RABEPK	5.98421	4.91064	1.49743	5.90649	4.48665	2.63224	4.54828	2.67723	4.96612	7.68043	-0.325236	10.5347	5.03629	1.32786	1.79827	-0.209454	4.51746
LZTS1	5.5917	1.83982	1.907	6.73141	4.26642	1.64919	5.18854	4.13144	5.87674	4.79288	0.635251	7.55657	5.02944	3.28537	4.76314	3.22316	4.51478
LRRC25	4.77222	2.83309	5.60942	2.19403	4.9357	2.93895	5.83883	2.86186	4.45668	-0.175115	5.48241	1.36813	7.33912	4.53775	7.14741	1.33391	4.49721
SLC35F1	4.51239	4.80413	2.51426	4.17334	4.44621	3.54237	5.11814	3.93584	5.03843	2.52402	2.51318	-0.152405	7.2342	6.28378	6.14374	4.74016	4.4793
OR51A7	4.59498	4.35431	2.77033	-0.278741	5.34588	2.87672	5.10674	2.84359	6.5374	4.67292	2.55625	1.35348	7.1088	4.71695	5.43086	-0.209454	4.47465
SPATA31D3	5.38947	4.78654	1.61418	5.98751	3.05718	3.76583	4.30456	3.21175	0.475949	4.64346	-0.325236	8.82058	4.83577	5.39145	6.47295	4.16208	4.47401
C9orf3	1.15996	4.87829	1.71594	10.8324	4.65263	2.65514	0.32225	2.64256	4.89198	7.64058	4.56523	7.40818	7.90391	3.6049	4.24125	4.34782	4.45653
LRRC27	3.91344	0.822065	2.34112	4.42726	5.06182	4.02332	5.57235	1.94298	-0.276403	4.70681	-0.325236	4.46705	6.2965	8.30807	5.87582	5.23135	4.44715
KCTD20	6.25662	5.26129	3.69662	3.33668	4.62769	4.1781	4.46329	3.56688	3.74056	3.71604	4.42526	4.91935	5.5943	5.62236	2.35257	6.37536	4.44427
GALNT18	4.60933	1.3712	3.22868	4.40695	4.66763	1.77098	4.76616	3.14241	3.62311	5.6553	3.27367	8.02432	6.31087	-0.247221	4.72129	4.47458	4.44077
ENOX1	8.05591	9.58318	3.49745	1.05114	3.77768	4.46187	1.43627	1.26795	6.79714	7.31179	2.87587	8.03653	8.02435	4.84617	4.4186	-0.209454	4.44024
MRPL23	5.47077	10.8776	2.41614	3.26184	3.44415	0.122126	1.86246	2.61309	5.72188	9.36684	4.30488	10.5835	10.0786	3.72456	4.56911	4.90815	4.437
EIF2AK3	4.36566	4.49181	2.98869	5.23788	5.15064	3.98595	4.80856	1.76914	5.37484	1.35586	2.25638	-0.152405	1.85103	8.96485	5.3227	4.67545	4.42873
ADD2	5.56967	4.25193	4.36544	4.89789	3.80541	0.360075	5.67191	2.7566	8.21733	2.39938	2.7341	4.4751	6.74423	0.809281	7.17272	6.70738	4.42027
UGT8	2.8346	1.703	2.07698	0.477833	1.37174	10.3643	0.885353	4.13082	4.70577	6.72373	3.95559	6.20813	7.35487	11.1109	5.70764	7.30534	4.41829
TMEM140	5.36126	3.31452	2.10625	5.76832	3.50876	4.20451	3.92523	2.72077	4.60332	3.61124	4.07501	6.85148	7.77316	6.88573	6.03613	7.10522	4.40391
IGFN1	7.51491	2.98338	3.57329	-0.278741	6.43257	3.63004	4.33132	2.59475	6.33946	6.77519	3.2896	4.47507	3.79322	6.87848	4.53157	4.85086	4.4032
TADA1	-0.260273	4.75823	2.47824	4.73749	0.653199	4.98465	8.07791	3.87124	2.48947	6.83266	2.6233	1.5931	5.52155	7.51978	8.70472	4.05791	4.3977
hsa-mir-4468	6.53391	3.42641	4.26789	4.49943	3.85042	0.873646	0.39345	4.65648	8.28538	6.73949	5.36275	3.12107	6.02148	2.30113	4.19002	6.1076	4.38366
TGM3	4.40392	3.66794	4.05468	1.3726	2.98975	4.36019	5.84084	6.4767	6.17063	4.13172	5.22409	1.27391	5.52073	6.20872	2.82962	10.2478	4.38205
XPC	0.129084	2.70247	2.3839	5.42568	4.46603	5.14416	4.36624	0.782402	5.08592	-0.175115	1.7013	4.37217	5.02407	11.2187	5.90357	0.7823	4.36921
HNRNPH3	4.56297	5.13456	5.9119	1.71429	4.92435	3.0481	4.03225	3.23808	0.670812	-0.175115	5.27171	4.5565	8.69972	4.67687	4.16969	3.19196	4.3631
FRG2	3.83144	4.33057	4.2968	4.83235	4.20826	2.13297	4.70511	4.39101	4.79751	3.40407	5.17328	8.03549	7.76572	3.16863	5.84982	1.25496	4.36079
ZNF177	5.8921	3.55335	2.1288	1.27428	4.77101	4.08699	6.28033	2.90435	4.87722	4.34555	5.34598	1.61443	4.88894	8.28146	4.37306	3.67368	4.3593
IL2RA	4.36906	2.76211	3.71802	-0.278741	4.46781	4.98016	4.72434	3.39296	7.27188	3.4348	4.46722	2.46728	7.79375	8.25979	4.33731	1.97204	4.35319
DUSP12	3.02367	4.26384	4.12727	5.68495	4.49523	1.57893	4.47993	3.61324	5.0729	4.40705	6.034	6.50615	4.2709	1.52178	5.30424	3.30119	4.33898
hsa-mir-374b	4.78676	3.46128	2.11288	4.3483	4.39334	3.43117	4.4171	1.4424	4.5298	4.31792	0.622726	4.16943	5.1044	4.87012	6.34547	2.14322	4.33311
CCDC80	4.9573	5.49818	3.05959	5.00306	3.58386	2.20446	4.63985	4.0243	1.8172	4.65529	3.5036	5.00752	0.990006	1.60223	6.13694	6.1189	4.33207
C6orf170	7.36122	3.28841	4.00035	4.8072	4.66359	3.81221	5.27693	1.86146	5.63281	3.48618	3.91469	8.21611	5.4935	2.57491	5.64266	3.4239	4.33197
RASL10A	0.129084	1.7285	4.37375	5.93167	5.367	2.94723	1.73939	2.2041	4.28897	3.21407	5.18534	5.88315	6.51422	4.70497	2.94907	4.64312	4.33136
CNOT4	5.97503	3.51208	2.11241	4.03838	0.653199	4.62259	5.49352	2.69774	5.47328	6.80451	-0.325236	8.8984	-0.195994	7.40139	5.89511	-0.209454	4.33049
PKDREJ	1.13373	4.28098	0.789923	5.3224	1.93255	1.82922	5.47698	2.69241	4.93793	4.37581	4.98309	9.47507	3.03703	5.75718	5.27379	-0.209454	4.3284
hsa-mir-3150a	4.51258	5.28209	1.83576	3.89231	2.55611	4.28114	4.3702	1.83205	0.890825	6.74719	2.1127	6.41433	5.04529	7.5053	7.47455	-0.209454	4.32567
ANKK1	4.25439	3.874	4.39656	5.53129	2.86532	-0.0824564	6.06016	2.79521	6.53914	4.64308	6.54853	3.19654	4.07002	5.10732	0.937279	4.83568	4.32548
UGT1A10	5.99401	2.54279	2.48097	3.4019	3.78833	4.5474	4.08881	2.65396	5.47257	4.00834	3.37222	8.53739	4.79227	4.67243	5.24712	4.82213	4.31811
ST14	6.55793	3.40875	5.40855	4.42183	2.73295	3.79937	5.31572	1.37866	4.74725	-0.175115	4.85389	3.37614	5.82907	7.85429	2.74697	4.21069	4.31626
WDR16	4.63182	2.18565	8.39058	4.84171	3.05718	3.46215	3.74184	2.66927	3.69724	7.07092	7.93815	7.61485	6.30211	5.02896	4.00021	0.690355	4.31601
SNRNP25	5.57955	2.86088	8.71403	1.90645	4.02445	2.97005	5.24534	3.64251	1.63508	6.02169	3.83183	8.48331	8.32276	4.91394	4.56255	4.06628	4.31442
UQCC	1.13373	4.40536	2.95833	5.33426	4.20786	4.19536	2.48828	2.96051	5.15484	6.02844	4.45157	6.08506	4.92029	6.65938	3.25513	0.678833	4.30661
ARHGEF26	3.83679	3.03909	3.3893	12.771	3.11848	2.14105	3.64566	3.63354	6.16391	9.04357	4.40999	10.1848	9.53818	5.76312	7.01413	4.19412	4.30205
CWH43	6.3149	2.44367	3.24185	4.96395	5.04257	1.64959	6.00284	3.15131	4.01698	4.85192	2.28073	4.58217	8.95318	-0.247221	9.99986	4.00893	4.29958
FAM174A	7.21196	2.60536	3.78381	0.201145	4.78245	3.7669	5.05651	2.42677	8.30197	4.83487	3.81532	-0.152405	6.9039	6.43795	5.56377	1.64904	4.29888
EVC2	5.75128	5.03542	1.97047	1.09088	4.82029	3.77131	2.83292	3.8656	4.72936	4.77981	1.26031	1.84378	7.14605	3.75293	4.81296	6.20035	4.29748
ADRA1D	3.68194	4.67165	3.91032	5.91035	3.57004	3.66474	0.381355	0.501699	4.99895	-0.175115	5.43463	9.62101	6.11492	8.87226	5.1863	-0.209454	4.29099
DAZAP2	1.46008	0.763732	4.79168	11.4747	3.77768	1.32469	1.6237	2.05932	3.42519	6.91582	4.9558	13.3151	7.75989	5.58715	3.38353	5.79978	4.28468
EDNRB	4.07894	0.0925883	0.573147	4.48911	5.36238	4.94197	5.33752	3.75788	4.07724	2.86509	0.622726	5.17079	7.51682	6.28892	5.80389	3.27412	4.28402
CTRB1	6.44527	4.55217	1.68356	6.10848	4.06293	2.98054	0.381355	4.67581	4.49415	5.62089	2.47468	9.07114	0.990006	3.61377	3.03634	6.87844	4.27854
CRISPLD2	4.26377	0.902704	2.82783	4.63431	4.28922	0.892492	3.925	1.26133	4.91481	-0.175115	-0.325236	10.4552	7.46605	5.83468	6.41021	5.17158	4.2765
MFRP	6.15532	4.79505	4.29117	0.958838	4.25115	1.78055	1.99974	4.61005	6.15251	1.76224	6.96216	1.73752	9.43735	3.14909	1.59322	8.73194	4.27116
MIPEP	4.97497	4.11415	2.2982	3.81242	4.42443	4.84827	1.88042	0.937383	3.0905	2.46663	4.00742	5.69219	6.43053	6.35278	5.26839	4.91264	4.26929
SMIM17	6.03718	8.49876	2.2845	4.25406	1.00591	2.38963	4.54423	4.2796	4.89091	6.28392	1.55825	4.39052	2.22383	1.75133	3.51533	7.68956	4.26683
HLA-DQA1	2.31285	3.88476	3.17014	2.95581	9.26645	2.37564	-0.416093	2.34407	4.63266	3.38323	5.23076	8.42756	7.95839	5.18986	5.3849	6.55618	4.25871
COG6	5.4827	2.01357	2.00172	3.07791	4.69765	4.39142	4.80327	4.12486	5.15801	-0.175115	0.635251	3.76903	6.6315	4.3927	4.60502	3.37966	4.25814
IP6K1	4.92245	5.34263	0.700092	1.06134	3.05718	4.23321	4.94766	4.27786	2.30652	3.7778	2.20231	2.37457	4.3815	5.19287	4.94328	7.48784	4.25553
INSM1	6.99139	5.39804	0.473837	6.16012	1.70584	3.4541	1.72919	3.75706	5.88002	7.39948	0.444042	4.75395	5.57635	6.5078	2.56135	3.41538	4.25551
DCUN1D2	6.24852	5.84488	1.79042	4.12851	4.45896	0.685471	5.14945	3.86999	2.74485	3.81925	4.36328	4.37527	8.01703	2.81743	5.75933	3.7282	4.24589
COL19A1	4.2725	5.53427	1.28825	5.43687	0.621474	4.01259	4.21105	2.50446	7.90371	5.85432	3.20118	6.46323	5.01528	6.684	-0.271271	2.3674	4.24178
KBTBD4	4.36844	4.05231	2.89843	4.11434	9.54292	2.44471	3.74944	3.09715	1.9231	6.93613	2.94053	9.41216	10.2331	5.1824	6.14147	5.62033	4.24139
FANCM	-0.260273	0.420604	0.958373	5.06237	10.0122	2.66074	-0.416093	2.65393	5.06692	8.11278	3.95091	11.5516	11.7981	5.0432	4.43115	4.04718	4.23917
SLC15A1	5.25326	4.91425	1.56694	1.22595	1.34002	2.09643	4.70495	3.87676	6.2581	5.53292	2.41762	4.58808	7.07264	2.29765	4.66181	1.0933	4.23242
UNC5A	5.90197	4.47387	2.90408	2.86541	4.58455	3.98624	2.75826	2.40233	4.77914	3.54138	1.62638	4.88084	4.66482	6.81513	4.94355	3.24763	4.23005
GNB2	4.30122	2.41574	4.05143	4.57955	1.73757	0.677077	1.94195	7.83926	3.85534	6.78035	5.26191	7.20543	7.91979	1.19513	4.14257	10.7897	4.2219
PTPN20A	3.64585	4.30046	2.26585	7.58992	4.14247	4.31816	8.41353	0.99173	6.60922	3.89315	2.28781	4.76812	6.89066	4.02506	5.96787	1.14121	4.22147
PIGK	5.69253	1.54996	1.85614	0.477833	9.01426	3.04329	4.29639	1.7234	4.13766	7.71133	1.69217	7.23037	4.82772	2.4614	7.04764	6.02692	4.21702
RASEF	4.21561	2.00485	4.20999	2.12519	4.13371	4.273	10.328	0.894025	3.22126	7.69709	5.00119	3.7549	6.45553	6.40977	4.28733	0.919759	4.2128
L1CAM	6.23751	1.883	3.58364	4.30119	3.16459	5.13579	4.93763	4.22556	3.7188	1.06707	2.93432	2.01175	4.18758	9.9241	8.29935	6.25895	4.20657
CHST11	4.13885	4.71986	1.82764	2.95334	4.59647	4.30805	5.26601	2.36218	4.79028	4.26499	0.48152	3.43971	8.87138	2.63298	4.69451	2.78077	4.20192
SPTBN2	1.0605	4.21249	4.18369	4.94743	4.34362	0.486154	4.9933	2.99397	-0.276403	5.0195	2.5213	5.78635	7.22085	-0.247221	4.4696	3.01368	4.19809
PPIAL4A	3.71645	5.05046	3.48793	4.53918	2.96173	1.86048	4.2622	3.56654	5.23905	4.13051	4.70577	-0.152405	5.34535	4.53922	4.60708	3.6827	4.19636
IL34	6.3775	0.830491	4.22287	5.21307	4.24173	3.06569	3.49064	3.6691	3.82392	-0.175115	4.16518	4.45285	5.35636	0.804128	6.44482	5.35021	4.19402
ANKRD23	5.74805	4.77623	4.18352	2.76189	2.31698	2.75124	5.44618	3.98808	4.19238	7.45046	4.46414	2.20124	1.51942	1.66973	4.38455	6.53272	4.18795
C19orf82	4.20721	4.383	4.09393	5.53199	5.0048	3.20591	4.16858	3.33466	4.76244	1.26674	3.92508	-0.152405	9.27464	6.045	2.56245	4.6412	4.18789
OR52A1	1.00174	0.725426	1.91059	-0.278741	4.24108	2.41644	9.90617	2.64847	5.91157	3.77892	4.12584	9.06293	7.46991	4.86174	6.85487	4.7146	4.18346
SCUBE3	0.280268	1.61021	0.60706	1.1317	0.841542	1.60227	3.18924	8.3964	4.28818	7.63477	4.07159	6.31938	6.70209	4.65026	5.61932	7.40707	4.17988
CHRNA5	5.81724	5.1918	3.57072	4.2095	4.04402	1.03191	2.53431	3.88331	7.82748	4.63217	4.81435	4.14151	5.70479	0.688875	2.73702	5.915	4.1755
DOK4	5.30193	2.43622	1.73527	6.58501	4.31956	2.29362	6.14357	3.6952	6.4783	1.4735	4.01676	9.90371	4.87878	1.61262	4.58881	1.45511	4.16816
OR11H1	5.62652	3.12648	1.10257	4.05133	4.7364	4.28465	3.66784	3.18903	7.00706	3.66806	1.87481	4.59367	7.38086	3.91236	5.16885	6.08976	4.16799
IL3RA_X	6.07887	4.20262	4.25958	5.98555	4.12699	2.79366	5.33775	2.91885	3.6836	1.86628	2.04379	-0.152405	8.1071	7.2732	1.44486	4.81493	4.16481
ACP6	6.44592	-0.332719	3.22761	3.69804	3.89007	0.225154	5.16115	3.42321	5.27087	0.716647	1.74869	4.94792	7.62368	4.4217	7.38739	4.57855	4.15588
SPAG11A	7.94581	4.92383	3.29688	4.78155	3.81732	2.06225	1.94195	3.25269	8.96005	4.48861	2.02593	2.77282	8.97048	5.93596	0.539893	6.34753	4.15297
DKK2	2.2382	1.08538	0.000958536	6.33302	4.00675	4.64056	6.31718	0.908304	2.26593	4.2964	-0.325236	4.6711	4.99978	5.83243	4.54994	-0.209454	4.15157
SLC22A18AS	0.641296	5.95448	4.06815	4.48817	4.2273	4.16177	3.12107	4.13681	2.00222	4.63424	5.11975	2.31805	6.3508	5.80768	1.71473	4.05819	4.14929
HERC5	6.45227	3.5579	3.70303	4.10509	3.46898	2.94347	4.65162	4.12425	4.4748	6.09336	4.17374	3.95918	9.11113	2.34263	4.28173	6.34593	4.149
DYNC1I2	2.55695	4.54193	7.97865	3.215	3.7551	2.08426	4.7579	3.45055	2.14398	6.33928	6.47042	5.39804	5.1804	1.40066	4.92939	2.68934	4.14852
OR51B6	5.47664	4.1168	1.82994	4.09557	3.23699	2.8006	3.46755	4.17316	6.39033	6.22203	2.28808	9.44573	3.26148	4.24653	5.72022	5.71517	4.14498
SYNE4	5.69237	5.11908	3.91043	3.47985	3.58302	3.17899	4.66093	1.94363	2.56156	3.00314	4.54081	0.498868	6.11494	7.38961	5.37954	4.37594	4.14318
TRIT1	6.37621	4.18652	4.33565	3.81529	4.43696	3.58233	5.09989	2.57524	3.21668	3.50563	4.08545	2.39104	6.56499	4.45762	4.69484	-0.209454	4.13599
ANKRD54	5.86751	4.96533	2.84875	3.29515	2.98975	3.16309	6.00787	4.64197	7.88277	3.74955	2.51233	1.80141	4.51082	8.10242	2.42607	5.54393	4.13018
HSF2BP	2.38016	2.26308	2.66371	3.65763	4.25574	3.76881	11.8211	2.37583	2.5659	8.3533	5.46481	10.4875	8.92654	8.14111	7.68807	4.00251	4.12913
WARS	4.29447	0.442358	1.79349	4.44583	3.87803	3.95739	5.85934	3.21038	8.3448	1.42662	2.39085	8.46656	8.35454	7.75144	4.37558	1.9536	4.12593
DDX47	5.86274	3.51772	3.70496	4.54328	2.23707	-0.493483	5.08632	-0.462412	-0.276403	6.5564	4.6505	8.5599	7.04059	0.470436	5.38101	0.396896	4.12412
C19orf43	4.05281	3.83133	4.19679	5.83516	4.82979	4.10379	4.08349	2.48803	4.13766	3.16508	3.69174	7.13765	4.3757	4.96354	3.43397	4.80779	4.12072
ZNF671	3.93425	4.85063	3.39082	3.41095	4.08794	4.34655	1.4935	3.50011	1.61589	5.2579	4.14434	4.48147	5.97867	7.48531	2.63224	4.58871	4.11614
TDRD9	4.11786	4.11031	3.36263	5.30212	3.54392	4.74426	5.05489	4.02761	4.466	5.56856	2.77983	-0.152405	6.29324	8.92258	1.31073	3.6945	4.11408
hsa-mir-3689d-2	5.3836	3.95031	2.57057	5.26458	3.04606	4.3587	0.772022	1.33028	4.42	-0.175115	4.27738	5.47391	7.52159	5.66827	0.938972	-0.209454	4.11384
PQLC1	4.9503	5.21736	3.45979	0.42428	4.39334	2.74711	1.77779	4.04799	6.72544	4.1752	3.57457	7.72386	5.44035	8.88159	0.283028	1.38063	4.11159
FBN1	4.86669	5.00636	3.55816	7.57541	3.18843	3.06321	4.04997	3.00651	4.16707	6.06145	3.6357	4.5313	4.73153	6.63382	-0.271271	2.8806	4.10852
ITFG3	5.2711	4.04864	3.57195	5.50555	4.81195	3.59951	5.06554	3.27271	6.18272	3.78506	4.16187	2.87447	8.54756	3.18393	4.28733	1.67059	4.10526
OR2J3	6.9164	2.45417	4.31033	1.27647	4.6518	3.3219	3.89936	3.50529	5.71966	3.16394	6.23074	-0.152405	5.45611	7.12864	2.25086	4.46425	4.10484
IQCE	7.79477	5.15773	4.0885	5.39808	3.66337	3.11468	4.11763	1.37207	6.33771	2.85464	5.74614	3.59136	6.208	1.68563	6.1044	3.23282	4.10307
PBLD	6.7607	2.15198	2.15272	2.52459	4.81423	4.4586	4.78893	1.63547	2.59124	4.88201	-0.325236	5.48287	5.57149	5.76047	3.74235	-0.209454	4.10047
SLC11A1	-0.260273	5.46836	0.86748	6.31428	5.10786	4.59641	2.64896	1.67411	5.65502	2.79097	-0.325236	3.5953	7.77319	8.71558	4.69108	-0.209454	4.09586
PLGRKT	4.62262	1.21833	1.6331	9.80993	2.50625	1.61113	3.56102	1.68413	5.47648	5.18494	0.515472	10.7695	5.44709	2.4614	6.32932	6.56739	4.09182
CSRNP3	4.46117	4.57094	0.314627	3.98195	4.55535	-0.493483	4.41154	0.319836	3.72636	2.18676	-0.325236	4.4721	5.34709	6.90506	4.19904	-0.209454	4.09049
EVI5	5.10722	3.47685	4.423	4.1369	4.03993	3.52633	2.94232	4.6676	2.14398	6.36244	2.92428	2.50822	6.47335	8.18045	2.42041	7.78875	4.08842
FREM2	4.13403	7.68531	2.63277	2.52961	6.49122	2.53081	5.73728	2.71136	1.72562	5.05472	4.02086	-0.152405	8.41237	1.74841	5.26255	5.3582	4.07744
C10orf120	6.96233	5.16616	4.2516	2.73259	3.01028	4.23851	2.99655	3.71312	3.35129	4.94536	7.50591	2.35598	3.91084	5.03199	3.26254	4.80406	4.07467
ZNF518B	1.84464	0.902515	0.717572	6.73258	1.92591	1.83308	3.55176	8.04707	3.93193	6.98827	4.21623	10.1295	7.2538	5.85133	3.92499	9.52453	4.07408
CXorf61	7.22364	1.71533	3.9603	3.22963	5.04634	2.70162	4.17735	1.53075	5.78752	-0.175115	4.40925	2.87402	5.86214	4.44433	4.20556	1.66428	4.06883
ZC3H12A	1.10425	1.5327	3.48142	4.05399	4.83427	4.08094	4.90477	2.71584	0.739664	2.80687	4.72009	6.95661	9.66303	4.75314	7.52343	1.84979	4.06747
ZNF438	3.5793	4.55974	3.15405	10.8676	3.40572	3.34804	1.55335	3.6458	5.74441	6.40647	4.2176	9.52513	7.84607	2.10434	4.29521	3.91718	4.06739
KLK5	4.92379	1.92426	3.96118	0.42428	4.27864	0.742504	4.43737	4.17176	0.467853	-0.175115	4.61612	4.78856	7.31581	2.98867	6.73036	0.396896	4.06647
NCL	5.75545	2.79184	4.03026	4.10198	6.75991	3.07421	2.31991	1.05513	6.63229	4.44873	5.01997	1.46657	12.8186	2.32472	5.77748	2.87244	4.06612
PHACTR2	-0.260273	5.47369	3.10979	4.82395	5.82058	3.82022	4.82903	3.04582	-0.276403	4.4963	3.73667	3.44896	9.41511	4.30942	5.0662	-0.209454	4.06482
FGF16	5.89297	5.05482	0.913549	3.2936	4.74842	0.769525	4.08754	-0.462412	5.89114	8.69886	4.03511	4.14151	4.78247	-0.247221	-0.271271	1.11001	4.06133
SNX19	0.697157	4.95709	3.99745	5.23802	4.4953	3.33543	5.41172	3.37528	4.05352	3.21204	3.15816	6.33556	6.8039	4.06829	7.69125	0.968154	4.06091
SZRD1	5.56984	3.96338	2.81752	4.76221	3.52848	3.5113	6.44057	3.32216	5.76441	0.433607	4.788	3.82929	4.78057	6.88383	2.88845	4.1561	4.05974
ZBED1_X	7.44041	3.56511	0.424553	2.35091	4.73777	4.07384	4.07918	4.72718	6.5666	4.04324	3.14527	3.94194	6.26253	5.60298	-0.271271	1.01715	4.05854
TXNRD3	4.10788	2.17567	2.24484	3.00302	9.77181	2.05114	4.00734	3.08928	1.30118	7.96729	4.8047	5.18372	6.79127	2.57665	4.95912	5.91745	4.05761
HIPK1	3.89661	4.2407	4.3032	6.30117	4.84039	0.636375	4.23521	1.47076	0.623448	2.91232	4.51529	4.97536	4.20827	-0.247221	2.13007	-0.209454	4.05244
MAP2K1	5.80858	2.88119	3.62132	3.36443	3.54297	3.97309	6.51234	4.11816	7.50623	2.83822	1.91532	1.73752	7.35604	4.38998	7.52118	7.30834	4.04562
TLE6	6.58368	3.98718	-0.0297863	5.55748	4.35775	-0.493483	4.73063	3.22021	4.11736	1.27496	0.220379	3.9609	4.09264	-0.247221	5.59462	5.79944	4.03991
AMY1A	-0.260273	4.29319	2.72384	5.25174	4.47785	4.1238	3.31086	3.95373	3.78314	5.53833	1.29095	-0.152405	5.988	6.78996	4.23927	3.02864	4.03877
DEFB124	5.54397	0.420604	3.17103	4.72748	3.81732	2.81914	4.30792	2.34061	6.62433	4.25532	0.878358	-0.152405	6.40136	3.72767	4.45257	5.96651	4.03632
MSH6	4.25526	3.27865	4.32083	1.30348	3.82224	1.92023	4.98996	4.24384	5.61878	2.80422	5.01448	-0.152405	1.51942	6.34975	2.29879	6.33909	4.03304
POLE4	5.92349	4.90684	4.03698	3.07103	5.61263	2.8386	4.93462	1.74479	6.49286	2.91467	4.02773	2.50682	7.08824	1.31918	5.73933	1.70619	4.03236
PAPPA2	8.13656	3.58792	5.11553	6.45701	1.90297	3.08914	3.09702	3.12083	4.47503	2.61936	5.87586	9.41214	5.64583	2.06202	7.31667	0.690355	4.03147
SLC16A3	0.641296	4.20106	1.97283	3.86067	1.70584	2.30032	4.37633	6.65441	3.42544	4.86199	0.334446	4.27654	4.78124	4.99915	3.41973	8.91339	4.03086
CLLU1OS	4.43508	4.42254	2.47009	4.58316	3.29769	2.57627	2.19889	4.04572	4.61193	1.8016	2.06693	7.8254	6.97252	0.809281	4.40908	4.01354	4.02963
MEOX2	6.21798	3.38836	1.75405	4.76313	6.19835	3.69458	4.18046	3.86998	3.17895	3.14368	5.10596	7.73893	8.93063	5.09144	3.34938	1.85914	4.02522
POLR2F	-0.260273	3.61829	4.36348	2.92235	1.13716	-0.185679	7.53773	4.28388	0.739664	6.67016	7.48978	4.58565	5.00857	0.470436	9.61186	3.7621	4.02299
LUC7L2	5.50605	1.74682	0.767392	3.00493	4.78927	2.12386	3.47199	1.1473	4.79266	6.39079	1.02713	4.75652	7.44701	4.5737	1.42768	4.77019	4.02284
OPN1MW	0.743841	4.99037	-0.370188	3.02885	3.46702	4.57806	4.97868	2.50556	2.11959	6.15747	1.31343	2.88161	4.82914	5.23597	4.57184	5.54908	4.01943
LY96	4.89255	4.16734	0.900466	0.426478	5.51354	4.15668	0.12825	2.43526	3.88005	5.49302	0.311024	4.36443	4.32805	6.0843	1.21274	3.33363	4.01836
NODAL	4.01513	3.05138	3.20932	4.02009	0.309026	3.57112	3.05542	4.67213	4.36225	4.7211	1.61402	8.4919	6.68497	4.57787	4.34002	3.18931	4.01761
VSTM2A	2.71728	4.03711	1.06988	3.82526	3.9932	3.82687	5.99446	4.2438	5.26305	1.70656	3.85726	2.43787	5.38841	6.39003	5.44523	6.58328	4.01516
PRB3	7.02322	3.97475	3.43318	2.66858	5.669	4.05353	3.15508	3.65515	6.94041	4.44192	3.16618	1.18101	7.37166	4.52601	1.02286	7.07352	4.01414
ZNF594	4.3448	1.54151	2.38926	4.7939	4.2115	3.81594	5.19275	4.67263	3.28438	-0.175115	2.08077	6.11585	2.96055	-0.247221	7.63326	8.10515	4.01372
ANXA8	2.4311	4.1043	3.97669	1.36933	2.75276	2.63632	3.18193	3.27608	6.05471	4.04179	4.94111	5.895	5.59262	3.28128	5.67804	4.14463	4.00924
SP5	5.80266	4.49385	4.46123	2.9622	5.95699	2.12339	2.1763	3.96309	5.43843	4.05514	6.56516	0.657084	10.2947	3.86879	2.26997	-0.209454	4.00912
PAQR8	5.33383	5.30018	0.78045	0.573912	3.11028	2.33542	3.72202	3.41845	5.3761	4.55538	0.592819	2.50822	5.05435	4.29601	5.39903	5.5519	4.00902
LAMA4	5.21351	2.32202	0.802075	3.51073	4.59174	4.27512	6.78045	4.07595	3.47293	1.68816	1.99786	4.47586	3.93622	4.8228	5.35743	1.70619	4.00608
OR5D14	3.6937	4.63615	-0.370188	5.4359	-0.431172	4.35366	4.31539	3.44322	0.258371	-0.175115	2.43883	4.33714	1.99997	5.07782	4.7123	5.09002	4.00454
hsa-mir-7847	5.22634	5.4716	3.12315	5.77802	5.99687	2.7254	4.87479	1.59843	1.4629	2.40357	2.72237	2.07598	8.55741	5.86336	5.56581	2.27361	3.99897
TNIK	2.86521	4.25194	2.58212	0.426478	5.81915	3.74473	6.58725	2.18179	-0.276403	1.12853	2.30229	4.78045	8.96114	6.5883	5.42986	4.68303	3.99834
FRRS1L	4.21829	1.90362	3.97213	4.02382	5.28208	3.4912	4.23757	1.12484	2.46488	-0.175115	1.12393	4.86787	12.8814	8.79753	6.41265	1.86624	3.99797
ARFGAP1	1.05585	0.660253	2.1778	6.8079	5.32332	1.56432	3.89693	3.69471	7.15163	4.24878	2.59574	9.24111	4.24688	0.884577	4.76003	4.09608	3.99651
GRHL3	5.03067	5.88211	3.75579	5.13414	-0.431172	3.86549	4.11879	0.501699	-0.276403	4.67066	3.24076	7.45459	3.55377	7.90657	6.67677	-0.209454	3.99214
TRAFD1	10.0468	3.4893	2.80837	5.7763	4.21827	4.61458	3.7879	3.55233	8.74928	4.8021	1.71559	3.47848	4.19395	7.7705	1.3528	2.4189	3.99092
TCF15	2.99505	4.91504	-0.370188	5.19961	4.84039	2.68343	4.67656	4.28017	5.12688	7.5168	0.990115	3.26928	8.76638	2.12314	3.70021	-0.209454	3.99019
MAD1L1	7.3249	4.69324	1.98794	2.89046	3.15003	4.94536	4.20326	2.63181	6.33771	6.44224	3.84671	2.07729	2.37683	10.1552	4.13339	0.17595	3.99005
C1GALT1C1	2.75482	2.80801	3.84201	5.19811	5.33578	2.99597	5.27058	0.958967	4.22433	-0.175115	4.61668	4.74128	6.64591	1.24463	4.13363	2.63236	3.98782
MAB21L2	5.53493	4.06992	3.72952	3.24357	3.11028	4.13933	3.90366	3.28722	7.17761	7.14304	3.38276	8.28201	5.77587	3.09334	5.09655	2.94177	3.98679
ESM1	4.79278	4.53341	4.30565	1.05114	3.65796	1.91913	3.99599	4.45126	4.16942	3.97604	6.96737	2.37135	2.7356	1.24463	4.20084	-0.209454	3.98601
NKX3-2	1.75015	0.568189	3.9332	3.52275	4.53087	1.80429	4.16421	1.16484	4.03479	1.43541	4.05396	4.37759	7.03466	7.56239	7.16423	-0.209454	3.984
HBG1	2.2388	4.1289	0.657034	4.14652	4.48244	3.56691	4.56037	3.57482	3.63625	4.54312	3.83893	3.48517	6.10686	5.57877	2.9823	5.66491	3.98391
GFOD2	4.10317	3.50213	0.60706	-0.278741	4.8915	3.56813	3.86649	0.230364	5.69619	4.07222	3.89298	1.2814	4.70768	6.36608	4.18574	4.4662	3.9826
PHF11	4.89976	4.23389	3.32738	3.72449	2.60531	2.2438	2.09596	4.48582	4.26384	4.33024	1.43307	4.381	5.10764	2.80094	-0.271271	6.04704	3.97919
MRPS17	3.64036	3.90674	3.75714	5.30706	4.5097	2.39633	3.24789	3.28969	3.12405	5.02444	4.66573	8.42081	4.04478	4.25865	2.91115	6.8654	3.97576
PPP2R1B	4.25472	4.40419	1.87941	5.14406	3.0149	3.92422	1.1909	2.84067	4.69567	4.64746	2.42693	4.22625	4.13989	4.01403	1.64936	-0.209454	3.96913
LRR1	4.41622	2.96066	8.00576	2.0065	4.12699	2.95349	5.61523	3.11782	2.11959	5.85448	3.81035	4.53158	6.4222	3.16966	6.76838	2.14693	3.96867
IFNA6	6.02553	4.25289	3.99686	5.99763	0.653199	3.34724	3.93965	1.27383	-0.276403	6.98484	2.9101	2.56853	4.59999	5.06358	4.86563	1.37496	3.96825
PADI1	1.32348	4.50694	4.39182	1.3726	2.5959	3.54171	6.51838	0.230364	-0.276403	5.3177	4.95488	-0.152405	4.50601	9.41622	4.43219	1.78063	3.96676
TCF7	3.35133	3.82423	3.52874	5.53884	4.97896	3.87667	4.04726	2.93653	5.28241	3.23754	2.04367	6.26233	7.78216	2.11157	6.38798	4.95909	3.96197
PTCHD3	7.59245	3.52524	2.48218	0.841658	5.28826	2.40161	4.07521	3.83648	3.88132	6.33491	0.444042	5.13801	4.95283	4.03784	3.25102	5.9434	3.95958
MID1IP1	6.81303	0.196353	1.76674	4.83069	4.96078	3.24654	5.66373	1.54338	5.16524	-0.175115	4.45041	3.46194	1.65368	5.91959	5.66642	-0.209454	3.95617
PRHOXNB	3.85834	0.927321	3.45802	1.31101	4.19757	3.09866	4.55104	4.08683	2.08101	1.8016	4.05377	4.72675	5.5208	6.53475	2.46872	6.95834	3.95606
FAM124A	4.54728	4.73391	3.55982	4.72311	3.84018	3.01745	4.37014	2.84795	1.0562	6.72432	1.12393	2.07729	9.39279	8.0478	4.06717	-0.209454	3.95368
MYH4	5.70311	3.86854	0.983617	1.55792	3.71522	4.03613	5.46101	1.81639	6.84837	5.96763	-0.325236	4.07229	2.61216	6.96088	8.78937	0.17595	3.95234
DUSP14	6.81936	0.0925883	4.64845	0.202646	5.87654	2.696	4.71663	4.03597	3.84869	1.64465	5.25981	2.17637	3.37704	5.07782	5.78273	2.76581	3.94233
SMIM1	4.52019	6.39703	2.6934	1.9702	2.48631	3.88578	4.49028	0.621488	5.23351	10.1694	3.9967	1.00116	1.45452	8.43956	4.19608	-0.209454	3.94124
SCEL	6.09085	4.25324	3.57827	5.23168	3.11848	3.00226	4.97326	1.75242	4.51205	1.03805	3.3758	10.2814	3.61855	4.70187	5.13781	1.44801	3.93589
SETD7	4.85375	2.21055	4.08304	4.85067	5.95983	2.64572	2.76992	3.78573	4.4747	6.21353	3.65085	1.84378	4.5827	1.62497	4.89656	3.28829	3.93438
hsa-mir-4656	1.54287	4.14375	3.57061	-0.278741	5.3881	3.93927	3.92946	3.34551	1.01072	7.05666	3.49534	4.02604	10.9359	0.470436	5.60928	5.7256	3.93437
APMAP	4.57311	4.86473	3.4335	5.09028	3.46702	2.10943	5.18759	-0.462412	3.79047	4.86892	1.54759	4.4164	4.49387	1.40066	4.0773	-0.209454	3.93389
ALDH9A1	4.91642	1.51355	3.78053	8.15195	5.39868	4.08149	2.75826	2.2442	7.17941	3.75082	0.768762	7.52913	7.77672	2.19881	1.42586	5.1485	3.93101
FAS	5.07854	4.79021	3.66604	5.64746	3.34774	3.24687	3.31592	0.736401	8.62667	6.37222	4.22524	4.19363	4.48345	2.29765	2.67192	-0.209454	3.92984
HEG1	5.04709	0.520582	3.97934	4.66268	3.87803	1.3908	3.43749	2.83366	7.02773	1.43541	5.00826	5.70034	5.08451	2.72108	4.36863	-0.209454	3.92869
BRS3	1.64479	3.82154	3.08573	4.03008	2.45714	2.22855	4.43829	4.7706	5.18983	2.40357	1.1412	3.33119	6.67363	4.57238	6.04255	4.69109	3.92581
GPR19	6.41042	4.94507	4.03707	2.87236	3.81218	0.178349	0.885353	0.83163	4.49617	5.92455	3.59493	5.72803	4.96956	1.74841	1.49158	7.39337	3.92462
KRTAP1-4	3.85835	1.76859	3.12791	4.22692	6.49221	3.98939	4.22663	2.83418	7.50312	2.00153	2.28295	1.88331	10.5679	8.58536	5.13286	3.37774	3.92387
LPPR3	5.45802	3.93772	1.81749	4.66594	5.34905	0.256853	5.40268	2.99514	-0.276403	3.90432	1.37399	-0.152405	8.916	0.391764	4.36463	6.41617	3.92102
OTOP1	3.20558	4.32098	3.12977	4.50643	5.13201	3.31359	3.78729	3.97279	3.62863	5.70434	4.51965	3.86482	3.36175	5.72684	3.18322	5.41214	3.9188
PNMA6A	4.69494	3.20962	3.85795	0.477833	3.06817	3.18994	4.02993	3.61111	5.73972	3.9744	6.45076	-0.152405	2.18901	4.50349	4.60137	5.64706	3.91618
C2orf57	-0.260273	4.81667	3.08991	4.66257	4.53181	3.41501	5.51179	4.10416	1.25938	-0.175115	3.70599	4.68446	3.72724	7.24853	7.31982	2.022	3.9157
CDKN1C	6.78155	2.03346	3.35627	1.23441	5.25802	4.18183	2.53684	3.01502	9.10112	3.86677	5.51329	3.95976	3.1902	4.67311	2.00874	6.32509	3.91327
HNRNPCL1	5.84232	4.31656	3.04114	-0.278741	3.90478	3.91349	4.52434	1.88989	4.36824	1.4895	2.01753	-0.152405	4.95004	5.6589	6.90137	1.81255	3.90914
FERD3L	5.46905	3.71405	1.13233	5.94294	-0.431172	4.53753	3.62866	4.04445	6.29156	1.76626	3.77348	4.61613	-0.195994	6.44679	2.14752	8.53617	3.90897
WDR62	6.03701	3.88132	2.52349	3.93435	4.42047	-0.0425575	5.43012	0.894025	5.4853	4.1888	2.09005	1.63754	6.88912	1.43652	7.0846	-0.209454	3.90784
TXNDC12	7.25873	2.40031	3.64562	5.13241	1.42188	3.63473	3.76883	3.15305	6.27892	2.5635	2.852	6.057	7.44457	7.2064	6.20547	4.04656	3.90769
FTSJ1	0.699482	3.80508	3.86405	4.84649	3.32145	4.06056	5.59289	3.21523	0.258371	4.66253	2.88961	3.9424	7.5496	6.63437	5.80237	-0.209454	3.90322
C3AR1	3.50328	4.91308	5.03753	3.22734	1.70584	2.75325	0.39345	4.74973	5.15884	3.92147	6.01452	3.87952	5.87287	0.391764	0.282435	4.80852	3.9005
S100A16	3.87773	4.85993	2.02227	4.40779	4.20826	3.24259	2.49066	0.319836	4.56155	2.59	3.92298	7.91508	-0.195994	8.59267	6.18223	-0.209454	3.90035
CUX1	5.91243	5.63265	1.48488	2.39953	4.76986	4.21342	3.58707	2.32321	5.74733	6.50745	2.33332	2.57165	5.78075	10.3252	2.17527	1.33216	3.90025
TUBB8	1.18845	3.78647	4.11953	2.92594	4.03993	3.01513	3.93965	7.23486	3.83821	6.94472	0.737727	4.94192	6.40727	3.85645	3.65839	8.10548	3.89805
B4GALT1	3.58943	5.59287	2.30902	3.37423	3.70193	4.09267	4.48776	4.22434	1.3758	8.8351	2.38149	2.33099	2.21919	4.38323	5.90784	7.77675	3.8973
hsa-mir-7109	4.66547	3.14287	0.717251	4.60671	4.93254	4.56711	6.46194	2.66123	2.78684	3.22683	1.58605	2.10424	6.40044	5.83426	5.74598	-0.209454	3.89697
BEX1	7.12634	1.32103	2.82392	3.80641	2.15261	4.06255	4.71631	3.98522	4.49072	-0.175115	4.43351	5.26534	1.52432	7.24305	1.99916	1.91572	3.89582
PRKD1	7.80571	4.63888	1.41717	4.93723	0.841542	4.01286	3.776	1.27021	9.80833	5.96952	0.878358	8.99864	6.28143	1.6762	0.710528	-0.209454	3.89443
MED18	6.58214	2.5405	3.2601	4.08209	3.34006	3.70047	4.2473	2.51541	7.43393	1.7276	1.90777	4.67041	4.47279	2.4731	4.54651	4.41013	3.89128
STK3	2.59667	4.18872	1.80767	4.66062	5.17107	3.83766	3.26252	2.58343	2.26557	3.36194	4.49362	-0.152405	5.53842	6.44383	4.3615	3.94275	3.8902
PRAMEF15	4.29421	3.37414	2.20426	5.07211	3.17466	3.39179	3.60449	3.80177	4.03097	6.34371	2.21505	9.08722	6.17377	4.94915	0.283028	3.96227	3.88202
ALOX5	4.98223	3.1449	3.09937	-0.278741	4.00675	5.06193	4.15015	0.683561	2.75204	5.59896	-0.325236	2.29125	5.032	7.88537	5.29043	3.75066	3.8787
NOTCH2	3.35585	3.90135	2.7605	5.60733	3.93994	4.10282	4.98639	2.74265	6.30953	1.18051	4.76005	4.64544	3.39183	2.90418	3.85519	3.51504	3.87827
TP53TG3	7.48026	1.86293	2.33108	5.40333	4.12699	2.85691	4.60218	3.98813	7.52813	1.97889	3.66068	1.88331	5.9564	3.76278	1.48675	5.04993	3.87545
FRS3	4.43034	2.33181	3.03212	4.891	4.23955	3.5074	4.52363	2.97066	4.59942	3.13938	3.33757	6.21357	5.75195	6.1609	1.81447	3.24021	3.87347
CA5B	5.76956	5.44237	3.82171	-0.278741	5.35194	3.9228	0.476609	2.17091	1.58481	5.34346	3.30621	4.15665	7.87329	5.26348	1.91908	1.35723	3.87226
ZNRF4	3.22335	3.65493	3.88578	1.48765	4.17061	4.20223	3.08058	3.85513	4.98794	-0.175115	5.06145	0.458508	7.04303	5.50343	2.33475	8.40786	3.87046
CTF1	3.71763	3.16149	3.49817	4.32061	8.77935	4.23981	1.18485	0.230364	2.60743	7.10447	3.80417	4.41477	3.93557	6.80741	2.69266	5.19581	3.86987
TBX5	2.07645	5.26498	3.45916	-0.278741	4.19281	4.45305	3.92617	3.81351	1.6092	7.45082	2.38136	2.77388	4.41478	6.76338	1.71473	6.17338	3.86984
MPP3	3.97828	4.63814	1.97282	5.20326	3.23518	3.44216	5.13183	1.76854	2.49624	4.40614	3.01619	3.75522	6.3213	3.98365	6.09193	-0.209454	3.86675
KIAA0146	6.23646	3.92961	3.80043	2.96942	4.87269	4.60825	0.136506	1.89465	2.67284	5.17978	0.370103	7.45384	2.83846	5.10469	4.78682	-0.209454	3.86502
ATPBD4	5.45394	3.36845	2.57596	5.56813	5.13391	3.58098	4.89506	3.72321	1.2283	2.5157	3.11359	3.93312	7.74898	6.11804	7.92345	3.79665	3.86489
PLEKHO1	4.56362	3.36262	0.468893	5.86641	5.46725	0.265247	3.94545	0.440506	4.61724	1.35586	6.81616	7.83247	9.81101	1.02392	1.97159	3.78304	3.86424
FXYD2	4.62575	4.01049	4.5126	5.48397	3.58302	3.87794	1.78916	2.98192	6.53444	3.65959	3.85033	7.1907	8.2979	1.86864	-0.271271	-0.209454	3.86414
LAMP5	1.21916	4.762	-0.370188	4.20615	3.29769	2.8386	3.98379	3.74334	4.18964	4.08531	4.49888	4.51447	0.473592	2.14948	6.00841	2.514	3.86356
ZNF383	5.04437	4.05294	1.22695	3.7721	3.11848	4.65084	4.18286	0.501699	5.66147	2.72925	3.72807	1.93519	4.18447	6.10913	3.95403	1.22099	3.86306
TNFSF12	3.62425	6.238	3.46972	4.46291	2.89918	4.57257	3.64545	2.60831	3.96258	-0.175115	0.0472042	7.41245	4.82007	7.87039	6.73802	3.75723	3.8599
LIMS3	1.01947	3.82246	2.93874	4.46285	0.309026	3.73603	5.03231	3.89619	-0.276403	-0.175115	2.47015	5.34063	5.31596	5.46528	5.29804	4.05702	3.85932
ZNF680	2.89711	2.34732	0.998317	5.94767	3.94505	3.77194	5.00979	0.110575	0.623448	1.35586	2.72761	6.52024	6.02013	4.97396	6.51763	5.38413	3.8585
MCFD2	3.98901	4.24818	3.3454	2.4149	4.71522	2.32296	6.27399	3.26911	1.75932	3.63902	4.07371	3.78625	3.92845	-0.247221	5.36491	6.32493	3.85735
HNRNPF	2.32158	4.56973	3.82907	4.98003	6.20922	-0.0509513	1.40739	3.88558	-0.276403	3.43207	4.86657	5.65931	9.9769	2.32472	3.21811	6.43055	3.85733
C11orf45	-0.260273	4.12162	1.96909	4.55794	4.74306	4.26699	5.94496	2.66105	1.33381	-0.175115	3.5921	3.19829	8.31049	9.72456	6.48983	2.19942	3.85686
XAGE1A	5.23529	2.9045	3.95311	3.71971	3.68009	2.8385	6.08601	3.80463	8.03206	2.94895	3.9084	0.742567	7.29115	5.48819	6.29345	2.92141	3.85652
ANKRD55	5.60318	4.14038	3.85118	0.907864	4.12699	4.33586	5.23343	2.83237	3.86125	2.05556	2.80061	2.24845	-0.195994	4.27918	5.58567	3.85102	3.85622
ATOH8	4.7226	3.81026	0.949467	4.7188	4.24999	3.47707	2.11449	4.62778	5.22738	2.51512	2.34459	5.90878	5.67404	3.9015	2.59416	3.63235	3.85588
C10orf11	6.68912	2.23062	5.65552	3.18537	3.29769	3.49532	0.672593	4.48232	2.54471	-0.175115	5.06783	8.05034	4.21495	5.87014	0.68967	6.50018	3.85513
HNRNPD	6.80021	2.43647	2.41028	5.77778	2.72682	4.15233	3.55714	2.9633	1.57003	4.43519	2.55564	5.25493	3.50971	6.93095	4.53634	4.29207	3.85473
CXorf22	1.96207	1.9149	2.12759	6.18585	3.9488	3.75425	4.77023	4.14012	3.76441	3.60121	5.24114	7.91787	2.16141	4.45866	3.50692	3.94359	3.854
PSG6	5.94515	0.465007	2.81413	4.20745	4.31686	3.46031	6.28572	0.91583	3.83379	3.87326	1.06839	9.21687	3.54251	4.20592	9.14067	1.33391	3.85352
HELB	4.30131	2.95745	0.679306	2.23775	3.40572	2.01244	3.17126	7.24046	5.91029	6.06067	2.29306	4.78981	6.65059	6.14981	2.63019	7.73545	3.85351
AASDH	2.44444	4.59088	3.0113	3.31188	10.2507	3.51943	2.83683	2.02706	3.86378	7.88727	3.83998	8.40822	10.6106	6.39379	3.79846	5.58203	3.85188
GPR25	3.72157	4.12616	0.713194	-0.278741	3.63336	3.98154	4.18087	3.9851	2.60704	4.74805	3.42129	-0.152405	3.19905	5.03847	4.1644	4.74606	3.85155
SPATA31A5	2.06153	1.01231	3.8409	3.8595	4.65297	3.7999	4.45157	0.865678	5.75736	-0.175115	4.83692	-0.152405	6.96525	7.53214	4.96314	1.20889	3.8502
SHOX_X	4.26043	3.49793	1.79632	4.1125	6.04086	1.48662	5.26144	1.32014	5.12545	5.65758	3.6853	2.59513	7.06765	4.013	1.36647	0.919759	3.84915
C8orf76	5.73086	4.27915	3.20933	4.05887	1.36167	2.67938	4.95269	3.77697	5.78225	6.81821	1.86797	-0.152405	3.91897	2.46303	2.71195	7.05497	3.84797
ECHDC3	5.2578	2.02368	1.0556	3.8917	4.90662	-0.0509513	2.86114	3.80422	6.77546	-0.175115	-0.325236	4.54951	11.2368	-0.247221	3.96786	5.04944	3.84796
KRTAP5-9	0.919543	3.50292	3.62525	2.59841	4.30273	3.75838	1.86161	3.77407	3.45069	5.15989	4.65517	3.92153	6.592	6.07258	5.63336	5.38918	3.8478
ZDHHC22	3.88315	0.715652	3.91182	1.43911	4.94817	1.94848	10.2666	1.49603	4.77914	1.66204	3.80683	8.05615	7.59331	6.16505	2.95644	3.0613	3.84499
CILP2	4.58005	4.79615	2.04969	2.88322	5.0048	2.26602	3.87467	3.81036	3.51443	9.51398	4.94803	4.99464	8.64852	-0.247221	1.16043	1.64394	3.84252
THEMIS	7.40485	0.994079	7.94209	3.0889	3.83943	3.3487	2.25032	1.94741	8.99051	4.39199	6.60711	3.83915	5.18358	4.5737	0.540763	1.98184	3.83929
COL4A3	2.92216	3.82001	7.85983	1.95352	3.35899	3.85812	1.32462	2.69323	0.670812	3.95939	7.39948	4.96849	7.41621	7.12219	2.85563	3.93358	3.83907
ZFYVE21	5.18217	4.45727	3.06271	3.46645	3.73546	4.02826	3.30453	2.2956	-0.276403	6.40613	1.88773	6.8712	4.8487	3.93848	6.53679	-0.209454	3.83697
ILVBL	3.64209	2.08114	-0.0277804	4.03168	4.15734	2.41789	4.21854	2.9249	4.64661	3.42685	0.672958	5.09522	6.48242	4.31816	4.3519	-0.209454	3.83688
SERINC1	2.08341	4.99788	4.38176	2.46738	6.9826	3.53033	2.39217	3.69507	1.15687	4.52794	3.97859	1.70636	9.23314	6.02793	6.22689	3.23941	3.83683
THSD7B	5.72781	3.66519	2.9033	2.83079	-0.431172	4.12906	7.81803	1.87172	5.14995	2.78224	0.688767	5.24143	0.880014	5.54227	7.59117	4.00486	3.83503
CPSF4L	1.56688	4.08877	3.58034	6.38372	5.61242	1.39818	4.27392	4.14177	2.70533	5.0334	2.39519	2.04905	9.41064	-0.247221	5.37514	1.6096	3.83456
THUMPD1	5.81804	4.53102	-0.370188	4.44512	3.3059	2.35282	5.80019	3.43317	1.41507	4.65867	1.05709	2.08324	5.31108	4.23199	8.88232	2.10788	3.83258
FAM64A	5.8979	-0.332719	3.57699	5.86092	5.41641	1.96894	4.41782	3.55871	2.08027	3.42368	4.9896	4.08593	8.13754	1.19513	0.539893	5.71639	3.83146
KRTAP5-10	3.87925	4.23041	2.83746	4.83485	3.78118	3.62694	6.25585	2.18116	1.01506	3.70092	2.92287	6.02252	7.4105	4.0189	5.74496	0.33131	3.83021
SYCE3	5.17911	3.65213	2.8081	5.10036	4.58905	3.41268	5.51292	4.00745	2.47657	2.69846	0.311024	2.33099	8.12931	8.26736	8.68957	1.28518	3.82979
SPRY3_X	4.98834	2.8541	3.33703	4.44063	3.47427	4.11937	4.68874	2.70826	6.2166	3.5362	4.55191	1.82464	7.10122	5.0732	3.47054	-0.209454	3.82779
C7orf31	1.33663	0.196353	2.38758	5.22281	3.67416	3.87833	5.68919	1.65245	6.46153	1.65014	2.9015	6.59205	6.62788	6.8726	4.95727	3.77422	3.82627
MBTPS1	11.7658	1.99182	3.49703	-0.278741	1.59844	3.14782	1.05207	0.55185	5.87348	6.20971	4.87136	4.15533	6.6889	6.09169	1.92018	5.16745	3.82618
ZNF713	5.07486	8.77171	1.60457	3.80569	1.90297	4.03794	3.8434	0.546259	6.12364	6.30323	3.67424	4.13699	7.00501	-0.247221	2.40766	-0.209454	3.82455
FGFBP1	5.97613	4.07256	0.287203	4.3583	5.4678	2.55383	3.48961	4.7036	7.10843	2.83291	2.26904	8.39911	2.79472	2.6718	3.5755	6.61828	3.82403
PHYHIP	0.641296	2.02723	2.58598	3.00297	9.80247	1.40809	5.15088	-0.462412	5.02888	5.60477	4.21726	6.08996	8.51134	2.70628	3.84323	3.80435	3.82379
NEUROD1	5.15715	3.29367	4.77888	1.90645	-0.431172	2.82126	5.0256	3.85724	0.258371	4.86947	5.48196	5.97912	2.49976	1.78645	3.78885	4.76665	3.82305
FOXA1	1.56688	3.68006	0.128491	5.30747	3.84018	4.65074	5.24933	3.75977	5.18654	-0.175115	4.27225	1.36813	3.80131	7.65597	9.21463	-0.209454	3.82074
SV2A	-0.260273	1.35114	0.37717	1.48765	3.76337	2.58719	2.54408	8.23065	2.62305	3.87789	4.60118	6.00082	8.10914	6.19461	4.37657	11.0262	3.82063
WDR59	6.35805	3.13943	2.71613	4.08266	4.19956	3.50093	5.15138	0.723449	7.26107	0.445975	3.02866	5.23071	5.92547	5.04797	0.710528	3.55612	3.81939
SPINK6	5.19562	3.76843	3.76653	3.2915	3.87376	3.86952	4.52797	2.04602	1.42316	4.09205	5.70295	2.17844	3.28355	5.78364	4.72335	0.968154	3.81897
SLC25A6_X	5.68605	3.99902	3.83347	4.68628	3.65869	2.83697	4.99216	3.80279	6.71002	4.65097	4.96789	-0.152405	1.77455	1.14747	1.59492	3.54502	3.81813
TECTA	5.75164	0.763732	3.92998	2.52695	2.8057	2.39725	4.19917	3.89083	2.70487	4.34444	0.487674	4.50178	6.55235	0.473954	3.74104	6.22363	3.81593
DEPTOR	6.58544	3.39956	3.92232	0.477833	3.86608	2.51027	3.76453	1.24858	7.48884	6.19216	3.01537	5.25875	6.20134	1.52356	5.4929	1.01715	3.8153
CHD1	7.21689	5.46591	4.99541	4.98405	2.579	3.04504	3.8306	3.64437	5.50022	4.88263	5.18436	2.50516	3.79322	3.00292	1.7026	1.78063	3.81191
DAGLA	4.66428	5.54797	2.17108	4.18222	2.579	3.43953	0.381355	2.90339	4.50425	9.57246	0.149407	4.79306	4.5107	4.41825	-0.271271	2.76625	3.81087
HAGH	7.08157	2.48116	4.28425	5.68289	3.98355	2.28365	3.9192	3.53155	4.65896	1.5408	3.41689	-0.152405	3.69954	1.52694	4.56741	4.64999	3.80937
EPHB2	6.20201	4.56196	1.6588	3.13617	3.45258	2.98047	4.9209	3.50577	4.55402	1.86628	3.85354	5.38736	6.49668	6.73478	3.75568	3.66143	3.80461
OR5T3	4.69569	3.37819	1.92237	4.88616	3.72883	1.34464	3.78923	1.54338	5.07035	3.84271	2.35019	4.9988	0.990006	5.99807	3.81876	4.006	3.804
CRK	3.82195	1.90265	1.72265	4.0369	3.24892	4.18961	4.93637	3.61226	4.78894	5.37103	0.149407	-0.152405	6.05789	5.81061	3.78536	2.73404	3.80366
UBTD2	-0.260273	3.80594	4.40252	1.27913	4.45896	2.9911	4.80278	5.72515	0.231631	1.27496	5.56208	2.83741	3.79215	7.0785	0.837327	3.91542	3.79904
hsa-mir-544a	4.77643	4.64914	2.17898	5.75981	5.59921	3.66855	4.41951	3.19396	7.56804	3.03944	3.89833	3.69529	3.02546	3.55096	5.29296	-0.209454	3.79681
MT1E	5.76328	1.85105	2.1887	4.66322	5.28208	3.85512	4.15328	3.67502	3.92275	7.7287	2.19767	1.2814	8.76923	3.73454	1.02286	3.26093	3.79483
hsa-mir-325	1.36135	4.84262	3.79494	2.47199	6.21141	1.12214	3.78893	3.09044	6.3588	5.00906	3.67196	2.59949	8.53275	5.20205	1.36647	5.07389	3.79193
TENM3	5.60506	4.21101	-0.370188	4.99491	3.28824	2.41355	3.3986	1.06276	5.8169	7.82657	4.18043	2.17844	7.7328	0.804128	-0.271271	6.33721	3.78952
ENTPD7	3.25028	1.65277	2.51847	5.60852	4.75457	2.14549	5.35034	4.28049	3.05202	1.03805	4.3383	3.90095	6.23069	3.51448	5.78701	3.67784	3.7894
IGIP	4.02819	4.27529	0.915824	4.74809	1.29698	3.11832	2.4602	6.09905	2.28884	3.86485	4.6877	8.15124	3.70746	3.40265	2.02136	5.72919	3.78616
CASK	5.40736	2.1152	3.23519	6.78041	4.85787	4.14764	3.81982	3.75167	3.48812	6.41734	2.83468	2.32872	1.65368	5.31271	4.78037	2.80386	3.78574
CARF	5.238	1.58477	2.8522	5.52153	3.81844	2.63896	2.76418	3.10812	8.67184	0.445975	1.65246	8.36299	4.79569	3.74512	5.50649	5.45666	3.78178
CANT1	3.31952	3.61566	1.57944	5.63508	0.309026	8.02819	3.94632	2.49444	4.67463	2.97074	1.40453	7.67543	5.10581	9.31455	6.38101	1.35723	3.78099
PABPC4	5.64745	0.764106	1.87385	0.573912	4.20408	3.69578	3.86546	3.22277	5.7586	-0.175115	1.93598	0.929672	6.78552	8.94363	5.09655	5.54551	3.78062
SGMS1	-0.260273	3.59011	4.28391	7.0103	3.34774	4.12042	3.12996	4.16508	1.80045	3.96874	2.08953	8.80775	4.56114	6.91351	2.28407	1.56877	3.77943
FXYD7	-0.260273	4.56913	6.26797	2.80324	3.31959	2.80652	4.23797	0.110575	3.28438	5.26222	4.72441	7.56534	6.06476	5.59875	1.81416	3.23602	3.77878
ADAMTS16	5.18214	3.60528	4.50748	2.29288	3.92751	3.28617	4.58482	2.53176	2.36311	3.62551	4.73474	1.80141	4.43749	4.763	6.35854	-0.209454	3.77651
SBNO2	-0.260273	5.20331	3.92673	2.07107	2.22153	4.48995	5.80045	4.03399	0.793144	2.74657	3.62197	7.49789	0.473592	6.20843	6.38014	0.17595	3.77435
HSBP1L1	6.62073	5.49078	-0.370188	-0.278741	2.09028	3.36069	6.38663	2.4618	6.8329	5.99327	-0.325236	4.18144	7.56384	1.9658	9.37276	-0.209454	3.77107
PDX1	5.32956	1.37279	0.717251	4.86774	2.10187	1.47088	3.7072	3.83451	5.50468	1.18051	0.592819	8.44446	3.92845	4.33497	5.24763	1.68568	3.77086
SMG1	6.42955	2.6815	0.700092	-0.278741	3.53444	3.87986	6.23987	5.08102	6.59027	5.66972	3.66146	-0.152405	6.27411	3.52751	8.35384	3.21133	3.77066
MR1	-0.260273	-0.332719	3.89665	1.87705	5.74457	2.73385	4.69946	4.5121	0.983982	-0.175115	3.64172	4.57278	7.28485	5.72334	3.46528	6.20805	3.76918
SPEM1	5.0205	3.85282	2.918	6.36069	4.7361	0.677077	3.50838	2.86721	4.60775	5.91698	0.149407	9.46214	9.38933	-0.247221	2.13027	3.6842	3.76851
SHISA9	4.67389	3.73012	4.62463	6.39164	3.41516	5.22195	5.40878	3.71511	3.01591	3.806	2.94998	-0.152405	1.51942	8.41592	6.98912	3.36419	3.76806
WDYHV1	2.09002	1.71768	1.06497	10.1285	4.09689	2.51197	0.826247	2.02706	4.50829	2.49747	3.43461	6.25084	6.23457	5.27476	5.15507	4.96966	3.76575
CCNG2	5.09747	5.57688	1.95192	3.32177	4.08009	3.47011	3.64247	2.47073	0.231631	4.48786	2.17096	3.88895	6.12601	3.43874	4.85711	4.04925	3.76571
LIPM	2.88519	5.12393	3.7605	2.33233	4.39816	3.76964	5.34808	2.45217	-0.276403	3.33962	2.48809	8.44835	7.40859	1.19513	4.84681	4.44953	3.76507
GOLGA6L1	6.24522	2.48325	2.60668	3.8198	4.13371	2.6864	4.13579	1.8028	2.22342	2.17662	0.785667	6.04437	7.2953	6.87454	4.76601	3.70591	3.76285
MUL1	3.7193	3.80416	2.82785	2.22525	4.6334	4.09319	4.08113	3.64075	5.76971	4.72634	0.149407	-0.152405	1.27299	6.51197	-0.271271	5.96496	3.76173
B3GNTL1	5.66681	3.88198	2.45742	1.22126	4.6614	1.37615	4.72369	1.10855	4.29532	4.14668	2.01598	1.75579	8.93775	3.64133	-0.271271	5.39988	3.76165
PLCXD1_X	5.19158	3.90236	2.10171	4.16864	4.42443	3.61718	3.22386	4.74529	1.01072	4.09807	3.32798	2.80599	7.43515	8.99175	1.59452	1.90241	3.75977
SLC1A6	4.20559	1.40212	1.22548	5.90308	1.24642	1.39818	3.99147	4.05842	3.52751	4.43949	2.12296	6.75865	2.95854	-0.247221	7.06019	6.90442	3.75949
PREB	-0.260273	4.95343	1.03456	6.23232	2.23707	3.85286	2.82983	4.91552	4.60855	6.21573	-0.325236	3.83079	0.990006	6.40511	3.34815	3.68683	3.75881
LCE6A	0.280268	4.99888	1.96886	3.74795	3.53444	0.154814	4.12315	3.64748	1.25128	4.2023	4.78773	5.85422	-0.195994	5.43193	3.76701	4.8733	3.75748
G3BP1	-0.260273	4.09844	2.68296	2.24006	4.56897	4.50295	4.31356	2.67201	0.909712	3.41246	4.38227	5.40162	1.36948	6.9023	7.49053	2.42773	3.75545
TRIM71	4.42374	5.58332	3.63896	2.58865	3.40136	2.36925	7.83663	1.94095	0.983982	5.02037	1.10989	4.01995	3.8653	3.01715	10.6551	5.39565	3.75213
CCIN	3.93377	3.69145	3.21438	3.81257	4.17617	2.97359	6.37405	3.11832	2.07694	6.13513	-0.325236	2.61896	8.52845	5.07743	7.35589	0.690355	3.75201
XG	5.69173	4.00509	0.60706	-0.278741	3.49869	2.0155	4.03224	4.0994	4.96356	8.59001	2.73102	2.76883	5.98658	2.3212	1.69128	4.54709	3.75189
WFDC8	7.22693	7.92913	4.14836	-0.278741	1.98662	3.16126	2.53431	3.3539	7.52938	1.86628	5.79425	-0.152405	5.75141	7.82927	5.06573	2.92691	3.75113
hsa-mir-4315-1	2.83017	2.46857	8.30938	4.42616	3.32385	2.98057	1.10704	3.21597	1.58481	5.96194	6.00205	7.83906	2.25391	5.4207	4.17367	4.20827	3.74876
RNF148	6.83932	-0.332719	3.5467	0.907864	3.66337	3.67893	4.55575	3.83897	9.12197	2.45596	1.16168	4.07637	6.22222	3.81732	3.28506	5.02972	3.74812
GMPR2	4.5447	3.73229	2.13759	0.477833	3.81852	3.88623	4.25941	1.46517	6.09067	-0.175115	1.42835	0.458508	6.62088	5.96247	3.76142	-0.209454	3.74686
TRIM56	1.84464	3.14675	0.633048	2.38264	1.37174	4.35013	3.76873	3.72725	4.62329	6.5377	3.75857	2.01175	5.10631	7.75748	0.890566	3.76407	3.74291
MPC1L	3.89343	3.64895	2.36007	4.50879	3.15532	3.83469	1.94195	4.08986	5.90562	2.00344	4.03665	5.97755	3.12266	7.72221	-0.271271	3.38405	3.74182
TMOD2	5.13338	4.48728	3.74736	2.84098	3.73546	3.51204	5.16866	2.10144	6.88803	3.67058	4.56934	-0.152405	8.03578	3.43056	5.29456	-0.209454	3.74141
RGCC	5.03743	1.235	2.22442	1.06134	3.59062	3.89154	4.54949	1.24529	5.69956	-0.175115	3.1569	4.93149	8.70493	6.58321	6.29029	1.20889	3.74108
CD2	1.70754	4.09316	3.24877	3.82039	2.22153	4.34287	3.50442	1.68095	3.86138	3.65798	1.65246	4.3249	6.02177	10.0535	2.35138	5.29293	3.73919
MMD	4.75798	1.60339	3.14272	2.22525	3.32385	3.71995	3.75685	4.06271	8.66431	1.86628	2.35435	4.23877	6.02605	-0.247221	6.68879	4.92491	3.7384
NKX3-1	4.63564	3.27232	0.232746	2.44742	5.56249	0.539704	4.43448	3.06478	4.43359	2.51512	4.20149	-0.152405	5.98655	0.809281	5.85481	4.31159	3.7369
TMEM129	5.41198	3.20544	3.79146	0.477833	5.81445	3.6753	3.5726	3.15083	0.890825	3.05709	5.09851	5.41994	9.34962	4.68202	4.37662	2.51048	3.73338
PKD2L2	5.87968	4.50904	-0.370188	5.09498	3.58302	1.55527	4.70165	0.110575	5.32567	3.88192	-0.325236	6.48607	6.34056	1.02392	1.30903	1.52161	3.73247
NXF2	7.99138	4.34521	3.21171	6.07285	3.23026	4.31743	3.5436	2.67053	2.12574	4.65333	3.53906	9.4291	5.17074	3.4999	2.5609	3.91718	3.73039
RASSF1	4.29505	3.9982	4.18194	5.53701	3.99179	2.50343	3.0488	3.46721	1.2283	2.16265	4.0748	2.85992	0.473592	4.25383	4.53551	2.90146	3.7295
PGA3	0.280268	4.22098	1.03217	3.46645	4.49718	1.63545	3.99204	5.99377	4.5188	3.26268	2.26984	1.06942	6.96861	5.20987	4.13887	1.6235	3.72924
SPSB3	5.70005	2.54361	2.97882	4.78162	4.88978	4.23781	7.52972	1.68377	5.02848	-0.175115	3.33949	4.11322	1.79164	-0.247221	9.47686	-0.209454	3.72635
FXYD4	6.85934	4.26064	2.72945	3.75205	5.00233	3.69589	2.14574	3.24103	6.39388	-0.175115	3.95105	3.33087	1.90806	7.31792	2.40695	5.28786	3.72397
FAM228B	6.43076	4.10992	0.830922	4.06965	4.54714	2.36658	2.92057	1.85193	5.35367	2.94141	0.949787	-0.152405	5.49686	3.37572	6.38482	6.06504	3.72268
KLHL24	5.50417	2.94779	3.83681	4.80433	0.28737	0.225154	4.82532	-0.462412	3.83522	4.89004	2.24725	2.77282	3.60921	6.53891	7.35027	-0.209454	3.72222
COL3A1	2.21294	4.31962	0.000958536	4.76802	4.75457	2.19467	5.7588	3.29364	4.14893	1.75641	-0.325236	5.56905	6.62382	2.19881	8.23626	1.37496	3.72129
CEACAM5	5.95824	2.65223	2.4927	5.54832	4.43056	3.72486	3.71454	3.26866	6.30492	1.18051	0.635251	3.71605	6.87383	5.9292	5.65401	1.75283	3.72046
SMIM12	6.3249	1.40624	2.13027	3.89315	5.4331	3.2752	-0.416093	1.47076	8.92988	2.23668	6.08177	5.08903	6.15828	7.00314	1.16043	3.54307	3.71811
ZNF90	5.63012	3.88997	1.12829	2.01253	0.621474	3.89055	6.00004	3.49262	4.87546	3.54466	1.16966	2.18704	2.07673	5.84528	7.63447	5.69491	3.71732
GSC2	3.7926	2.25369	3.18897	5.75428	-0.431172	4.03367	5.59338	0.782402	4.02212	6.81948	3.45453	7.82265	3.64003	3.35347	8.65635	-0.209454	3.71631
METTL11B	3.92791	2.16145	2.89595	5.41928	4.95976	3.59762	5.08409	2.77917	5.34314	1.35586	0.838791	7.92217	8.72113	2.76317	3.83172	3.37463	3.71467
NOMO1	6.39123	3.91455	1.83827	5.24128	5.11416	1.66755	3.72033	3.70472	5.51878	-0.175115	4.54225	0.801692	6.9141	2.88376	1.59322	2.07724	3.71252
PGF	0.129084	3.7267	3.69818	4.68601	4.98627	2.93081	4.31074	3.06206	-0.276403	-0.175115	3.82509	6.95105	0.473592	4.19113	5.42186	0.995222	3.71244
CHGB	4.75839	3.24296	3.70551	4.55282	2.90228	2.70768	3.79123	1.20219	0.507026	2.20216	3.89833	4.68068	0.473592	5.73989	5.15414	3.71064	3.70808
KRTAP20-3	7.2631	4.26398	2.69574	0.426478	1.59844	2.76458	5.20312	3.14671	5.12718	4.61423	-0.325236	4.55201	5.29685	5.48125	2.46872	1.41284	3.70535
MYO5A	6.15586	2.51435	2.07974	4.17375	4.97811	4.73788	4.91178	0.962044	4.45444	3.53582	0.97771	-0.152405	5.76676	0.470436	3.87164	1.6096	3.70373
INPP1	5.44838	4.36297	1.76717	3.59489	5.13201	3.38462	1.2283	2.38967	5.13574	5.60924	1.84524	3.81166	7.234	4.29225	-0.271271	2.93241	3.70328
ACTBL2	4.14001	4.65046	3.28841	5.17369	0.653199	3.35384	3.63032	3.77507	6.20098	3.28093	4.06723	9.47634	3.91851	1.14747	-0.271271	1.29568	3.7027
MBLAC1	5.26029	4.18511	2.36192	3.93616	-0.431172	3.11673	5.7065	0.757032	4.08858	3.4687	4.8324	-0.152405	-0.195994	5.14847	5.35851	-0.209454	3.70243
HSD3B7	4.01802	3.07754	3.37944	7.51831	4.61982	4.17251	4.05143	3.11021	2.12076	1.43541	4.57396	10.0806	7.59026	1.03075	1.0936	0.872074	3.69873
ZNF12	4.96945	2.34974	3.96567	-0.278741	3.54903	4.42965	3.9942	3.12481	3.84427	3.41872	5.54092	-0.152405	7.11666	0.688875	2.45318	5.37755	3.69665
HEPACAM	3.79665	4.32706	-0.370188	4.50123	4.46391	2.8139	3.97451	3.59474	5.10265	-0.175115	0.334446	8.583	0.784932	2.51577	1.21274	6.2685	3.6957
IKZF3	6.16608	4.34169	2.03862	0.573912	4.45855	3.46956	3.85562	3.53483	2.10544	4.8471	1.06544	3.42429	8.60237	9.56857	3.33212	7.47532	3.69522
TREX2	7.22406	3.51707	1.93536	5.3239	0.621474	-0.493483	4.97194	3.87063	5.74035	4.3144	0.878358	1.93519	5.74418	1.03075	7.76848	1.00325	3.69385
ZNF490	5.75386	4.50616	2.7607	-0.278741	3.56061	3.74124	3.57438	4.17835	6.52734	9.28693	3.6464	1.88331	5.82717	2.68743	1.83264	7.63543	3.69382
CBR1	4.17917	2.06732	2.01386	6.20816	4.11478	3.31147	4.07065	1.87146	1.36723	4.19725	2.60613	5.20794	5.73656	3.31566	4.8015	-0.209454	3.69315
SLC5A5	-0.260273	3.80904	2.23887	4.14055	3.69582	2.53749	3.96655	3.33854	-0.276403	6.07553	4.03933	3.13821	6.77721	3.53922	5.09241	3.68821	3.69201
DNASE1L1	8.73577	2.31111	1.56128	4.83607	0.309026	3.4847	1.1197	3.89768	9.14786	4.04926	0.487674	2.98809	4.88471	5.13262	2.84518	6.12039	3.69119
ZNF99	5.1089	3.68374	1.92651	4.4879	3.4059	1.7671	3.9031	3.69771	4.57398	1.64465	1.43788	-0.152405	6.50947	4.07365	7.39615	2.55041	3.69072
hsa-mir-550a-1	3.85219	2.31637	3.41028	5.48112	4.3076	3.78751	3.63275	2.98513	3.86394	4.64155	3.66544	1.06942	3.71213	6.99364	2.82214	2.79682	3.68878
RPL21	8.00558	1.45453	3.55582	3.82131	1.29698	4.36339	1.82666	0.501699	7.76297	4.52761	4.0331	7.0543	3.05873	6.97272	-0.271271	1.2062	3.68856
CD99_X	4.45487	1.43794	2.48076	-0.278741	5.76138	1.83042	3.25975	3.96609	4.81354	1.08568	3.39453	4.46504	8.99797	-0.247221	5.90204	6.79488	3.68031
UBALD1	6.49068	3.6812	4.18782	6.41218	1.36167	1.97299	1.6237	2.7819	3.67684	2.54281	2.50699	10.5984	4.27018	5.06691	3.87082	-0.209454	3.67902
CYC1	-0.260273	3.72321	0.849695	5.16652	2.15261	4.19242	3.80772	2.2032	-0.276403	-0.175115	3.79935	6.42474	1.10497	6.41443	3.63477	6.37794	3.67899
VGLL2	5.39809	6.2061	4.05333	0.201145	0.28737	3.9598	2.11503	2.61741	2.38743	1.66204	5.13	4.4721	1.76586	6.17536	3.39551	4.99258	3.67766
RCBTB2	3.68692	4.45037	0.829798	1.43872	4.91955	1.42779	3.90075	3.49371	4.54373	3.6672	-0.325236	-0.152405	7.10449	0.809281	5.45158	3.797	3.67706
BCL2L15	3.9414	3.1496	3.71427	2.47133	0.8799	3.68008	1.41919	3.85741	4.45085	3.67272	4.64516	6.85651	0.52124	6.4247	0.68967	0.17595	3.6764
ANKRD35	0.818731	3.68037	3.96837	2.92023	4.25298	3.66764	1.84783	3.18604	-0.276403	1.89605	4.16522	6.39528	4.75265	8.09242	1.74931	6.35081	3.674
SLITRK1	5.07338	2.54721	3.73843	4.35988	4.84135	2.97249	3.6057	1.72443	5.29832	1.2953	5.02856	2.48126	9.95734	-0.247221	3.75634	2.92399	3.67207
SH3GL1	5.83327	4.0229	2.87954	0.477833	3.70193	2.41966	2.77308	3.64111	6.39674	0.851651	4.644	1.41261	6.42821	5.30804	4.81093	2.25337	3.67152
INPPL1	4.61198	-0.332719	4.00072	-0.278741	4.52627	4.36862	3.34901	1.50404	4.03917	1.97695	2.93144	-0.152405	3.93622	3.83748	3.57743	3.76391	3.67067
TAB2	6.07684	5.07581	0.653022	3.22913	4.107	2.90934	4.25844	1.10144	5.87917	4.30493	2.02248	2.04905	4.35166	3.16966	-0.271271	4.43672	3.66807
EBP	-0.260273	4.42144	4.034	3.30083	2.72682	4.30285	4.49015	3.041	-0.276403	4.0328	4.43867	-0.152405	5.21143	7.28615	1.71473	1.14121	3.66681
CEP95	1.07273	2.53439	2.01952	2.2226	4.01503	3.8265	4.13345	2.04631	1.28074	6.14651	0.838791	3.66714	6.31489	5.72206	4.80341	3.66369	3.66541
LOC154872	4.6482	3.41329	7.14568	5.35117	1.13716	-0.0824564	3.91696	1.48979	1.79068	0.445975	4.29198	3.27141	4.15671	-0.247221	4.88341	5.15333	3.66512
EXTL3	3.92966	3.70518	3.19863	6.48373	4.65457	3.49334	4.00186	3.25352	3.92441	5.57481	3.62252	3.00893	1.0744	6.76901	1.86443	3.58074	3.66385
DNPH1	5.4403	-0.332719	3.33064	-0.278741	3.24362	3.87225	3.80534	4.01414	7.39409	4.18408	-0.325236	4.26119	3.62593	1.18809	-0.271271	3.69953	3.66273
SOX5	5.0725	4.3445	3.51533	1.29855	-0.431172	-0.493483	3.04997	0.110575	6.53186	3.80674	5.39817	-0.152405	5.76373	-0.247221	5.19125	6.11118	3.66104
ING4	3.07619	-0.332719	1.69233	4.24227	1.42188	4.39815	7.02568	1.2999	5.17431	-0.175115	-0.325236	5.4963	4.56147	6.34956	6.97451	-0.209454	3.65923
ALOX12	5.23367	2.21631	3.68485	6.42443	4.47785	3.62643	5.05588	2.46913	6.93769	-0.175115	5.52361	1.84378	-0.195994	6.50271	0.540763	-0.209454	3.65564
PPP1R3C	5.29617	4.75537	3.74016	2.39538	4.12849	3.56962	5.18683	3.29052	2.9846	2.02476	4.15367	0.498868	7.20108	0.391764	7.37665	0.33131	3.65489
GGACT	6.45437	5.84903	3.53815	3.4384	3.24972	3.17241	3.77142	2.08095	1.79415	3.46486	5.28646	4.10707	4.11656	5.75425	4.92866	2.44298	3.65479
KRTAP4-2	3.2415	4.17595	3.22924	2.34635	4.65097	2.39504	4.22018	3.31134	5.01613	4.08722	3.39313	3.9134	8.06225	0.688875	6.09935	2.93339	3.65327
CLK1	1.54287	3.9958	3.5415	3.42831	0.653199	3.76441	4.02522	2.38596	-0.276403	4.68496	5.38566	4.38764	3.9624	6.09357	3.02759	-0.209454	3.65296
ARMC6	3.70645	4.26136	3.59651	3.94551	5.78168	3.09535	2.82171	0.546259	1.0418	6.46597	2.90269	2.35763	8.25402	4.90081	3.89318	2.66451	3.65148
ADH1A	-0.260273	4.14885	2.78579	4.0399	2.73407	4.32723	0.381355	2.56636	4.37793	6.47184	3.27956	-0.152405	5.44363	7.18137	3.71711	3.58579	3.65145
GRP	6.86595	1.63095	3.83836	-0.278741	5.17107	2.93018	4.06484	3.00903	7.05734	-0.175115	3.23973	-0.152405	5.93376	3.46338	4.53125	4.41822	3.65087
TMEM63A	4.91541	3.59842	3.7354	2.71705	2.23482	3.70145	4.70469	4.36504	4.68992	-0.175115	4.59188	-0.152405	6.39737	3.45641	3.11187	-0.209454	3.64994
SMPDL3A	5.34087	0.032765	3.61637	-0.278741	3.22651	4.66449	3.95057	2.01691	5.61593	-0.175115	3.68251	4.04465	3.72724	4.62175	2.62504	-0.209454	3.64944
MS4A12	5.9805	3.78881	1.85293	2.32962	5.2648	2.77916	5.36869	4.26444	7.47324	6.14012	1.25899	1.82464	8.60383	2.30189	2.83666	3.5093	3.64905
PGM1	1.92198	9.43008	3.03173	2.24887	2.91481	2.77408	5.02361	2.08119	2.28102	6.51603	4.75784	4.26628	4.61566	5.65625	4.42736	-0.209454	3.649
MLLT4	5.88072	3.5883	1.33784	3.70902	5.18308	3.23912	2.77312	0.854427	7.71779	1.4895	2.04079	0.657084	6.2304	4.59133	4.67861	4.57576	3.64866
AKR1A1	4.1112	4.85184	-0.0277804	5.38625	1.59844	3.2627	3.27324	4.02398	4.71083	6.25199	-0.325236	3.18735	6.31784	5.05807	2.40695	1.81402	3.64861
C16orf78	3.58578	2.9749	2.0263	1.54272	8.73391	1.42864	5.43935	3.35225	3.7113	5.81532	2.77563	7.3895	7.81584	2.76317	4.97522	6.62604	3.64854
SPHKAP	5.65932	3.25098	1.79859	5.12503	3.70193	3.09076	4.01368	2.51264	3.19158	2.00344	4.32502	8.21273	3.59411	5.43431	4.48635	1.0933	3.64802
hsa-mir-548c	6.07633	2.90025	4.3511	2.00377	3.54297	0.945172	4.81454	0.440506	5.29832	-0.175115	4.69276	3.75116	6.97545	-0.247221	5.31275	1.76305	3.64706
NT5C	0.933124	5.52824	0.128491	1.67239	3.8932	1.15796	9.86352	0.55185	3.74175	6.91817	1.6634	4.41163	6.75982	2.96591	6.6464	3.55108	3.64642
TTC5	3.17903	4.11034	4.44358	7.24547	2.33079	2.33615	4.67099	1.34685	0.258371	-0.175115	4.65484	6.14892	5.37901	0.884577	4.31655	1.57856	3.64469
FAM209A	5.22879	1.59449	3.04192	1.61158	5.2508	2.67259	3.76922	2.5384	4.1526	4.44457	2.51145	0.458508	8.43929	4.96308	6.44492	3.51937	3.6443
PIK3CA	0.641296	4.1335	0.62717	3.43963	4.58525	5.08824	3.84887	0.908304	-0.276403	4.92217	1.55783	0.458508	11.0203	10.0495	3.99555	0.716714	3.64425
C20orf144	5.6293	4.77738	3.471	5.0629	5.4775	3.25902	2.72889	1.12338	5.74616	3.81623	2.09302	6.79681	2.98407	-0.247221	4.38025	-0.209454	3.64362
PSMC3IP	5.45009	4.38085	4.02398	5.22719	3.16459	3.1889	4.16664	0.699447	7.15132	-0.175115	3.82159	5.70903	-0.195994	1.9163	3.26506	3.4634	3.6425
PEX3	5.98193	5.0165	1.95645	3.38285	3.92738	1.21481	4.17049	1.86413	6.6872	3.75892	-0.325236	4.75088	2.07673	2.80843	6.40187	3.52521	3.64207
RGS5	5.39717	5.11253	2.11374	1.77993	3.67931	3.60426	0.680849	3.03431	7.61158	4.61214	3.86187	1.75579	0.473592	6.59362	2.5609	6.03404	3.64178
PPIC	3.4729	4.62288	4.18508	2.52459	5.12147	2.11009	3.81054	3.84759	2.78905	2.88201	2.2844	2.39104	8.30591	-0.247221	3.97661	4.72853	3.64172
APOA4	4.46608	3.98257	3.4801	4.67861	2.75044	3.77592	4.33853	2.81823	0.890825	3.7148	4.52692	-0.152405	3.37824	3.56735	0.837327	4.32783	3.64108
SPZ1	5.14819	4.59064	1.53873	-0.278741	4.25859	2.39633	3.60317	3.81461	3.67764	2.32273	2.77052	1.18101	7.55901	4.96115	0.710528	5.25856	3.6404
LOC100287399	5.52353	3.57009	3.62308	2.66392	1.83757	3.65196	3.9192	1.93991	3.80196	5.16519	1.29095	4.21857	2.50887	5.64658	4.74737	1.91376	3.63752
SFI1	2.53002	4.99019	3.29922	5.60009	4.63443	3.11066	5.7575	1.44625	3.8699	1.68816	3.39939	2.34363	7.87043	4.42025	5.80253	-0.209454	3.63464
EGLN3	3.67002	3.95714	2.11294	1.99098	5.00464	1.82922	4.02037	3.21985	0.231631	2.83969	3.59745	4.69038	7.92608	-0.247221	4.15467	3.72885	3.63374
NDRG3	4.88825	3.75854	1.29049	3.59127	3.67265	3.84537	2.53684	3.39106	1.0418	-0.175115	-0.325236	-0.152405	6.68492	6.66496	6.66088	3.93089	3.63196
KIAA1644	4.87767	3.15343	0.950589	4.22208	5.34891	3.01862	4.39797	2.63231	4.83118	-0.175115	0.765994	4.11039	7.17476	6.23175	0.282435	1.41565	3.63191
UXS1	6.69459	3.92336	-0.370188	4.31188	0.621474	4.12119	4.6989	1.44805	7.43712	2.3365	1.03232	5.28274	2.42447	7.37222	3.33951	1.35723	3.63144
ABP1	6.38258	3.87721	3.65057	4.19544	2.66611	3.061	3.9397	1.20142	5.00619	1.18051	4.77593	4.67284	3.05766	-0.247221	3.6109	1.0378	3.63073
BMP7	5.41819	2.6024	3.64368	3.6206	2.75044	3.57806	1.59314	0.110575	6.30088	4.39287	4.35959	3.63965	5.81879	5.67383	2.57566	1.16987	3.63012
MPP1	4.23786	4.06534	0.78045	1.74899	4.48244	3.62552	3.95485	2.25521	4.71838	1.89914	3.63152	2.45269	5.29738	4.28274	1.35106	-0.209454	3.62852
STXBP5	2.69435	1.91604	1.0186	1.48731	4.58261	3.70849	4.30952	3.93055	-0.276403	1.4735	3.95587	-0.152405	3.54823	5.5324	4.43986	5.64727	3.62836
CNTN4	5.78483	5.12243	3.57109	4.45183	3.7551	1.26773	3.85518	2.26594	5.21057	-0.175115	3.6822	5.43899	1.14318	2.29765	2.86744	2.92168	3.62664
PLOD2	2.44035	1.7749	3.669	5.31656	1.8825	3.58356	2.87086	3.99272	0.507026	-0.175115	4.30791	10.0204	4.15039	5.60706	1.3528	6.52349	3.62628
MOB1B	1.19665	4.04097	3.51944	5.1894	4.82375	5.06065	3.04709	2.33514	4.97126	3.45671	3.59805	3.64469	6.21005	8.59349	-0.271271	3.43385	3.62137
GPRIN3	5.72123	3.53205	3.97823	2.72422	3.84286	2.00453	1.41094	3.26384	5.75612	1.95125	5.33864	3.71032	6.68498	1.14747	1.15821	6.7857	3.62118
CACNG7	5.73147	0.975312	3.50791	4.60938	3.74847	0.122126	1.91274	3.73395	5.48615	1.35586	2.19371	6.77979	5.85489	5.64417	2.30361	1.95333	3.62093
C8G	3.83818	5.71306	2.28419	1.67239	5.05821	1.3644	4.05861	2.94322	2.32893	4.28574	4.6239	-0.152405	8.15832	3.40051	5.20694	0.33131	3.61935
TFAP2A	5.06175	3.70093	-0.370188	5.49538	4.80532	1.00905	3.76919	3.33093	5.32172	3.52651	-0.325236	2.70033	6.82095	-0.247221	1.02147	4.16921	3.61372
HSD17B14	5.43841	2.25204	3.6163	4.51379	0.309026	0.519687	5.78622	3.61019	1.0562	3.55426	4.6453	6.38622	5.13622	0.473954	5.52158	1.66428	3.61324
ZMAT4	5.28457	0.290345	0.633048	0.841658	3.05718	3.35835	5.63968	3.11399	0.507026	1.86628	3.8681	4.21953	8.66209	8.71264	7.52622	6.37339	3.61322
NAB1	5.65495	3.5727	3.6213	3.59809	4.66956	3.95111	4.39005	3.60417	3.20761	2.32304	0.96526	0.929672	8.15533	2.37568	4.42535	4.0036	3.61274
ALDH1B1	6.58415	4.05704	1.6719	2.34516	5.25802	3.54486	4.11362	1.67714	6.05145	-0.175115	3.68051	-0.152405	5.00524	2.0815	6.66912	-0.209454	3.61269
VAMP3	2.13951	3.94046	3.84953	4.59089	3.59062	1.18504	3.63428	3.36386	3.30317	4.4829	3.81489	3.18735	2.39588	4.86665	6.3174	-0.209454	3.61245
FNTB	4.4129	1.81624	4.52104	6.11647	1.59844	3.57176	1.93553	3.05385	4.16457	-0.175115	6.07677	1.84378	4.30093	4.7541	2.40695	3.64915	3.61046
ANKRA2	4.95575	4.41166	3.53388	3.58798	4.42793	2.755	3.63275	2.38777	4.85508	5.70436	2.47553	-0.152405	5.06783	5.4102	2.71195	1.07954	3.61037
PRR16	3.98717	4.06383	3.94993	2.11981	0.653199	3.40261	2.78631	3.33405	6.00086	6.85954	5.72336	2.72856	-0.195994	1.02392	3.81802	7.33022	3.61032
CD3EAP	-0.260273	3.19283	3.05822	5.32958	3.67085	-0.493483	4.38762	4.54984	4.15585	3.54714	4.17056	0.498868	3.52554	0.688875	7.05926	5.79286	3.609
ATXN3	-0.260273	1.32825	3.3669	5.20182	3.85042	1.08755	4.38113	0.230364	0.231631	7.29125	4.92296	7.97825	7.23213	2.24122	4.24538	1.45511	3.60866
ZAK	2.61637	4.19196	4.11726	6.2844	3.34774	2.21147	3.86779	1.66527	2.2431	5.96313	0.785667	8.27162	7.94715	5.23468	2.97235	-0.209454	3.60777
KRTAP10-7	2.49189	4.53225	3.59309	4.89518	2.73295	4.50148	3.51789	2.62002	3.62139	3.65655	4.85651	2.09089	-0.195994	4.65347	7.71606	1.00325	3.60724
ISLR	7.35982	0.867665	3.38565	4.67196	5.45163	0.494246	5.33989	1.78936	3.82206	1.37106	2.22112	4.69399	4.81106	1.66291	7.63018	-0.209454	3.60385
TBC1D30	3.41616	2.31222	3.31079	5.30535	3.40572	4.78254	3.79123	3.2838	0.467853	4.97986	3.94883	5.60333	0.473592	6.4167	2.96968	3.79969	3.60369
OR10AG1	5.20565	3.66709	2.3822	3.56159	4.02992	1.81237	4.68335	2.66249	2.34298	1.45488	3.64576	5.5003	-0.195994	3.65551	3.69881	0.678833	3.60368
TMEM11	6.13752	4.12355	4.70023	0.477833	4.78238	4.27604	4.12287	1.06709	-0.276403	3.08233	2.95916	1.81065	6.95344	8.21514	2.69834	0.970849	3.6026
FLRT1	6.25315	1.65846	3.89748	-0.278741	-0.431172	3.63035	4.19434	3.85674	5.74319	-0.175115	2.54697	1.00116	3.57407	3.47574	5.97364	7.07379	3.60221
SETD4	-0.260273	4.31493	2.27024	6.06105	3.84286	1.9233	3.80167	4.0432	-0.276403	3.40177	0.370103	1.54059	7.56019	4.36295	0.283028	4.04003	3.60172
LRRC3B	-0.260273	2.02595	1.43364	3.52011	3.69062	1.51801	5.28219	2.38969	5.00087	4.19379	3.68205	2.46728	6.27395	-0.247221	5.9915	6.25385	3.60108
WDFY4	1.54228	4.64787	3.63523	3.97087	2.65109	3.56606	5.65256	2.1657	4.26884	2.02509	5.02414	2.3037	5.12608	0.809281	5.36805	2.05944	3.60064
PIK3CD	7.18145	-0.332719	2.23304	3.69536	3.29649	2.75743	4.54342	2.24003	5.58681	-0.175115	6.45605	8.27002	3.50587	4.30666	2.97769	4.7281	3.60061
SFTA2	1.59032	3.16238	2.23157	4.03537	4.3425	2.69052	4.97553	4.04913	1.48129	1.5118	0.444042	-0.152405	6.17448	6.76277	7.54578	7.30473	3.59887
HK2	2.49189	3.80386	3.38761	4.52168	0.621474	3.85138	4.36153	2.95028	5.66525	-0.175115	-0.325236	5.03442	4.1928	1.61262	5.24619	-0.209454	3.59574
DHRS4L1	-0.260273	4.60502	3.27229	2.33237	3.15522	4.07565	4.71473	4.09552	-0.276403	4.14547	3.00275	6.25921	0.990006	7.94973	3.91861	1.64904	3.59545
MAPK11	1.57866	4.05319	0.848075	4.18854	4.76335	3.42933	3.71819	3.14189	2.0149	3.47104	-0.325236	6.83565	1.74399	5.34538	4.74901	6.01734	3.59461
SEMG2	1.70754	3.40211	2.92861	4.44772	5.18413	4.27505	4.20997	3.24033	0.832461	1.93409	3.72316	4.58054	9.16617	5.98164	2.42666	3.46575	3.59445
PHLDB3	1.6932	1.19597	3.58906	5.57137	4.983	3.59762	2.66126	0.110575	0.507026	-0.175115	3.65252	7.7402	6.54977	5.07772	4.40142	1.00325	3.59334
ASMT_X	5.65123	5.01992	3.7384	5.36971	3.9932	2.92137	4.7275	1.37207	0.739664	1.72856	3.69838	3.48286	1.58922	1.03016	4.06335	1.45511	3.59062
HLA-DOB	6.99955	3.19303	3.87561	3.73918	4.49144	1.79706	4.7481	1.53849	4.50659	1.68488	3.43514	5.08101	7.86432	-0.247221	0.837327	-0.209454	3.58716
PENK	3.13918	3.59831	0.173532	5.78899	3.53444	3.66779	5.20002	0.57517	6.43909	2.5036	1.84524	2.09089	5.91439	3.67653	8.29234	3.57046	3.58439
CORO2B	1.54287	0.517895	2.51609	0.426478	4.47926	7.33154	4.95061	4.44155	1.693	-0.175115	3.3444	-0.152405	6.39404	6.73625	6.56787	3.82427	3.58434
YKT6	4.85279	7.50151	1.65942	-0.278741	1.98662	4.28252	1.49171	4.26366	3.1557	5.58483	4.43484	2.10424	3.26449	3.8998	1.15821	4.58486	3.58214
HLA-DQB2	3.85558	4.20459	1.32174	3.74172	2.53037	3.58515	3.57533	1.90035	4.09387	-0.175115	1.21724	3.03118	5.67866	4.8382	4.12249	1.23268	3.58024
TMEM65	7.27974	4.33128	1.51917	4.56533	3.56061	-0.0824564	3.59975	-0.462412	7.50525	2.90495	0.109079	3.78625	5.59416	0.688875	4.2651	1.05308	3.58018
ZMYM5	6.51129	4.14627	4.01717	2.67322	1.87736	1.21648	4.62171	1.13823	4.97175	3.71807	3.80965	-0.152405	3.24336	3.44226	7.84209	0.47319	3.58017
TAS2R60	4.6936	0.517895	2.18542	2.12918	5.33096	3.14696	6.4539	4.01311	-0.276403	2.02509	-0.325236	2.48126	7.34112	8.30719	5.13325	6.24626	3.58003
ANKRD66	3.23714	0.517895	2.19377	3.24296	2.89281	4.98567	3.9477	4.13454	3.91585	2.12053	5.88995	1.92037	6.5358	9.81691	2.40695	6.3746	3.57941
PSAPL1	3.63314	9.09045	2.92096	2.92023	3.3059	2.1313	4.08545	3.52514	0.231631	7.87978	1.78	4.79129	4.94721	4.52879	4.06164	3.0553	3.57914
ZNF121	7.55902	1.62099	3.65841	1.06134	3.6713	3.50489	-0.416093	2.62841	7.08286	1.42662	4.3043	-0.152405	7.86781	3.65262	1.36542	4.50897	3.57875
PLLP	2.73063	4.1043	2.90028	6.05193	3.04048	3.01996	3.43777	2.38389	4.13319	2.04528	4.47331	3.71462	4.94595	4.37483	5.88714	3.15216	3.5762
ACAT1	5.91492	5.54493	0.232746	3.62237	1.83757	3.33974	1.05207	3.52966	4.97712	7.75655	0.782921	4.4517	4.91212	3.44889	3.18566	6.33117	3.57602
USP27X	5.27153	4.25196	0.764955	3.84537	3.3059	1.5	3.92454	-0.462412	5.55531	4.76767	1.28475	-0.152405	4.15603	-0.247221	4.43956	1.07576	3.57564
USP17L24	0.641296	4.3541	2.24211	5.75922	2.01552	3.45261	4.34799	2.27559	3.0696	4.04402	3.69788	4.59269	7.23071	4.92621	2.1847	2.9725	3.57525
RASL11B	6.08605	5.37229	0.000958536	5.60978	3.93408	1.0521	6.1531	1.72437	5.90755	3.83196	3.16527	-0.152405	3.3125	1.14747	2.45993	6.34638	3.57223
SH3BP1	5.71306	2.35976	0.429237	4.30269	4.01623	2.03183	4.50651	1.07373	9.99219	-0.175115	-0.325236	4.53283	8.18464	3.12685	4.8079	2.56769	3.57154
PQLC3	6.22022	2.00069	-0.370188	3.81109	1.24642	3.67991	4.93489	3.4612	5.13485	1.27496	0.898821	2.61896	1.86094	3.84807	6.11175	5.82326	3.57056
NCKAP1L	1.79362	4.56507	3.39813	5.81143	2.08021	4.03185	4.60218	2.77726	3.24793	1.98128	4.45776	1.79192	4.82889	3.73889	5.53312	2.32394	3.56851
CLDN19	-0.260273	4.82476	-0.370188	3.65097	1.59844	2.69025	4.68895	2.54448	2.96394	2.45596	3.88178	3.81589	5.04764	4.00245	4.89606	3.48253	3.56675
DMRTC2	4.81814	1.00043	1.88497	4.34436	5.02372	3.84792	4.00087	1.77537	6.98289	4.24295	3.7545	3.37655	2.93233	2.91953	2.07581	1.47296	3.56552
PCGF6	5.05594	1.82049	-0.370188	6.51255	0.841542	3.13008	4.00093	1.72786	5.17827	-0.175115	1.43696	6.59159	4.66752	6.80756	5.83239	0.17595	3.56551
RDH10	3.5491	0.660253	3.57942	3.80211	4.16642	-0.493483	3.8483	2.74783	-0.276403	3.18534	3.66968	7.86694	3.1619	-0.247221	3.68303	5.65073	3.56426
hsa-mir-6759	5.08437	2.7865	-0.370188	4.6304	4.08487	4.60246	4.04122	4.63695	4.6113	2.82866	-0.325236	0.929672	3.08213	8.16382	0.540763	2.49058	3.56168
PDE6G	5.6883	4.36632	2.70137	2.46738	4.45855	2.07774	3.81253	2.18731	3.48396	6.16771	3.63939	4.06186	6.83637	2.29598	2.32005	3.21087	3.56168
PARP8	3.46271	4.95776	4.66875	5.04833	3.35776	1.42661	3.3991	1.68037	3.89279	7.88096	5.49052	5.96597	1.65368	2.11832	3.66061	-0.209454	3.56166
UBQLN3	-0.260273	3.7321	2.13335	0.477833	4.2265	1.66956	4.80978	3.91455	4.41456	0.924988	3.39037	-0.152405	8.8931	4.51324	0.283028	6.68878	3.56123
ZNF772	6.70379	2.47249	4.20199	1.58619	4.48244	2.25428	3.80117	2.34601	5.52585	3.31955	5.37694	1.2691	7.46228	4.8572	1.39163	1.41645	3.56036
GID4	3.5527	9.66209	0.867243	6.07763	2.95562	1.66755	1.84783	-0.0211358	3.86767	8.41531	2.19363	5.6426	6.22591	5.13238	3.56752	1.41284	3.56011
TAPBP	7.11912	3.14153	1.11578	-0.278741	3.40136	3.87742	3.71872	3.03937	7.55438	4.96325	2.78205	5.19155	7.59001	5.67305	0.283028	1.11001	3.56004
CDC42BPA	2.73863	3.06236	3.24846	7.1273	1.13716	2.88995	4.80964	3.8714	3.91386	0.433607	2.43821	7.94211	-0.195994	4.74316	5.07102	6.93293	3.55993
LYL1	2.73063	3.67453	0.310615	4.78039	0.309026	3.95757	3.80702	2.61222	3.44516	8.36299	0.109079	4.26603	1.51883	6.68347	1.42586	5.95451	3.55984
CPA6	7.55412	0.902515	2.49508	1.4083	4.85439	3.58187	3.81171	3.53627	7.86391	-0.175115	4.15767	-0.152405	3.48081	4.58871	5.21228	-0.209454	3.55907
TFEB	7.08147	2.33474	3.49358	4.75051	2.65109	3.62376	3.1767	3.20037	9.07421	6.17912	2.08366	6.13779	-0.195994	4.93502	5.74085	1.77622	3.55867
SYNRG	3.87784	3.15693	4.6782	3.81753	3.29769	2.61432	1.94871	3.9714	5.45014	-0.175115	5.96154	5.84435	1.74399	1.90575	-0.271271	6.87891	3.55761
OR6C68	5.37846	4.15486	2.11695	-0.278741	3.88833	1.3222	3.77364	3.51993	3.60149	1.8016	3.59512	-0.152405	4.69076	3.89247	2.71025	3.49845	3.55752
CDC42EP3	5.01157	4.56372	3.12105	6.19499	5.08849	4.08581	3.27543	1.53643	2.66624	3.16734	3.8823	4.07054	1.89696	3.8386	2.97769	-0.209454	3.55702
TAF9	3.69838	0.0925883	3.71188	5.26702	1.36167	1.75811	4.10487	3.41548	4.40457	-0.175115	5.37452	1.06942	1.90546	3.31985	9.47653	8.40734	3.55693
AGK	5.64046	1.09091	0.719578	3.98792	3.74847	2.56587	4.10674	3.36534	1.9259	4.20181	1.89577	4.75627	6.60284	1.11294	5.40493	2.88346	3.55691
LOC100130357	3.81832	3.80703	2.88116	-0.278741	3.63336	3.47828	3.95118	0.546259	1.93464	4.3036	4.01874	-0.152405	4.44966	5.84311	2.42666	2.40676	3.55582
ZXDC	2.86074	2.4288	3.48834	4.33704	4.44621	3.62279	1.30494	2.92914	3.71826	-0.175115	5.07852	1.73916	5.97873	5.87126	3.40478	6.48949	3.55557
TMEM191B	2.73626	-0.332719	3.76228	5.24147	5.0232	3.16603	5.04115	2.88846	2.00341	3.66782	4.50074	4.5004	7.78277	1.90927	2.29879	3.44312	3.55547
OR2T33	4.015	-0.332719	3.87962	0.845161	3.28824	3.39374	4.27918	2.12248	5.03696	-0.175115	3.71514	0.458508	7.49411	5.07006	1.60083	5.203	3.55444
FAM13C	5.30345	1.43533	1.80838	4.97395	1.37174	1.83712	3.43806	3.66528	6.19886	2.18484	4.59637	0.742567	6.40231	5.45194	5.19926	1.89153	3.55167
MYNN	6.0174	4.94596	0.969578	0.571254	4.03813	3.58518	2.18013	3.73807	3.84321	2.72335	-0.325236	3.3438	6.55541	3.51588	0.539893	4.06234	3.55053
ADRA2A	4.28366	7.33943	0.473837	4.78099	1.49463	2.31315	2.49013	2.77955	8.00384	3.35525	0.149407	4.69673	5.72119	4.01538	3.74394	1.18512	3.54959
CYP2C19	-0.260273	3.61317	3.45915	4.69182	4.64717	1.24521	4.45297	2.80176	6.11517	1.03805	1.76019	-0.152405	10.692	7.22871	5.09719	3.48246	3.54781
DOCK2	5.37605	2.17658	3.57583	2.31713	4.44977	2.20048	3.70158	3.51908	4.93567	1.56221	2.37875	-0.152405	7.33152	5.20987	5.67277	2.36959	3.54746
GPRC5C	2.9483	4.36289	1.14279	5.45925	4.97408	4.30806	2.11503	3.26958	0.258371	3.14421	2.19345	9.29747	6.93866	9.83096	3.82169	3.06571	3.54563
PDE6C	5.37629	4.11055	3.84018	-0.278741	-0.431172	3.33513	4.45674	3.74949	4.53366	2.33632	0.444042	1.52716	2.06601	1.42831	6.08693	6.67629	3.54231
COL24A1	2.051	4.51124	2.84363	3.55276	4.61333	3.52544	6.3766	1.98097	-0.276403	3.94983	1.7987	4.08628	3.20011	7.10872	5.29972	-0.209454	3.5391
LMOD1	7.03983	4.68946	0.310615	4.93149	3.07099	2.36986	1.22519	2.94416	7.94205	5.44809	3.10834	5.14413	3.62813	3.2073	4.47557	3.44558	3.53686
HS3ST1	-0.260273	4.28429	3.43417	3.49498	0.28737	3.57797	3.62392	4.34561	0.507026	1.76626	1.44444	-0.152405	5.42079	6.28266	3.85462	5.77198	3.53648
SLC20A1	6.16352	3.31445	3.01971	4.53571	2.66611	0.564658	3.58339	2.01519	4.62976	5.24624	4.9137	4.96551	2.97764	-0.247221	3.57426	3.49411	3.53418
GPR126	6.28487	3.44772	4.17194	-0.278741	-0.431172	1.76747	3.61939	2.94717	5.07396	4.07922	4.19301	5.34809	0.473592	1.40653	8.13551	-0.209454	3.53356
VCX2	5.96683	3.93524	-0.0277804	2.91587	3.65369	4.47797	3.58221	3.48284	5.75697	-0.175115	-0.325236	5.07985	5.85461	2.8769	3.3338	0.17595	3.53253
LOC100996485	-0.260273	3.97766	1.2366	5.7037	4.68566	0.598153	4.09897	-0.462412	-0.276403	6.80649	5.23645	5.82306	5.84603	1.82708	3.08354	-0.209454	3.5306
TRPV5	3.27672	3.35089	4.54411	4.69977	4.33485	3.70791	5.33026	3.19607	4.29872	1.83487	1.78	-0.152405	5.12163	2.88358	6.51141	1.88874	3.5294
MRTO4	4.39305	3.60528	2.39653	4.9788	0.653199	-0.0509513	5.68059	2.68021	2.07657	7.08569	3.45166	4.60941	4.86178	-0.247221	6.62647	-0.209454	3.52847
NDST1	5.01367	5.49168	1.05765	3.25368	2.64446	3.73576	5.78202	3.32089	4.00686	1.5408	1.80254	2.13356	1.26548	4.73821	5.04159	4.28116	3.52832
BMF	5.03556	1.85645	4.54105	3.37007	0.28737	3.50002	2.38122	3.55085	1.83962	3.84455	2.93964	2.7152	5.00428	6.75729	5.14869	4.8968	3.52544
DGAT2	5.10031	6.59403	-0.0297863	3.43364	0.841542	3.61404	4.92973	3.20732	6.00467	6.83702	-0.325236	3.17955	4.37705	1.6762	3.24773	3.94926	3.52384
MYO1D	3.99839	4.73675	1.94857	5.39033	0.841542	1.28467	4.02712	3.24634	5.09034	3.65014	1.05709	2.97762	0.784932	4.13418	3.99137	3.39696	3.52355
PTGIR	3.98053	1.08527	0.700092	1.27428	3.08983	3.3263	6.40476	1.94473	5.36502	3.87784	0.915835	7.61118	3.71963	4.81601	7.41553	1.20889	3.52296
EDEM2	7.4485	4.98195	1.69521	2.42991	3.34006	2.6428	3.70473	1.87514	8.87821	7.92922	2.81984	5.30035	6.99397	5.1143	2.11915	-0.209454	3.52239
CDH19	2.87611	3.07867	3.86642	2.43885	3.54297	2.44564	4.59578	2.20793	3.16358	4.43621	4.85948	2.71304	3.50048	4.76659	6.00916	3.66727	3.52172
ANKRD6	-0.260273	3.41866	1.00733	1.50794	4.55903	4.49117	4.1827	1.10144	2.74041	4.25961	3.52399	3.5146	6.89975	8.94188	4.04169	-0.209454	3.51929
ZKSCAN3	5.22369	1.14525	3.29263	1.06134	4.56061	2.30711	5.08642	3.91627	3.74544	1.60841	0.419645	-0.152405	4.81317	1.41005	6.05013	5.75901	3.51903
MAEA	4.36457	2.66799	2.89283	5.2139	3.54613	1.57853	3.49015	2.73684	5.37118	-0.175115	4.0228	8.7152	1.90546	2.88313	3.91121	3.84975	3.51814
CAGE1	0.641296	4.74802	0.512847	3.15246	2.86532	4.67552	4.05912	0.621488	3.79934	6.26254	0.149407	1.70636	3.34153	6.48461	4.64608	3.69435	3.51794
UQCRQ	-0.260273	0.725426	1.17132	4.35495	0.653199	3.88204	5.56806	3.46739	3.18762	-0.175115	0.782921	7.2881	3.56625	5.78771	5.81624	3.67274	3.51682
ESX1	5.83037	4.36168	2.10185	5.93599	3.87376	4.14595	0.562695	3.23286	1.56423	3.79738	-0.325236	2.01941	6.20845	7.13918	1.71098	0.33131	3.51512
MT1M	3.85643	3.91219	1.94683	-0.278741	4.23889	2.91084	3.81469	0.54505	0.793144	3.91412	3.97464	1.27391	7.9466	2.18301	5.90923	3.21327	3.51398
FAM177B	6.37348	2.90471	2.83316	4.11823	4.36526	3.94525	3.38117	2.51434	2.73838	2.44425	3.74897	1.73752	5.98735	1.32786	3.64474	6.38868	3.51296
PAPOLA	5.93766	3.54	0.547513	3.73597	3.51516	3.086	4.27599	4.18913	2.95894	3.50986	0.688767	1.85555	3.38381	5.87091	3.39446	3.68492	3.51251
TRPV3	3.64624	2.72615	3.61816	-0.278741	3.45258	4.0975	5.96438	1.74804	5.52726	3.50423	3.48126	1.2814	7.48698	3.52034	3.23678	5.98246	3.51228
GPR135	5.59958	0.290345	1.96846	3.34622	3.50876	1.66481	6.22534	3.65964	3.51222	4.04547	1.4954	6.88786	4.3201	1.42831	10.7784	1.18336	3.51049
SYT11	-0.260273	4.74224	0.62717	-0.278741	3.84206	3.49613	3.8072	3.51653	4.66387	2.23475	0.74534	3.50436	3.80213	3.07619	6.21445	6.32031	3.51044
FGF17	4.52163	4.23637	3.07681	2.43358	2.86202	3.70712	3.31226	2.18512	5.05686	-0.175115	1.61117	-0.152405	3.75049	12.8111	5.16642	5.92136	3.50969
PGBD1	5.02413	0.290345	1.74447	1.25335	4.14139	3.58609	3.54464	3.47309	5.52667	3.22071	1.79641	2.54701	3.70303	7.73935	2.95956	5.34567	3.50887
TNFRSF11B	-0.260273	4.76368	0.310615	3.3178	2.01552	4.51502	3.67054	4.15416	1.59097	8.11853	-0.325236	3.34407	0.473592	6.06054	4.73069	6.86685	3.5073
AKR1C1	4.1745	4.63171	2.402	5.33587	3.23026	1.61113	1.23656	1.04658	4.86843	4.27037	3.78303	7.46282	6.11715	2.67994	-0.271271	1.23268	3.50665
PRR23A	5.92711	1.18941	0.849695	2.69823	3.51516	1.91813	5.03527	3.49136	7.17429	4.15792	2.03584	-0.152405	4.83039	4.44358	1.57657	4.40273	3.50326
OR4B1	2.06479	1.94958	2.75215	4.59257	4.61982	2.62878	4.25281	4.10125	2.90348	2.23171	4.40902	5.47924	6.84784	0.884577	2.73134	8.14212	3.50237
SULF2	6.56944	4.38664	0.8113	4.07918	-0.431172	2.49155	3.39255	3.61212	3.63131	2.73168	-0.325236	5.63536	0.854735	6.60558	-0.271271	4.14661	3.50234
DCX	1.78209	0.660253	2.90253	4.7156	4.08355	3.56819	1.48214	4.37725	-0.276403	1.63791	4.96515	7.993	8.3804	3.43631	-0.271271	5.29165	3.50225
CLTCL1	4.4084	3.74936	2.22991	3.58101	3.77768	5.26828	3.42221	3.33994	2.33375	4.21762	-0.325236	7.73073	1.95571	6.88805	-0.271271	-0.209454	3.50161
hsa-mir-4639	4.62791	2.96066	3.5871	4.74705	4.107	3.58456	1.40739	3.17415	4.74868	3.41184	4.36281	2.07749	6.38402	2.90067	-0.271271	1.05729	3.4982
HNRNPR	3.34974	4.08761	4.18034	0.202646	4.89313	-0.493483	0.39345	0.391599	5.0972	5.37866	6.02012	0.498868	9.04838	-0.247221	3.64627	3.0858	3.498
HBD	2.76952	3.60734	0.62717	3.3868	4.66392	1.56281	3.91874	3.95928	5.65101	5.74071	1.50701	-0.152405	-0.195994	3.67535	3.07179	4.00177	3.49707
SMCP	6.2779	2.14063	3.64576	1.00742	3.34774	4.22009	3.68663	2.63811	6.6799	0.445975	4.60429	4.04285	7.67895	3.24422	2.5543	1.76435	3.49675
C1orf64	-0.260273	3.53974	3.92644	0.771961	6.03206	2.21797	3.44229	3.3593	4.91961	-0.175115	4.51028	3.6235	5.73351	0.884577	3.45331	3.78858	3.49652
TOX3	3.36433	4.72123	3.97461	2.81753	2.97458	4.88672	2.58219	2.99314	3.62762	5.44228	2.27225	1.95526	2.92911	10.1639	4.85941	4.27645	3.49597
SPRR3	1.32348	4.50918	2.7728	4.65651	4.76986	2.41846	4.58038	2.91008	1.0852	5.12355	3.35912	-0.152405	8.13377	1.57647	3.99399	3.63259	3.49585
SOX30	6.19514	0.845911	3.9765	3.81242	1.24642	4.40898	4.31792	1.54203	5.09701	-0.175115	3.17925	1.54059	2.74632	10.3407	6.10969	0.17595	3.49584
SOX7	2.90679	4.80016	2.69241	6.99955	3.83713	3.02837	4.24425	2.83253	4.58488	2.52615	1.43564	4.44289	4.52451	3.09764	7.00224	3.15417	3.49565
SLC16A13	4.1694	1.55038	0.971103	2.24794	3.38465	3.6318	4.54449	3.16787	5.01822	0.658113	3.6261	-0.152405	2.07673	7.53684	3.60613	5.59358	3.49539
NINJ2	2.99921	4.15817	2.83377	5.45202	4.37409	1.99974	4.01603	1.57396	3.36473	7.78877	4.52794	9.31527	3.62326	-0.247221	0.837327	2.48014	3.494
PTPRT	3.7595	4.13228	1.96869	4.26405	0.309026	3.27518	3.71257	3.87833	1.68688	-0.175115	0.109079	0.929672	3.99902	5.18414	1.15821	7.09633	3.49388
SNX5	4.50008	0.902515	2.36814	3.73658	4.98722	3.31257	2.76746	2.38479	4.66701	3.67238	5.8455	-0.152405	6.19313	7.08811	-0.271271	2.91424	3.49248
LIFR	6.3386	2.02789	-0.370188	4.44415	1.55267	0.234545	3.7475	3.78558	2.89219	3.23404	3.90813	1.2814	4.6008	-0.247221	5.6959	5.79384	3.49077
LDB1	4.59623	2.69966	3.82829	3.5301	5.11648	2.04678	3.67815	3.98066	3.45069	2.37096	3.5731	0.742567	1.23847	4.43574	-0.271271	1.16987	3.4904
ACVR1C	4.77713	-0.332719	2.62017	6.54978	3.20485	1.96862	4.49256	3.53657	2.88918	-0.175115	3.73642	2.6845	5.83327	3.43874	5.24891	5.3315	3.48765
MFHAS1	6.90038	2.03816	3.31922	5.79512	4.52691	4.33282	3.49439	2.63596	3.00418	3.24975	2.21469	5.63647	3.48068	5.92049	-0.271271	7.24943	3.48754
VMAC	4.15537	4.68336	3.03325	2.86622	3.93994	4.04172	2.86959	0.803351	4.4118	1.06707	4.42186	4.23011	2.08589	4.89104	1.38985	0.355153	3.48659
GPR137	5.05865	3.32094	1.32374	1.22126	5.45175	3.54944	4.70215	3.3269	3.62144	3.59247	3.42178	-0.152405	9.35966	2.81103	4.09235	3.409	3.48561
OR4K13	6.05686	3.98557	-0.370188	2.9827	4.3273	2.49812	4.89963	1.3265	6.81153	2.73508	2.14769	2.01714	8.96543	-0.247221	6.96502	4.33463	3.48414
SLC16A6	3.81416	3.97331	1.19877	4.53803	1.42188	-0.493483	5.28849	3.15296	0.231631	6.38656	0.706887	5.04763	5.96301	-0.247221	6.35531	2.25539	3.48356
FAM189A1	1.07215	5.18804	3.51956	1.06134	3.61136	3.44664	3.925	3.35658	0.231631	5.81663	3.9417	-0.152405	-0.195994	2.72154	4.68397	6.06373	3.4831
C9orf47	0.129084	3.57362	3.31836	4.34233	4.67781	4.28827	1.82666	1.30589	0.467853	4.44034	4.24866	3.3922	8.98413	2.43247	1.34561	4.00265	3.48291
CEACAM7	4.65873	4.55629	3.45296	5.29573	2.73295	2.48789	3.0465	2.20863	1.73633	1.18051	3.51218	5.52026	3.12191	4.99323	4.31411	5.62879	3.48257
OSGIN2	-0.260273	0.764106	3.49593	4.38734	3.46898	3.70288	4.57647	2.60348	-0.276403	-0.175115	3.87161	4.52715	0.52124	6.29336	4.3504	1.5211	3.48246
C1orf228	4.81043	4.77446	3.28632	1.58619	5.38131	3.67523	4.81888	2.66957	7.36641	1.45488	1.07933	2.59513	7.79053	1.57647	6.57163	-0.209454	3.48078
FAM205A	5.73659	4.04279	3.82093	0.771961	0.28737	0.850155	4.63988	3.68875	5.24161	3.30528	0.311024	-0.152405	1.7263	3.65551	3.84999	0.17595	3.4804
PROK2	1.10425	3.50093	1.69491	4.64973	1.74611	4.43057	3.29584	1.32787	4.75308	1.93159	3.64039	4.88116	3.45946	7.82697	5.29991	2.95259	3.48019
TESK1	6.48073	2.78664	2.57042	6.45584	2.97502	3.47918	3.97754	3.25649	1.15687	5.03465	0.878358	8.51016	3.48068	4.02609	3.91505	2.04233	3.47993
ASTE1	3.47888	-0.332719	3.71346	1.09516	2.67073	3.62114	1.06669	3.48046	0.231631	2.51714	3.95275	-0.152405	5.95815	5.70123	4.75217	6.65272	3.47967
EXOC4	-0.260273	2.8541	1.98834	6.14778	4.41436	3.34866	3.60852	3.25041	2.05787	7.53022	0.706887	5.39049	5.72938	1.19513	7.16	5.49027	3.47859
RABIF	5.07199	4.46138	2.55433	3.36814	3.47807	4.94534	4.7353	3.06879	1.73633	1.42662	0.624049	5.40439	4.36339	9.09161	3.47559	-0.209454	3.47683
IRF5	6.66107	3.22791	3.05697	2.70988	5.92423	2.96033	5.61776	3.21495	6.76716	0.924988	3.72038	-0.152405	7.20422	5.29831	6.20691	-0.209454	3.47415
KRTAP20-2	2.84117	0.465007	4.34252	0.904166	4.53087	2.44623	4.56607	0.698351	-0.276403	4.10468	4.4373	-0.152405	7.80954	4.37383	4.15088	1.05729	3.47293
BRAP	5.39317	4.46844	0.429237	3.50986	3.43561	3.51692	4.07198	3.28659	1.77968	-0.175115	2.72565	4.9085	5.45673	5.78338	1.16043	3.38	3.47273
ACAD9	5.56231	2.68031	0.717572	3.05707	0.8799	3.88837	9.99428	1.36746	1.15822	4.49695	2.38041	5.82667	6.95498	8.56402	6.75029	1.6419	3.47272
IL15RA	4.91569	4.2672	1.67824	3.92201	3.75503	3.34854	4.34148	3.10975	-0.276403	1.27496	1.44444	3.59259	2.70483	4.99933	0.83614	3.75014	3.47057
SALL1	5.96201	4.12164	1.33893	6.46582	0.309026	3.91717	2.06296	3.02154	4.19751	-0.175115	0.809089	7.24407	1.57197	4.99074	4.63408	0.748371	3.46936
FUOM	7.02515	2.75581	2.43415	7.31722	1.29698	4.31132	2.9745	3.96386	2.10331	4.25101	0.838791	5.37099	-0.195994	8.36715	2.76084	6.4059	3.46918
MST1	3.50142	2.32643	1.96304	6.28455	4.01266	3.43657	5.59889	0.993126	1.99554	-0.175115	0.898821	8.42204	5.53066	4.65213	4.92411	-0.209454	3.46899
SLC35F3	4.61744	3.205	1.67107	1.67352	3.72539	2.6731	3.79374	3.99082	5.25099	1.95125	1.98732	-0.152405	4.87246	1.14747	5.22945	6.16194	3.46519
FAM90A1	3.47688	-0.332719	2.16394	4.64811	3.45258	3.71626	3.54894	1.79726	6.26028	1.03805	3.42835	4.00829	5.23194	3.29783	4.46568	0.582751	3.46473
TMEM182	4.80424	2.70628	4.03113	1.23441	3.63921	3.71264	3.89976	3.28873	4.07724	2.06507	0.635251	2.65245	5.5283	4.01556	2.62564	1.44269	3.46397
CSF3R	5.84109	-0.332719	2.88507	-0.278741	5.81019	4.05008	2.79927	3.28557	3.64152	2.08418	4.18784	-0.152405	3.69486	8.5783	6.14899	1.74965	3.46354
C12orf77	6.48398	3.66644	2.37072	1.47718	4.05247	3.05918	2.99029	4.09484	4.51275	-0.175115	4.93595	2.37786	8.01388	3.25599	0.710528	3.75483	3.46121
BET3L	2.95324	4.10486	4.14001	-0.278741	2.75276	4.08142	1.72919	3.08934	0.467853	5.17323	3.82649	1.46657	4.53267	5.2722	3.89797	2.69208	3.45792
ACTN2	-0.260273	1.66477	3.45839	6.0849	4.02992	1.06476	4.9112	3.09275	-0.276403	-0.175115	4.55266	6.94102	7.60599	3.45652	6.12369	3.35497	3.45745
PAIP2B	6.78568	3.09881	3.652	3.71954	-0.431172	2.49155	4.53501	1.78718	5.98942	3.26227	3.73523	4.73457	-0.195994	1.31918	0.283028	6.14391	3.45713
KNTC1	7.67814	2.11143	2.80405	-0.278741	4.66861	3.84578	3.32165	2.65707	3.94368	2.27329	3.82371	0.498868	4.22037	8.71749	2.40568	3.59251	3.45708
RNASEH2B	0.920962	4.83852	3.33273	6.51944	4.0424	0.564658	2.6599	1.19151	0.258371	5.12656	5.35817	4.89591	5.56661	1.6762	3.57997	-0.209454	3.45635
KLHL35	6.61946	4.20201	2.05636	7.05087	2.96173	3.5636	4.57801	2.80329	4.66308	6.01066	3.2467	2.96122	5.30898	3.3481	-0.271271	-0.209454	3.45585
OR1B1	5.63538	3.80025	2.433	2.18174	1.87736	4.33513	3.50968	2.36586	8.77319	4.98544	1.65246	3.2626	3.8813	8.26109	3.40094	3.00724	3.45531
SBSPON	4.51389	4.16747	3.43965	0.907864	5.16936	2.10867	4.4631	3.63311	3.47042	-0.175115	5.39827	4.21761	1.7245	-0.247221	3.43397	-0.209454	3.45503
ZGLP1	5.59044	2.57518	3.28672	3.23205	3.62234	2.51822	5.00442	-0.0211358	3.64705	3.9364	2.77038	1.80141	4.43509	-0.247221	6.77115	3.79443	3.45453
HBP1	3.71289	3.93939	3.43118	4.69904	3.47703	2.83326	2.46753	0.230364	5.87553	-0.175115	3.72931	2.87661	8.5108	0.473954	2.04579	3.9828	3.4541
CD28	4.18613	2.49095	3.6457	3.00452	4.02844	4.59535	3.26106	2.8168	2.46068	1.79484	4.59771	4.57706	0.473592	6.84329	0.68967	5.13444	3.45338
EXOSC3	4.14027	1.52558	0.573147	1.23441	2.22153	3.52829	3.70772	3.69424	7.11546	-0.175115	-0.325236	3.37614	1.47854	5.29112	4.32618	3.99127	3.45221
OR2H1	6.33545	0.032765	3.65203	3.96079	1.58174	1.64131	4.80278	3.24954	6.39664	-0.175115	3.68938	1.42308	4.29994	-0.247221	6.12734	-0.209454	3.45078
NIPSNAP1	7.00406	1.41245	0.944593	1.31101	4.63117	4.6175	6.30518	0.823134	4.83889	3.52225	0.995166	7.31643	2.16141	3.37639	8.25606	1.23987	3.44932
hsa-mir-514a-1	-0.260273	3.86725	3.44247	4.84842	3.97538	3.45416	3.75048	1.95341	1.84184	7.22083	1.5585	10.0083	4.26623	2.79471	0.709476	0.678833	3.44831
PFN2	4.29614	0.290345	3.81298	1.22126	0.621474	1.49464	4.7288	3.36809	5.02825	-0.175115	5.12122	5.10047	2.08672	3.98365	1.3528	3.52773	3.44791
NEDD8-MDP1	4.01596	4.8538	-0.370188	4.57159	3.99667	0.519687	-0.416093	3.56441	3.32672	7.248	-0.325236	2.60133	5.23666	1.88361	0.283028	6.4014	3.44556
MEGF9	2.64698	1.04367	4.36049	6.07192	4.24173	0.913545	2.31991	1.57396	5.43223	1.3936	5.71016	10.3682	2.23666	1.86063	4.45168	5.37671	3.44436
FOXJ3	3.89691	4.73438	2.02647	6.6779	4.45855	1.14911	3.55115	1.12101	6.47846	1.37106	2.00295	8.93635	8.82823	1.60575	3.33733	1.25496	3.44424
PRR20A	7.23725	4.27643	3.06648	3.33038	4.5692	3.55713	6.3617	3.21079	4.92173	3.32674	3.65626	1.88002	2.42021	2.90235	6.70565	3.04772	3.44375
hsa-mir-590	3.5384	3.76099	0.60706	5.64673	3.91588	-0.493483	1.87722	4.04114	5.91289	8.14897	1.06839	-0.152405	3.34869	-0.247221	4.38247	3.12137	3.44355
NOB1	-0.260273	0.843714	1.63722	1.3726	4.88366	3.61896	3.26626	3.17018	3.72652	1.79484	4.31179	3.07819	7.00394	5.54811	3.90836	7.78316	3.44261
EMR2	7.65474	6.81464	1.65012	2.13132	4.12849	2.80538	4.9476	2.5511	5.31025	6.36183	3.25685	2.79807	3.62707	3.82156	2.82155	-0.209454	3.44196
SKAP1	5.41577	2.70178	2.89763	0.771961	5.10774	3.33595	3.54791	2.59127	0.975886	6.44931	4.11702	-0.152405	4.18146	5.44268	-0.271271	6.43794	3.44193
USP19	-0.260273	4.09609	3.56102	4.50268	-0.431172	3.62992	3.88343	3.32259	-0.276403	-0.175115	4.00653	4.75615	0.990006	8.10292	2.57671	-0.209454	3.44181
SMIM15	6.16356	0.604397	3.43849	5.54621	2.97458	4.39404	2.82807	3.4421	1.52309	2.76712	1.71913	4.43752	2.18901	5.67659	5.51115	3.51119	3.4403
MUC12	3.44408	4.32402	3.43447	5.06292	4.01503	-0.0425575	2.57598	3.13722	0.975886	3.83694	3.49193	3.79047	1.23847	4.28035	1.26318	2.18499	3.43927
GTF2I	6.65793	1.70875	2.94081	4.16707	3.57068	2.93446	1.51037	4.70719	6.0341	1.78924	3.30891	5.5752	3.56784	1.32786	3.94258	1.31439	3.43838
hsa-mir-134	1.13373	0.202705	3.52781	4.74088	5.53277	2.91512	1.32462	2.88867	0.623448	3.51225	4.1101	2.04905	6.50763	3.68531	3.36431	3.72061	3.43828
ATG7	3.75127	1.94562	2.92669	3.12459	2.66611	3.90952	4.24458	4.64715	7.81725	-0.175115	2.59024	2.37457	1.65368	7.9627	5.09116	6.32802	3.43793
ANXA9	-0.260273	0.962003	4.31624	4.70703	5.56114	2.91033	5.71315	2.55225	0.739664	-0.175115	0.838791	5.71324	3.96421	-0.247221	6.55028	6.65827	3.43727
OR4E2	1.729	3.54156	0.944593	4.10831	1.29698	3.33275	4.54633	2.21589	6.09893	2.41033	-0.325236	2.01175	5.43578	8.03317	4.82327	4.21892	3.43715
MFSD4	3.31136	3.4385	3.43566	1.22595	4.19161	-0.0824564	5.3971	2.62992	7.10313	2.51714	4.77412	1.06942	6.44774	1.40066	6.68773	3.7099	3.43708
hsa-mir-892c	0.880523	0.314642	3.54204	3.55932	4.81423	2.51822	1.44077	3.51546	3.35806	2.90383	4.11442	1.46657	3.80206	0.804128	3.98748	5.84775	3.43676
ASIC3	1.36135	3.15209	1.94182	4.33651	4.34913	4.03575	3.41657	2.50134	4.34099	2.2295	1.11498	3.45665	6.15275	7.09956	5.57037	-0.209454	3.43661
OR56A5	0.820809	1.97518	3.84755	3.57056	5.12211	4.52224	5.50084	2.97108	-0.276403	-0.175115	3.30236	1.75579	9.02395	5.17877	0.384673	3.98812	3.43646
OR10C1	3.5195	2.70666	1.62806	5.20824	3.35776	3.5125	4.38736	1.26795	3.71145	-0.175115	1.11017	1.5931	4.03134	4.1659	8.72938	1.93853	3.43513
NYX	2.64326	4.33403	3.66657	2.48289	3.24645	3.61597	3.86823	2.72046	-0.276403	3.76331	5.51829	2.13356	6.59138	2.52185	5.92523	1.68568	3.43121
OR1C1	7.23674	2.38902	2.08708	5.12317	4.56244	3.71592	5.16244	2.5981	9.91984	3.14463	2.6879	3.97075	7.10407	2.71387	2.87564	-0.209454	3.43027
C19orf21	-0.260273	3.74732	3.80601	4.24863	3.3361	2.31642	3.81156	0.873263	-0.276403	3.93601	3.52429	4.56452	5.07248	1.32786	1.21274	0.678833	3.43019
PSMA4	7.00003	0.660253	1.19544	3.31998	4.76202	1.81076	3.2732	0.729887	5.67831	1.89605	4.02523	3.65448	3.53821	5.00132	4.85711	-0.209454	3.4291
TMEM41A	4.16798	3.68835	2.09416	2.77864	3.15532	3.53747	3.13983	3.31921	4.34982	1.56221	0.0472042	1.98858	4.59032	6.26238	5.64329	5.70877	3.42834
B4GALT4	1.59032	4.41226	3.19281	5.09694	3.66337	1.87221	3.84071	0.369988	4.27521	-0.175115	4.71242	-0.152405	5.68267	2.0815	5.76842	1.35625	3.42809
AMD1	3.99126	4.29474	4.23004	2.00515	4.83531	3.32843	2.9641	1.94136	0.231631	1.4895	3.52637	-0.152405	6.23321	7.32522	1.81748	3.69258	3.4274
PCDHB11	6.30579	3.23972	3.42233	3.43199	2.23707	3.70234	3.45457	1.82466	5.73727	2.44425	0.688767	6.85357	1.7263	7.04397	5.30236	2.72305	3.42716
KCNK1	5.0137	0.202705	3.19168	4.16372	3.64247	2.19115	4.01023	1.9122	5.38991	1.39541	5.09319	-0.152405	7.17589	1.18809	3.21154	4.03027	3.42701
HCK	2.82279	0.71039	0.816245	4.46596	4.24421	3.16616	3.63378	4.03697	4.55958	3.21898	1.43696	1.59117	7.69995	7.66306	0.836734	3.65827	3.42638
SOWAHD	1.71142	3.37566	1.97182	1.85173	3.47846	0.858997	4.93372	3.47623	2.32545	7.22582	4.22822	1.59117	4.90697	3.51438	6.21521	1.35723	3.42594
C10orf129	3.88157	-0.332719	2.39298	6.24347	2.42439	4.45559	5.67552	3.0888	7.33342	-0.175115	3.60613	-0.152405	3.24563	2.51291	5.65404	4.21071	3.42588
DNAJC28	4.93239	1.96538	1.05657	4.81856	0.309026	3.07386	4.75001	-0.462412	5.05308	2.09039	3.77629	7.2339	6.12008	4.89424	2.00361	-0.209454	3.42507
OR10G2	6.65966	0.809692	4.18244	3.85642	3.06817	3.33158	3.35831	3.49169	5.47193	1.59751	7.29488	2.74666	-0.195994	4.74474	5.21522	3.04557	3.425
WISP2	2.49825	4.7454	2.7129	1.47391	5.07452	3.85495	4.82715	2.26665	3.19354	6.1954	3.65551	2.42266	4.28813	6.06422	1.09419	0.33131	3.42453
LRRC3	0.669625	5.45432	3.289	2.26132	0.621474	3.24234	3.87884	1.61415	5.42408	7.13136	6.78063	-0.152405	3.55977	4.43105	6.06028	1.11001	3.42439
SEZ6	2.15606	1.33876	0.573147	3.78702	1.37174	3.29212	4.42689	4.79018	1.0852	3.55637	-0.325236	5.90751	3.82925	5.01215	2.34617	6.2489	3.42425
BLCAP	4.75156	2.14447	2.68914	6.50181	3.34774	3.66414	4.88137	0.892028	4.59001	2.41116	1.78799	8.0729	3.50048	0.884577	4.72987	-0.209454	3.42411
PLOD3	5.40476	3.22878	3.77777	2.58865	4.51633	2.91689	5.30703	2.68196	2.57051	1.72856	4.126	3.618	1.71504	0.470436	7.97994	5.39013	3.42339
SPATA13	4.24388	0.787505	0.314627	3.51692	5.77847	3.07538	0.476609	2.27113	4.20815	4.118	3.11448	3.71544	7.53939	4.74122	2.92458	3.32748	3.4222
ZNF629	3.4884	4.22297	3.35491	3.74854	3.08227	3.71243	2.36759	2.98512	4.39262	2.00153	-0.325236	8.18511	2.00236	3.87242	1.15821	6.3879	3.42165
HOXB8	4.81651	2.53036	3.31703	5.45812	2.86532	1.19296	4.67992	3.29558	2.7358	1.88544	3.58203	1.73752	8.32994	3.52608	4.78106	4.54655	3.42156
RFPL4A	5.9215	2.02652	2.00875	2.8481	3.45258	3.38816	6.55042	1.87213	4.06184	4.36509	0.592819	6.08108	-0.195994	4.23475	9.21189	1.46116	3.42037
CD1B	6.46275	3.36815	3.47086	5.42873	1.37174	1.60629	3.87392	-0.462412	4.59796	-0.175115	5.37541	2.47639	3.82486	-0.247221	5.84381	-0.209454	3.4195
PRSS42	6.22887	2.66724	3.4177	2.81226	2.72682	-0.0509513	5.76194	3.42083	2.73146	3.95864	5.11786	5.33872	-0.195994	-0.247221	4.0733	5.72772	3.41926
VSNL1	5.37174	3.71384	1.92963	3.07505	5.01935	2.60383	3.50758	2.95492	1.36723	3.32874	3.6588	0.458508	4.8525	6.69582	5.91218	0.86454	3.41816
[truncated: 19,567 more rows]
