# Supplementary material for: Identification of Cellular Factors Required for SARS-CoV-2 Replication
Source: Cells. 2021 Nov 13;10(11):3159. doi: 10.3390/cells10113159 (PMC8622730; doi:10.3390/cells10113159)
Supplement: Supplementary file 1 [file cells-10-03159-s001.zip › Tables/Supplementary Table S2 overlapping genes.xlsx]

## Sheet: Legend
		Number	Publication doi	Cell line
		1	https://doi.org/10.1016/j.cell.2020.12.006	Huh7.5
		2	https://doi.org/10.1016/j.cell.2020.12.004	Huh7.5.1
		3	https://doi.org/10.1038/s41588-021-00805-2	Huh7
		4	https://doi.org/10.1016/j.cell.2020.10.030	A549/ACE2
		5	https://doi.org/10.1038/s41467-021-21213-4	A549-ACE2
		6	https://doi.org/10.1016/j.cell.2020.10.028	Vero
		7	This work	HeLa/ACE2

## Sheet: TOP178
1	2	3	4	5	6	7
MBTPS1	TMEM106B	TMEM106B	VPS35	ACE2	ACE2	ACE2
SLC35B2	SCAP	PIK3CA	ATP6AP1	COMMD3	SMARCA4	MACF1
RIC1	VAC14	HIST2H2AA4	SNX27	KIAA0196	DYRK1A	UBE4A
MBTPS2	ACE2	UBR5	ATP6V0C	C16orf62	KDM6A	SPATA25
VAC14	ARF5	ANPEP	ATP6V0B	RAB7A	DPF2	USP17L11
DHX36	EXOC2	TEX261	ATP6V1G1	CCDC93	JMJD6	UGT1A1
TMEM106B	CYS1	CCDC71	ATP6V1B2	CCDC22	UBXN7	GAGE1
EXT2	MBTPS2	AACS	ACE2	COMMD2	RAD54L2	PCDHGA1
EXTL3	EXT1	UBE2L3	ATP6V0D1	KIAA1033	ARID1A	EPGN
SREBF2	PCDH19	CXCR3	SPEN	CTSL	LOC103214541	hsa-mir-6860
SCAP	EXOC8	SPDL1	VPS29	VPS29	TRAF3	WNT9A
COG4	MYOCD	RGP1	ACTR3	COMMD8	LOC103226512	KRT71
MED15	EXTL3	ABHD5	ATP6V1H	NPC1	SERTAD4	NPRL2
EPT1	TAS2R41	COL6A1	ATP6AP2	WDR81	PHIP	OR51T1
EXT1	TM6SF1	REC8	ATP6V1E1	ARPC4	SMAD4	RBMY1A1
EP300	CHD6	IYD	TMEM199	ASCC3	SH3YL1	KLHL23
XYLT2	EGR1	FBXO6	RAB7A	COMMD7	LDB1	PRKACG
HS2ST1	CUL4A	AP5B1	PPID	VPS35	CTSL	FAM83G
HIRA	PLIN2	ZBTB49	COMMD3	ACTR3	CREBBP	ELK1
CSNK2B	RHBDD3	P4HB	COMMD2	COMMD3-BMI1	SMARCE1	POLR3A
RGP1	B4GALT7	ING3	TOR1AIP1	TFE3	SMAD3	RHOBTB3
B4GALT7	THAP7	HMBOX1	COMMD3-BMI1	COMMD4	LOC103244676	MCAM
TMEM41B	PECAM1	OR4F29	ATP6V1A	CCZ1B	OSBPL8	INPP5J
TADA1	PRAME	KIZ	PIK3C3	ARPC3	SPTY2D1	DEFB119
EXOC2	KCNK18	CLDND1	CTSL1	NPC2	RYBP	GCG
RTCB	B3GALT6	DMRTC1	VPS26A	C18orf8	PDAP1	JUP
DCPS	C1orf112	EXOC2	CCDC22	CCZ1	TMX3	ARHGEF26
B3GALT6	PIGM	RAB39B	ARPC4-TTLL3	ACTR2	PCBD1	FAM219B
TAF6L	CENPW	OR2A5	SLTM	COMMD10	TAF5L	PCDHA1
NDST1	GABBR1	PSMG2	POLE2	GOLGA6L2	ZNF628	LINGO3
UBE3D	TECRL	TP53	ACTR2	COMMD5	NAA40	DHRSX_X
TOM1	C17orf62	C1S	WDR81	ATP8B1	ELOA	CGB
MGAT1	SMEK2	DYRK3	ARPC3	SHOX2	SLC22A18AS	HSF2BP
N6AMT1	RREB1	ZNF354A	UVRAG	CCDC53	SRRD	EML5
MED23	PRR15	TEX43	CNOT4	WDR91	KMT2D	CDC16
B3GAT3	PVRL3	ZNF250	ACP5	SMARCB1	PKMYT1	OR2M2
COG2	MED23	PMF1	MRPS27	VHL	OTUD6B	SNTN
COG7	GDI2	HIPK2	DPM3	CTTN	FASTKD1	GLOD5
COG8	ABHD12	STARD4	C10orf131	B4GALT5	PI4KB	TAF15
PYROXD1	DYNC1LI2	EFHC2	C11orf96	AKNAD1	SIK1	CAMK1D
COG3	hsa-mir-2054	SHROOM2	MDFI	FBXW7	LOC103230378	C8orf74
TRIM28	COTL1	ABCC10	ATL1	RAVER2	GPRC5D	DEFB114
PCYT2	ZNF777	GCSAML	RAET1G	NPRL2	ABCC11	MAGED4
RASL10A	hsa-mir-3173	ADCY4	COMMD4	TAS2R43	LOC103227121	SPANXA1
PDS5B	VPS13A	C7orf77	ATP6V1C1	DSTYK	ADAM30	CT47A1
LCMT1	UGDH	TGFB2	SFN	A1BG	DHX29	SLC24A3
MED24	hsa-mir-542	PDE5A	CCDC115	TNPO3	SMARCB1	RASL10B
EXOC1	EXOC6	C4orf33	EIF4A3	ZNF792	ASXL1	RLTPR
WDR73	ACBD5	NTN5	KCNIP2	NRTN	LOC103231764	METTL21C
RAB6A	KISS1	RBMY1B	ERMP1	ANKMY2	GABRR3	hsa-mir-6733
DOHH	hsa-mir-4483	PLSCR5	ARPC2	CHST4	SCML2	MRPL23
PPP2R2A	LDLR	RPL12	S1PR5	NRIP3	STK11	RAD54B
TMED2	ING4	SPATA4	CTSL	C20orf78	SIAH1	KBTBD4
SRSF5	MMP11	TAF1	SMARCB1	TRIM64C	LOC103218947	AASDH
PGGT1B	SEP15	ENOX1	ODF3	CCL17	GPSM1	TSPY1
CTSL	ZFR2	MSLN	NAT8	WDR70	TP53	TST
DDX1	RPL18A	RHBDL1	LIN52	AKR1C2	HAT1	SLC38A1
KCNJ4	NDST1	ZDHHC1	SOCS1	MAFF	LOC103243814	MVP
MED16	HIRA	C10orf54	KRTAP9-6	CCDC88A	SMARCC1	BEND3
RAB10	FER	RAF1	ATAD3C	HKR1	NIPA2	HIST1H1D
LUC7L2	EXT2	C8orf76	KIAA1033	VPS13A	DCK	HOXD11
ASUN	FAM187B	ADO	NBPF4	USP17L13	FOXP1	ZNF438
CARD10	ZNF300	MAGEA12	NBPF6	DLX6	TBC1D32	TMEM140
BRE	NMNAT2	PHIP	LPCAT2	CREB3L4	RAB26	XKRY
CABIN1	hsa-mir-3127	TBC1D19	LGALS1	BCAS2	ACVR1B	TBC1D15
EXOC4	RNASE3	TMEM8A	CCZ1B	PDP2	SELL	PDCL3
BRAT1	TLR4	DBP	GNB2L1	DNAJB11	TRIM28	HMGXB4
EGLN1	KDM5C	OR5T1	EPHX3	LTC4S	SBK2	MAB21L2
PPP2CA	MPP5	SMIM11	ARID1A	MMP1	LOC103247071	hsa-mir-567
MSMO1	CRNN	ALPK2	CEP104	SPEM1	ZBTB10	DAZAP2
TM9SF3	DHODH	SPHAR	C3orf33	RAPGEFL1	SLC4A4	CNKSR1
GDI2	CNOT6L	CYP2A6	C1orf63	OCRL	FAM166B	FANCM
VRK1	MLF2	TPP2	ARPC4	TPBG	BTBD8	SNRNP25
ATP2C1	SLCO1C1	CYYR1	AK6	ADD3	GPATCH8	UGT8
SLC30A1	ZNF227	ALDH1A2	TNKS	C5orf63	EIF3D	TGM3
CSK	STX1A	MTBP	HNRNPC	TEX38	CAB39	ENOX1
DEGS1	FAP	ACE2	NECAP2	MNDA	CELA1	C7orf33
SPHAR	SEZ6	POSTN	CLDN14	GATA1	MED13	HERC5
GPR89A	RAC1	GAL3ST4	C1orf68	NUPR1	PYGO1	TBC1D3
MED10	PIBF1	SLC35C1	MBD6	CYB5R4	ZC3H15	OR51B6
JTB	ZNF395	UGT1A10	GFER	FBXL20	SUV39H2	WDR16
LIMK2	SRSF4	ADH4	WBSCR17	ASXL1	RPS11	C9orf3
PIGC	PAAF1	IRGC	LOC388813	AMY1B	LOC103243256	MAP2K1
ASCC3	hsa-mir-4449	VSX1	HIST1H3G	FAM111A	MLANA	PODNL1
GIGYF2	KIAA1328	ICOS	MCM3AP	RHBG	CHST8	OR4F16
RFPL3	LCE1C	KIF26A	CCDC71L	MICAL3	SHOX	GRAMD1B
EWSR1	SERPINA7	WTIP	SRD5A1	HUNK	COLEC10	SULT2B1
SYN3	RYK	STRADB	UBC	ZNF630	TRIP4	ZNF791
EIF4E2	TDRD9	TMOD2	RNF125	ZNF234	LOC103235459	hsa-mir-4802
PPP2R1A	hsa-mir-2392	C4orf36	SEC22A	DPCD	EP300	ADORA1
ZFX	FAM185A	USP1	CCDC93	SLC26A4	LOC103227153	IKBKAP
BTAF1	hsa-mir-30d	CR2	OR2T11	NPR2	MLLT1	PRMT3
QRICH1	DYNC1LI1	CD3D	PRMT7	PHIP	LOC103236199	PAPPA2
PDS5A	hsa-mir-4786	STK24	KIAA1683	CDX2	LOC103226627	ZNF518B
PDCL	TARBP1	UBE3A	SDPR	SPNS3	PGM1	TMEM213
HSCB	TTC30B	CROT	STX7	SPATA17	NECAB1	PTPN20A
ATP11A	ARAF	SOX7	CAPN7	TDRD3	LOC103239142	IQCE
TAB1	DDX26B	ZKSCAN3	CCDC77	SGPP1	COX7A2L	IGSF21
PARP1	CSAG1	TUFT1	KLHL28	CPO	LZTS2	GNB2
BMPR1A	STK25	AMPD1	NARS	MYO15A	KEAP1	DCAF12L1
KLHL22	NEK11	ZNF728	PCID2	NME8	CBLN2	EVI5
CHTF8	RHOA	COL4A6	LOC100289561	ID4	LEKR1	hsa-mir-4785
ACE2	OR52H1	EN1	FBXO27	LRRC23	EIF4G2	hsa-mir-4468
ACSL4	PRG4	PNLIPRP1	SF1	FOLR3	SP140	KCTD20
APOL5	ARPP19	GCGR	PLXNB3	SLC6A12	AMOT	IGFN1
DGCR8	CNOT11	DDX47	SAP30L	EGLN1	ZNF695	C6orf170
CHEK2	hsa-mir-3154	ERVFRD-1	TBXAS1	MASP2	HNF1A	IL10RB
JAGN1	ANGPTL1	BCR	KLC4	SLCO5A1	ZGPAT	ZNF543
TRMT61A	PPP2R5C	TP53BP1	KCTD3	FPGS	LOC103238459	GPR32
GLCE	TMEM131	ERCC6L	CATSPERB	NCK1	RNF2	ZNF490
C1orf43	PDS5A	ARL5B	C9orf171	C12orf66	BLZF1	MRPS17
TTC28	GALNT9	AFTPH	SLC9A3R2	INO80B	AKAP17A	TRAFD1
MICALL1	MCCC2	KDM4E	GOLPH3	ADRA1A	ZNF24	CTNNA3
WDR81	IER5	KLHL34	RPS19BP1	USF2	CNOT4	ITFG3
CCDC132	hsa-mir-193b	FOS	BOC	EXO1	SUZ12	DIRAS1
PATZ1	KRTAP10-9	TMEM54	TMEM8C	ANGPTL3	LOC103221457	CWH43
SAR1A	hsa-mir-5196	MAP3K19	SCGB2B2	MAGT1	TBC1D9B	GTPBP6_X
SAFB	RAB10	ASAH2B	DEPDC1B	SLC13A3	LOC103233526	SPAG11A
TOE1	MAFK	GHRL	AGAP3	BACH1	RASD1	TUBB8
MEI1	C10orf35	STC2	TMEM82	AKR1A1	GNPTAB	NXF2
YRDC	PEMT	ZNF880	WFDC9	SUMO3	SUPT20H	TXNRD3
GPAA1	POLK	ZNF100	SRXN1	ARL17B	ANKS3	OR11H1
TMEM206	TCEA3	METRN	IL37	SDHAF3	SLAMF1	EBF4
TSSK2	TULP2	ZNF764	SLC37A1	WFDC5	MBD1	PRB3
ZBTB7B	MORN3	NQO1	NRAP	PAPD4	ZNF433	ZNF177
HNF4A	GUCA2B	IL1B	SLC29A4	PRRT4	OTOL1	UGT1A10
C7orf26	HOXB9	TAF15	ADSS	SOX2	BRD9	TDRD9
ACTR5	RNF216	ZNF426	OTOS	MARK3	FABP6	C16orf78
CLTCL1	AARD	BCDIN3D	TMED9	KEAP1	EXO5	FBXO42
GUCD1	hsa-mir-20b	TRIM9	THBD	PPP1CA	CD93	HELB
CCT8L2	ZNF823	SERPINI1	SLC35A2	HNRNPA1L2	ZFYVE26	FRG2
CRKL	SLC35B4	RBBP8	ACAD10	TET2	UBE2Q1	ATPBD4
NCF4	DIRAS2	STX5	SGOL1	ZNF572	N4BP1	COL4A3
SMDT1	CDH20	HAUS2	VPS11	SMUG1	RBM47	RABL5
SLC39A9	SMAD6	THAP6	MRPL37	PLAT	APEH	TADA1
IL17RA	PLN	OR51L1	ACSL3	TMEM191C	XKR8	TXNDC12
XPO5	hsa-mir-1202	CUL5	BECN1	MUC15	LOC103217867	GCNT2
SEC14L3	ZNF584	SEC23A	POLR3A	MLLT6	IMPACT	CNTN3
NRIP1	SLC2A5	C10orf126	NELL1	JOSD1	PRRT1	MFRP
OSM	RAG2	OCEL1	SHMT1	CASQ1	TADA2B	OTOP1
ELF3	UGP2	WNT11	ADAD2	CCDC148	FAM193A	KRTAP1-4
SUN2	GNA12	RAB37	MRPS30	ZIC5	LOC103227138	B4GALT1
MED12	KY	SAR1B	DSTYK	OTX2	AMBRA1	SMG1
CFAP20	SYCE1L	MAP3K2	FHL5	ATRAID	ISG15	RASEF
KIAA1109	AP5S1	FAP	OR5D13	C14orf178	XK	TEDDM1
GPR89B	MBTPS1	TTC17	SLC39A10	LPCAT2	MB21D2	DYNC1I2
GAB4	MSX1	RPL10A	CENPV	GABRR3	ARRDC2	OSTN
KIAA0930	hsa-mir-149	MCTP1	AKT1S1	MED24	UBR1	FRMD8
RPRD1A	KIF4B	CYTIP	FAM166B	APLN	CALR	DCUN1D2
TFRC	HELZ2	RANBP9	OR6Q1	RPS21	LOC103247056	MS4A12
P2RX6	CTNNB1	GRHL2	ANKLE2	TMEM210	LOC103237560	DAZ1
TSC22D2	COA6	FEM1A	OGG1	C11orf1	NEK7	IL10
SNRNP40	hsa-let-7a-1	TLCD2	IL2	SLC38A4	CRIP2	CUX1
TMED10	SPTSSA	ZDHHC9	PRR19	HN1L	ZNF367	IKZF3
FURIN	PRPF3	NPC1	MAST4	DNALI1	FANCL	ZNF804B
RFPL1	PDE6A	OR5J2	CDK5	WDR61	NO_SITE_80	LZTS1
COMT	DHX36	DAZL	CHST14	TMEM145	LOC103229197	CDKN1C
LOC101929372	C7orf63	SLC5A9	TMEM47	RABGEF1	RFX8	HLA-DQA1
MPPED1	STAT1	OR2D3	EZH1	MKRN2	EEF1A2	POMK
MICAL3	SFXN2	GSR	FUT5	BMP5	ACTA1	CFLAR
CCZ1B	KCNK1	C15orf65	HIGD1A	NPAS3	CCNG2	TCF7
PRAME	GOT1	KIAA1551	SRSF6	ALOX12	SENP8	MTMR9
CECR5	CNOT1	TRHDE	ALX3	BCHE	LRIF1	LRR1
PTAR1	CRYM	MAGEB10	WDR91	TNFAIP8L1	CHST14	ADD2
GTPBP1	GPR141	DSC2	HES7	YWHAE	PTAFR	RAB5A
C22orf46	hsa-mir-3945	FAM228B	CALCOCO2	TFDP1	GYS1	MAD1L1
VPREB1	hsa-mir-3656	PRMT8	IPO7	CCND2	PLEKHG3	MEOX2
MED13	TOM1	MGAT4C	COG3	NKX2-3	LRRTM2	PRAMEF15
THAP7	MAP1LC3A	IL24	RSRC1	PPP1R3C	SH3TC1	XAGE1A
FZR1	RAB8B	SCYL3	CASP5	CAMTA1	SEC31A	CILP2
GSC2	KRBA2	CFAP61	EPPK1	FYN	MAST1	hsa-mir-7847
TSC2	WNK4	HIVEP3	FITM1	OR2T34	MIGA1	MAP4K1
ZNF511	TCF7L2	STK3	NCOA5	ZNF425	DRG1	SPATA31D3
MIF	C13orf35	MUC6	COG8	PTGIS	WRAP73	UQCC
NEFH	CSTB	PTCHD4	CERS1	LRRIQ4	SMIM21	C19orf43
PRODH	DDIT4L	PYGL	THEM6	ANKRD42	BCOR	L1CAM
HOXD1	hsa-mir-6807	EIF2AK1	NKX6-3	NBEAL2	LOC103224576	FAM174A
SDF2L1	PPFIA3	GULP1	AGXT	OSGIN1	FBXL13	B4GALT7

## Sheet: Overlap top178
gene rank 1	gene rank 2	Number of overlapping genes	Overlapping genes
1	2	22	{'EXT1', 'SCAP', 'EXT2', 'HIRA', 'EXTL3', 'PDS5A', 'GDI2', 'MBTPS2', 'TMEM106B', 'DHX36', 'EXOC2', 'NDST1', 'RAB10', 'B3GALT6', 'B4GALT7', 'MBTPS1', 'TOM1', 'MED23', 'VAC14','ACE2','THAP1','PRAME'}
1	3	5	{'SPHAR', 'P4HB', 'EXOC2', 'RGP1', 'TMEM106B'}
1	4	6	{'CTSL', 'COG8', 'COG3',WDR81','ACE2','CCZ1B'}
1	5	8	{'EGLN1', 'ASCC3', 'MED24', 'CTSL', 'C16orf62','MICAL3','WDR81','ACE2'}
1	6	5	{'CTSL', 'EP300', 'TRIM28','ACE2','MED13'}
1	7	3	{'TADA1', 'B4GALT7', 'ACE2'}
2	1	22	{'EXT1', 'SCAP', 'EXT2', 'HIRA', 'EXTL3', 'PDS5A', 'GDI2', 'MBTPS2', 'TMEM106B', 'DHX36', 'EXOC2', 'NDST1', 'RAB10', 'B3GALT6', 'B4GALT7', 'MBTPS1', 'TOM1', 'MED23', 'VAC14','ACE2','THAP1','PRAME'}
2	3	4	{'EXOC2', 'TMEM106B', 'ACE2', 'FAP'}
2	4	1	{'ACE2'}
2	5	2	{'ACE2', 'VPS13A'}
2	6	1	{'ACE2'}
2	7	3	{'TDRD9', 'ACE2', 'B4GALT7'}
3	1	5	{'SPHAR', 'P4HB', 'EXOC2', 'RGP1', 'TMEM106B'}
3	2	4	{'EXOC2', 'TMEM106B', 'ACE2', 'FAP'}
3	4	1	{'ACE2'}
3	5	3	{'NPC1', 'ACE2', 'PHIP'}
3	6	3	{'ACE2', 'PHIP', 'TP53'}
3	7	4	{'ENOX1', 'TAF15', 'ACE2', 'UGT1A10'}
4	1	6	{'CTSL', 'COG8', 'COG3',WDR81','ACE2','CCZ1B'}
4	2	1	{'ACE2'}
4	3	1	{'ACE2'}
4	5	22	{'COMMD3-BMI1', 'ARPC4', 'SMARCB1', 'ARPC3', 'VPS29', 'CCZ1B', 'CCDC22', 'WDR81', 'ACE2', 'DSTYK', 'COMMD3', 'ACTR3', 'CCDC93', 'ACTR2', 'CTSL', 'VPS35', 'LPCAT2', 'COMMD2', 'WDR91', 'RAB7A', 'COMMD4', 'KIAA1033'}
4	6	7	{'CNOT4', 'ACE2', 'ARID1A', 'CHST14', 'FAM166B', 'SMARCB1', 'CTSL'}
4	7	2	{'ACE2', 'POLR3A'}
5	1	8	{'EGLN1', 'ASCC3', 'MED24', 'CTSL', 'C16orf62','MICAL3','WDR81','ACE2'}
5	2	2	{'ACE2', 'VPS13A'}
5	3	3	{'NPC1', 'ACE2', 'PHIP'}
5	4	22	{'COMMD3-BMI1', 'ARPC4', 'SMARCB1', 'ARPC3', 'VPS29', 'CCZ1B', 'CCDC22', 'WDR81', 'ACE2', 'DSTYK', 'COMMD3', 'ACTR3', 'CCDC93', 'ACTR2', 'CTSL', 'VPS35', 'LPCAT2', 'COMMD2', 'WDR91', 'RAB7A', 'COMMD4', 'KIAA1033'}
5	6	7	{'GABRR3', 'ACE2', 'SMARCB1', 'CTSL', 'ASXL1', 'PHIP', 'KEAP1'}
5	7	2	{'ACE2', 'NPRL2'}
6	1	5	{'CTSL', 'EP300', 'TRIM28','ACE2','MED13'}
6	2	1	{'ACE2'}
6	3	3	{'ACE2', 'PHIP', 'TP53'}
6	4	7	{'CNOT4', 'ACE2', 'ARID1A', 'CHST14', 'FAM166B', 'SMARCB1', 'CTSL'}
6	5	7	{'GABRR3', 'ACE2', 'SMARCB1', 'CTSL', 'ASXL1', 'PHIP', 'KEAP1'}
6	7	1	{'ACE2'}
7	1	3	{'TADA1', 'B4GALT7', 'ACE2'}
7	2	3	{'TDRD9', 'ACE2', 'B4GALT7'}
7	3	4	{'ENOX1', 'TAF15', 'ACE2', 'UGT1A10'}
7	4	2	{'ACE2', 'POLR3A'}
7	5	2	{'ACE2', 'NPRL2'}
7	6	1	{'ACE2'}

## Sheet: TOP50
1	2	3	4	5	6	7
MBTPS1	TMEM106B	TMEM106B	VPS35	ACE2	ACE2	ACE2
SLC35B2	SCAP	PIK3CA	ATP6AP1	COMMD3	SMARCA4	MACF1
RIC1	VAC14	HIST2H2AA4	SNX27	KIAA0196	DYRK1A	UBE4A
MBTPS2	ACE2	UBR5	ATP6V0C	C16orf62	KDM6A	SPATA25
VAC14	ARF5	ANPEP	ATP6V0B	RAB7A	DPF2	USP17L11
DHX36	EXOC2	TEX261	ATP6V1G1	CCDC93	JMJD6	UGT1A1
TMEM106B	CYS1	CCDC71	ATP6V1B2	CCDC22	UBXN7	GAGE1
EXT2	MBTPS2	AACS	ACE2	COMMD2	RAD54L2	PCDHGA1
EXTL3	EXT1	UBE2L3	ATP6V0D1	KIAA1033	ARID1A	EPGN
SREBF2	PCDH19	CXCR3	SPEN	CTSL	LOC103214541	hsa-mir-6860
SCAP	EXOC8	SPDL1	VPS29	VPS29	TRAF3	WNT9A
COG4	MYOCD	RGP1	ACTR3	COMMD8	LOC103226512	KRT71
MED15	EXTL3	ABHD5	ATP6V1H	NPC1	SERTAD4	NPRL2
EPT1	TAS2R41	COL6A1	ATP6AP2	WDR81	PHIP	OR51T1
EXT1	TM6SF1	REC8	ATP6V1E1	ARPC4	SMAD4	RBMY1A1
EP300	CHD6	IYD	TMEM199	ASCC3	SH3YL1	KLHL23
XYLT2	EGR1	FBXO6	RAB7A	COMMD7	LDB1	PRKACG
HS2ST1	CUL4A	AP5B1	PPID	VPS35	CTSL	FAM83G
HIRA	PLIN2	ZBTB49	COMMD3	ACTR3	CREBBP	ELK1
CSNK2B	RHBDD3	P4HB	COMMD2	COMMD3-BMI1	SMARCE1	POLR3A
RGP1	B4GALT7	ING3	TOR1AIP1	TFE3	SMAD3	RHOBTB3
B4GALT7	THAP7	HMBOX1	COMMD3-BMI1	COMMD4	LOC103244676	MCAM
TMEM41B	PECAM1	OR4F29	ATP6V1A	CCZ1B	OSBPL8	INPP5J
TADA1	PRAME	KIZ	PIK3C3	ARPC3	SPTY2D1	DEFB119
EXOC2	KCNK18	CLDND1	CTSL1	NPC2	RYBP	GCG
RTCB	B3GALT6	DMRTC1	VPS26A	C18orf8	PDAP1	JUP
DCPS	C1orf112	EXOC2	CCDC22	CCZ1	TMX3	ARHGEF26
B3GALT6	PIGM	RAB39B	ARPC4-TTLL3	ACTR2	PCBD1	FAM219B
TAF6L	CENPW	OR2A5	SLTM	COMMD10	TAF5L	PCDHA1
NDST1	GABBR1	PSMG2	POLE2	GOLGA6L2	ZNF628	LINGO3
UBE3D	TECRL	TP53	ACTR2	COMMD5	NAA40	DHRSX_X
TOM1	C17orf62	C1S	WDR81	ATP8B1	ELOA	CGB
MGAT1	SMEK2	DYRK3	ARPC3	SHOX2	SLC22A18AS	HSF2BP
N6AMT1	RREB1	ZNF354A	UVRAG	CCDC53	SRRD	EML5
MED23	PRR15	TEX43	CNOT4	WDR91	KMT2D	CDC16
B3GAT3	PVRL3	ZNF250	ACP5	SMARCB1	PKMYT1	OR2M2
COG2	MED23	PMF1	MRPS27	VHL	OTUD6B	SNTN
COG7	GDI2	HIPK2	DPM3	CTTN	FASTKD1	GLOD5
COG8	ABHD12	STARD4	C10orf131	B4GALT5	PI4KB	TAF15
PYROXD1	DYNC1LI2	EFHC2	C11orf96	AKNAD1	SIK1	CAMK1D
COG3	hsa-mir-2054	SHROOM2	MDFI	FBXW7	LOC103230378	C8orf74
TRIM28	COTL1	ABCC10	ATL1	RAVER2	GPRC5D	DEFB114
PCYT2	ZNF777	GCSAML	RAET1G	NPRL2	ABCC11	MAGED4
RASL10A	hsa-mir-3173	ADCY4	COMMD4	TAS2R43	LOC103227121	SPANXA1
PDS5B	VPS13A	C7orf77	ATP6V1C1	DSTYK	ADAM30	CT47A1
LCMT1	UGDH	TGFB2	SFN	A1BG	DHX29	SLC24A3
MED24	hsa-mir-542	PDE5A	CCDC115	TNPO3	SMARCB1	RASL10B
EXOC1	EXOC6	C4orf33	EIF4A3	ZNF792	ASXL1	RLTPR
WDR73	ACBD5	NTN5	KCNIP2	NRTN	LOC103231764	METTL21C
RAB6A	KISS1	RBMY1B	ERMP1	ANKMY2	GABRR3	hsa-mir-6733

## Sheet: Overlap top50
gene rank 1	gene rank 2	Number of overlapping genes	Overlapping genes
1	2	10	{'MED23', 'EXT1', 'B3GALT6', 'EXTL3', 'VAC14', 'SCAP', 'MBTPS2', 'TMEM106B', 'EXOC2', 'B4GALT7'}
1	3	3	{'TMEM106B', 'EXOC2', 'RGP1'}
1	4	0
1	5	0
1	6	0
1	7	0
2	1	10	{'MED23', 'EXT1', 'B3GALT6', 'EXTL3', 'VAC14', 'SCAP', 'MBTPS2', 'TMEM106B', 'EXOC2', 'B4GALT7'}
2	3	2	{'TMEM106B', 'EXOC2'}
2	4	1	{'ACE2'}
2	5	1	{'ACE2'}
2	6	1	{'ACE2'}
2	7	1	{'ACE2'}
3	1	3	{'TMEM106B', 'EXOC2', 'RGP1'}
3	2	2	{'TMEM106B', 'EXOC2'}
3	4	0
3	5	0
3	6	0
3	7	0
4	1	0
4	2	1	{'ACE2'}
4	3	0
4	5	13	{'ACE2', 'ACTR3', 'ARPC3', 'VPS29', 'COMMD2', 'RAB7A', 'COMMD3', 'ACTR2', 'WDR81', 'COMMD4', 'COMMD3-BMI1', 'CCDC22', 'VPS35'}
4	6	1	{'ACE2'}
4	7	1	{'ACE2'}
5	1	0
5	2	1	{'ACE2'}
5	3	0
5	4	13	{'ACE2', 'ACTR3', 'ARPC3', 'VPS29', 'COMMD2', 'RAB7A', 'COMMD3', 'ACTR2', 'WDR81', 'COMMD4', 'COMMD3-BMI1', 'CCDC22', 'VPS35'}
5	6	3	{'SMARCB1', 'ACE2', 'CTSL'}
5	7	2	{'ACE2', 'NPRL2'}
6	1	0
6	2	1	{'ACE2'}
6	3	0
6	4	1	{'ACE2'}
6	5	3	{'SMARCB1', 'ACE2', 'CTSL'}
6	7	1	{'ACE2'}
7	1	0
7	2	1	{'ACE2'}
7	3	0
7	4	1	{'ACE2'}
7	5	2	{'ACE2', 'NPRL2'}
7	6	1	{'ACE2'}
