# Supplementary material for: Identification of Cellular Factors Required for SARS-CoV-2 Replication
Source: Cells. 2021 Nov 13;10(11):3159. doi: 10.3390/cells10113159 (PMC8622730; doi:10.3390/cells10113159)
Supplement: Supplementary file 1 [file cells-10-03159-s001.zip › Tables/Supplementary Table S3 oligo.xlsx]

## Sheet: sgRNA oligo
	Table 1 Oligonucleotides sequences: sgRNA
	Primer	5’->3’ oligonucleotides sequences
	Non-Targeting Control 1 Forward sgRNA	CAC CGT GCA AGG ACC TGG TAT GAA C
	Non-Targeting Control 1 Reverse sgRNA	AAA CGT TCA TAC CAG GTC CTT GCA C
	Non-Targeting Control 2 Forward sgRNA	CAC CGT TGC AAT GCT GCT ATA GAA G
	Non-Targeting Control 2 Reverse sgRNA	AAA CCT TCT ATA GCA GCA TTG CAA C
	WNT9A Forward sgRNA	CAC CGG GCG CGG CAA GAT GCT GGA T
	WNT9A Reverse sgRNA	AAA CAT CCA GCA TCT TGC CGC GCC C
	B4GALT7 Forward sgRNA	CAC CGT CCG CAC GAT GTT CCC CTC G
	B4GALT7 Reverse sgRNA	AAA CCG AGG GGA ACA TCG TGC GGA C
	MACF1 Forward sgRNA	CAC CGT AAG TGC TTG TTG ACC CAC T
	MACF1 Reverse sgRNA	AAA CAG TGG GTC AAC AAG CAC TTA C
	ACE2 Forward sgRNA	CAC CGT GCT GCT CAG TCC ACC ATT G
	ACE2 Reverse sgRNA	AAA CCA ATG GTG GAC TGA GCA GCA C
	UBE4A Forward sgRNA	CAC CGC GCT TAT TAC TTC AAG ATC C
	UBE4A Reverse sgRNA	AAA CGG ATC TTG AAG TAA TAA GCG C
	SPATA25 Forward sgRNA	CAC CGG CTG TCA CCA CGG GTT CTA C
	SPATA25 Reverse sgRNA	AAA CGT AGA ACC CGT GGT GAC AGC C
	USP17L11 Forward sgRNA	CAC CGC ACC AAG TGC TCG TCC AAC T
	USP17L11 Reverse sgRNA	AAA CAG TTG GAC GAG CAC TTG GTG C
	UGT1A1 Forward sgRNA	CAC CGG GGT TCC AGT GTA CCG CCA C
	UGT1A1 Reverse sgRNA	AAA CGT GGC GGT ACA CTG GAA CCC C
	GAGE1 Forward sgRNA	CAC CGC GCA TAG GCC CAA TCA TTT C
	GAGE1 Reverse sgRNA	AAA CGA AAT GAT TGG GCC TAT GCG C
	PCDHGA1 Forward sgRNA	CAC CGA CTG GCG GAC GCC AAG ATC A
	PCDHGA1 Reverse sgRNA	AAA CTG ATC TTG GCG TCC GCC AGT C
	EPGN Forward sgRNA	CAC CGG AAG TTC TCA CAC CTT TGC C
	EPGN Reverse sgRNA	AAA CGG CAA AGG TGT GAG AAC TTC C
	Mir6860 Forward sgRNA	CAC CGC AGT TAA GCA TTG GGG AGT T
	Mir6860 Reverse sgRNA	AAA CAA CTC CCC AAT GCT TAA CTG C
	IL10RB Forward sgRNA	CAC CGC TTT CAC AGC TCA GTA CCT A
	IL10RB Reverse sgRNA	AAA CTA GGT ACT GAG CTG TGA AAG C

## Sheet: gene expression oligo
	Table 2 Oligonucleotides sequences: gene expression
	Primer	5’->3’ oligonucleotides sequences
	GAPDH Forward	CAT GAG AAG TAT GAC AAC AGC
	GAPDH Reverse	AGT CCT TCC ACG ATA CCA AAG
	ACE2 Forward	GGG ATC AGA GAT CGG AAG AAG M*M*A
	ACE2 Reverse	AGG AGG TCT GAA CAT CAT CAG TG
	EPGN Forward	TTT GGG AGT TCC AAT ATC AGC
	EPGN Reverse	TGT GAT TGG AGG TGT TAC AGT CA
	MACF1 Forward	GAA AAC GTT CAC CAA GTG GGT CAA C
	MACF1 Reverse	TGG CCA TCC CGC AGA TCT TCA TAA
	USP17 Forward	CAG AAG ACA CAG ACA GGC GA
	USP17 Reverse	GCT CTT TCC ACC AAG TGC TC
	PCDHGA1 Forward	GTG ACT GAA AGA ACA CTG GAC A
	PCDHGA1 Reverse	AGG AGT CCT GAT GGA AGA CTG
	GAGE1 Forward	GGA CCC GCC AAA TCC AGA GG
	GAGE1 Reverse	ACA TAG GAG CAG CCT GCA ACA
	M* - A or C

## Sheet: PCR oligo
	Table 3 Oligonucleotides sequences: PCR and qPCR reactions
	Primer	5’->3’ oligonucleotides sequences
	PCR Forward	ATG GAC TAT CAT ATG CTT ACC GTA ACT TG
	PCR Reverse	AAA AGC ACC GAC TCG GTG CCA C
	SARS-CoV-2 Forward	CAC ATT GGC ACC CGC AAT C
	SARS-CoV-2 Reverse	GAG GAA CGA GAA GAG GCT TG
	SARS-CoV-2 Probe	6 - FAM - ACT TCC TCA AGG AAC AAC ATT GCC A - BHQ1
	6-FAM - 6-Carboxyfluorescein, BHQ1 - Black Hole Quencher -1
