# Supplementary material for: Identification of Cellular Factors Required for SARS-CoV-2 Replication
Source: Cells. 2021 Nov 13;10(11):3159. doi: 10.3390/cells10113159 (PMC8622730; doi:10.3390/cells10113159)
Supplement: Supplementary file 1 [file cells-10-03159-s001.zip › Tables/Supplementary Table S4 enrichment analysis.xlsx]

## Sheet: GO Terms - Metascape
Category	Term	Description	Symbols
GO Biological Processes	GO:0097306	cellular response to alcohol	JUP, MAP4K1, UGT1A1, GRAMD1B
GO Biological Processes	GO:0071392	cellular response to estradiol stimulus	IL10, CFLAR, UGT1A1, ADORA1, EPGN, CDKN1C, COL4A3, B4GALT1, MAP2K1, PDCL3
GO Biological Processes	GO:0006310	DNA recombination	H1-3, IL10, TCF7, HSF2BP, RAD54B, FANCM, HELB, TDRD9, TUBB8, MAD1L1, CDC16, EPGN
GO Biological Processes	GO:0007276	gamete generation	CGB3, DAZ1, PRKACG, TSPY1, HSF2BP, SPANXA1, TXNRD3, TDRD9, SPATA25, TUBB8, SPATA31D3
GO Biological Processes	GO:0034113	heterotypic cell-cell adhesion	GCNT2, IL10, JUP, CTNNA3, ADORA1, ACE2
GO Biological Processes	GO:0007156	homophilic cell adhesion via plasma membrane adhesion molecules	L1CAM, PCDHGA1, PCDHA1, IGSF21, IGFN1, IL10
GO Biological Processes	GO:0009895	negative regulation of catabolic process	ADORA1, DAZ1, IL10, TAF15, LZTS1, SMG1, MTMR9, PDCL3
GO Biological Processes	GO:0016486	peptide hormone processing	CGB3, ACE2, AOPEP, RASL10B, ADORA1
GO Biological Processes	GO:0120031	plasma membrane bounded cell projection assembly	DYNC1I2, RAB5A, EVI5, ARHGEF26, TBC1D15, IFT22, CARMIL2, CFAP52, TBC1D32, TBC1D3
GO Biological Processes	GO:0120035	regulation of plasma membrane bounded cell projection organization	CUX1, L1CAM, MAP2K1, RAB5A, EVI5, CFLAR, LZTS1, MACF1, INPP5J, CAMK1D, TBC1D15, CARMIL2, OSTN, TBC1D3
GO Biological Processes	GO:0071900	regulation of protein serine/threonine kinase activity	ADORA1, CDKN1C, MAP2K1, DAZAP2, MAP4K1, HERC5, DIRAS1, DEFB114, EPGN
GO Cellular Components	GO:0001726	ruffle	RAB5A, MACF1, ARHGEF26, INPP5J, MTMR9, CARMIL2, ADORA1, CTNNA3, CWH43, SMG1
GO Cellular Components	GO:0098552	side of membrane	B4GALT1, GNB2, HLA-DQA1, JUP, MCAM, RAB5A, TGM3, ENOX1, SLC38A1, IGSF21, CARMIL2, L1CAM, MAP2K1, CTNNA3, TADA1
GO Molecular Functions	GO:0003924	GTPase activity	GNB2, RAB5A, RHOBTB3, IFT22, RASL10B, DIRAS1, RASEF, TUBB8, ADORA1
GO Molecular Functions	GO:0008194	UDP-glycosyltransferase activity	GCNT2, B4GALT1, UGT8, B4GALT7, UGT1A10, UGT1A1

## Sheet: GO Terms - David
Category	Term	Description
GO Biological Processes	GO:0086073	bundle of His cell-Purkinje myocyte adhesion involved in cell communication
GO Biological Processes	GO:0030154	cell differentiation
GO Biological Processes	GO:0071377	cellular response to glucagon stimulus
GO Biological Processes	GO:0051552	flavone metabolic process
GO Biological Processes	GO:0009813	flavonoid biosynthetic process
GO Biological Processes	GO:0052696	flavonoid glucuronidation
GO Biological Processes	GO:0098532	histone H3-K27 trimethylation
GO Biological Processes	GO:0007275	multicellular organism development
GO Biological Processes	GO:0032800	receptor biosynthetic process
GO Biological Processes	GO:1902017	regulation of cilium assembly
GO Biological Processes	GO:0031338	regulation of vesicle fusion
GO Biological Processes	GO:0007283	spermatogenesis
GO Molecular Functions	GO:0086083	cell adhesive protein binding involved in bundle of His cell-Purkinje myocyte communication
GO Molecular Functions	GO:0015020	glucuronosyltransferase activity

## Sheet: GO terms - TopGO - ParentChild
Category	Term	Description	Symbols (supporting after ParentChild reduction)
GO Biological Processes	GO:0090630	activation of GTPase activity	NPRL2, RAB5A
GO Biological Processes	GO:0043041	amino acid activation for nonribosomal peptide biosynthetic process	CFLAR, ELK1, GCG, IL10, METTL21C, OSTN, OTOP1, PRKACG, UGT1A1
GO Biological Processes	GO:0001525	angiogenesis	ACE2, ADORA1, CTNNA3, JUP
GO Biological Processes	GO:0060055	angiogenesis involved in wound healing	CFLAR, IL10, JUP, MAP4K1, METTL21C, UGT1A1
GO Biological Processes	GO:0019482	beta-alanine metabolic process	ADORA1, EPGN
GO Biological Processes	GO:0070980	biphenyl catabolic process	CFLAR, METTL21C, UGT1A1
GO Biological Processes	GO:0018879	biphenyl metabolic process	ADORA1, FRMD8, GCG, IL10, RAB5A, RASL10B
GO Biological Processes	GO:0086073	bundle of His cell-Purkinje myocyte adhesion involved in cell communication	MVP, NXF2, SMG1, TST
GO Biological Processes	GO:0044336	canonical Wnt signaling pathway involved in negative regulation of apoptotic process	B4GALT1, CDKN1C, DAZ1, FANCM, HSF2BP, IL10, MAP2K1, PRKACG, RAD54B, RHOBTB3, SPANXA1, SPATA25, SPATA31D3, TCF7, TDRD9, TSPY1, TUBB8, TXNRD3, XKRY
GO Biological Processes	GO:0086042	cardiac muscle cell-cardiac muscle cell adhesion	ACE2, ADORA1, CTNNA3, JUP
GO Biological Processes	GO:0060048	cardiac muscle contraction	AASDH
GO Biological Processes	GO:0044260	cellular macromolecule metabolic process	INPP5J, MTMR9
GO Biological Processes	GO:0097306	cellular response to alcohol	CTNNA3, JUP
GO Biological Processes	GO:0071384	cellular response to corticosteroid stimulus	ADORA1
GO Biological Processes	GO:0035690	cellular response to drug	CFLAR, DEFB114, ELK1, GRAMD1B, IL10, MAP4K1, METTL21C, UGT1A1, WNT9A
GO Biological Processes	GO:0071392	cellular response to estradiol stimulus	TCF7
GO Biological Processes	GO:0071377	cellular response to glucagon stimulus	ADD2, INPP5J
GO Biological Processes	GO:0032870	cellular response to hormone stimulus	UGT1A1, UGT1A10
GO Biological Processes	GO:1901655	cellular response to ketone	METTL21C
GO Biological Processes	GO:0071396	cellular response to lipid	IL10
GO Biological Processes	GO:1901701	cellular response to oxygen-containing compound	ADORA1, CTNNA3, JUP
GO Biological Processes	GO:0071466	cellular response to xenobiotic stimulus	CTNNA3, GCNT2, IL10, JUP
GO Biological Processes	GO:0009440	cyanate catabolic process	ADORA1, DAZ1, IL10, LZTS1, MTMR9, PDCL3
GO Biological Processes	GO:0009439	cyanate metabolic process	IL10, LZTS1, MTMR9
GO Biological Processes	GO:0016482	cytosolic transport	OSTN
GO Biological Processes	GO:0009582	detection of abiotic stimulus	MTMR9
GO Biological Processes	GO:0009590	detection of gravity	ACE2, ADORA1, CTNNA3, JUP
GO Biological Processes	GO:0046351	disaccharide biosynthetic process	ADORA1, EPGN
GO Biological Processes	GO:0006310	DNA recombination	TST
GO Biological Processes	GO:0006269	DNA replication, synthesis of RNA primer	IL10
GO Biological Processes	GO:0030538	embryonic genitalia morphogenesis	ACE2, ADORA1, B4GALT1, B4GALT7, CDKN1C, CFLAR, COL4A3, EPGN, GCNT2, IKZF3, IL10, JUP, MAB21L2, MAD1L1, MAP2K1, PDCL3, PRAMEF15, SULT2B1, TCF7, WNT9A
GO Biological Processes	GO:0048619	embryonic hindgut morphogenesis	TCF7
GO Biological Processes	GO:0060669	embryonic placenta morphogenesis	GCG
GO Biological Processes	GO:0048730	epidermis morphogenesis	CUX1, L1CAM, MACF1, MAP2K1
GO Biological Processes	GO:0051236	establishment of RNA localization	CDKN1C
GO Biological Processes	GO:0045229	external encapsulating structure organization	ACE2
GO Biological Processes	GO:0051552	flavone metabolic process	ENOX1
GO Biological Processes	GO:0052696	flavonoid glucuronidation	CAMK1D, CFLAR, CUX1, INPP5J, L1CAM, LZTS1, MACF1, MAP2K1, OSTN, RAB5A
GO Biological Processes	GO:0009812	flavonoid metabolic process	UGT1A1, UGT1A10
GO Biological Processes	GO:0031069	hair follicle morphogenesis	UGT1A1, UGT1A10
GO Biological Processes	GO:0034113	heterotypic cell-cell adhesion	TCF7
GO Biological Processes	GO:0008628	hormone-mediated apoptotic signaling pathway	ADORA1, EPGN
GO Biological Processes	GO:0045104	intermediate filament cytoskeleton organization	OTOP1
GO Biological Processes	GO:0036438	maintenance of lens transparency	EVI5, TBC1D15, TBC1D3
GO Biological Processes	GO:0005996	monosaccharide metabolic process	KRT71, MACF1
GO Biological Processes	GO:0010507	negative regulation of autophagy	UGT1A1
GO Biological Processes	GO:0009895	negative regulation of catabolic process	L1CAM, MACF1
GO Biological Processes	GO:0031330	negative regulation of cellular catabolic process	IL10
GO Biological Processes	GO:0042321	negative regulation of circadian sleep/wake cycle, sleep	B4GALT1, CDKN1C, DAZ1, FANCM, HSF2BP, IL10, MAP2K1, PRKACG, RAD54B, RHOBTB3, SPANXA1, SPATA25, SPATA31D3, TCF7, TDRD9, TSPY1, TUBB8, TXNRD3, XKRY
GO Biological Processes	GO:0060302	negative regulation of cytokine activity	CFLAR, JUP, MAP4K1, METTL21C
GO Biological Processes	GO:1903860	negative regulation of dendrite extension	TST
GO Biological Processes	GO:1903944	negative regulation of hepatocyte apoptotic process	JUP
GO Biological Processes	GO:0032701	negative regulation of interleukin-18 production	CDKN1C, EPGN, FANCM, MAD1L1, RAD54B, TDRD9, TUBB8
GO Biological Processes	GO:1900453	negative regulation of long-term synaptic depression	CFLAR, DEFB114, ELK1, GCG, GRAMD1B, IL10, JUP, MAP4K1, METTL21C, OTOP1, PRKACG, UGT1A1, WNT9A
GO Biological Processes	GO:0045347	negative regulation of MHC class II biosynthetic process	CFLAR
GO Biological Processes	GO:0070256	negative regulation of mucus secretion	DEFB114, FRMD8
GO Biological Processes	GO:0030886	negative regulation of myeloid dendritic cell activation	CFLAR, IL10, METTL21C, UGT1A1
GO Biological Processes	GO:1901740	negative regulation of myoblast fusion	CFLAR
GO Biological Processes	GO:0032900	negative regulation of neurotrophin production	ADORA1, JUP, OTOP1
GO Biological Processes	GO:0032272	negative regulation of protein polymerization	CFLAR, ELK1
GO Biological Processes	GO:1903427	negative regulation of reactive oxygen species biosynthetic process	GRAMD1B, JUP, MAP4K1, UGT1A1
GO Biological Processes	GO:0035814	negative regulation of renal sodium excretion	CWH43, INPP5J, MTMR9, RAB5A, SMG1
GO Biological Processes	GO:1904057	negative regulation of sensory perception of pain	DEFB114, FRMD8
GO Biological Processes	GO:0034242	negative regulation of syncytium formation by plasma membrane fusion	GCG, PRKACG
GO Biological Processes	GO:0032898	neurotrophin production	ADORA1, IL10
GO Biological Processes	GO:0015931	nucleobase-containing compound transport	EVI5, MAP2K1, RAB5A, RHOBTB3
GO Biological Processes	GO:0048285	organelle fission	HELB
GO Biological Processes	GO:0046488	phosphatidylinositol metabolic process	IL10
GO Biological Processes	GO:0046839	phospholipid dephosphorylation	B4GALT1, GCG, UGT1A1, UGT1A10
GO Biological Processes	GO:0034587	piRNA metabolic process	IL10
GO Biological Processes	GO:0045773	positive regulation of axon extension	CAMK1D, CFLAR, CUX1, INPP5J, L1CAM, LZTS1, MACF1, MAP2K1, OSTN, RAB5A
GO Biological Processes	GO:0050772	positive regulation of axonogenesis	ADORA1, CDKN1C, CFLAR, DAZAP2, DEFB114, EPGN, GCG, GCNT2, HERC5, INPP5J, KCTD20, MAP2K1, MAP4K1, MTMR9, MVP, NPRL2, PDCL3, PRKACG
GO Biological Processes	GO:0010770	positive regulation of cell morphogenesis involved in differentiation	GCNT2, IL10
GO Biological Processes	GO:0031346	positive regulation of cell projection organization	IL10
GO Biological Processes	GO:0045741	positive regulation of epidermal growth factor-activated receptor activity	ACE2, IL10
GO Biological Processes	GO:0050679	positive regulation of epithelial cell proliferation	L1CAM, MACF1, MAP2K1
GO Biological Processes	GO:1901186	positive regulation of ERBB signaling pathway	B4GALT1, MCAM
GO Biological Processes	GO:0035948	positive regulation of gluconeogenesis by positive regulation of transcription from RNA polymerase II promoter	TCF7
GO Biological Processes	GO:0034116	positive regulation of heterotypic cell-cell adhesion	B4GALT1, CFLAR, EPGN, IL10, PDCL3
GO Biological Processes	GO:0010976	positive regulation of neuron projection development	B4GALT1, COL4A3, EPGN, IL10, JUP, MCAM, MEOX2, PDCL3
GO Biological Processes	GO:0051047	positive regulation of secretion	ADORA1, MVP, NXF2, SMG1, TST
GO Biological Processes	GO:0008213	protein alkylation	CTNNA3, JUP
GO Biological Processes	GO:0010737	protein kinase A signaling	ADORA1
GO Biological Processes	GO:0002175	protein localization to paranode region of axon	CFLAR, ELK1, MAP4K1, METTL21C
GO Biological Processes	GO:0032800	receptor biosynthetic process	CDKN1C, IL10
GO Biological Processes	GO:2000286	receptor internalization involved in canonical Wnt signaling pathway	UGT1A1
GO Biological Processes	GO:1903115	regulation of actin filament-based movement	CFLAR, IL10
GO Biological Processes	GO:0051955	regulation of amino acid transport	B4GALT1
GO Biological Processes	GO:2000785	regulation of autophagosome assembly	ADORA1
GO Biological Processes	GO:0010506	regulation of autophagy	ADORA1
GO Biological Processes	GO:0055117	regulation of cardiac muscle contraction	AASDH
GO Biological Processes	GO:0031344	regulation of cell projection organization	TGM3
GO Biological Processes	GO:0042127	regulation of cell proliferation	CAMK1D, CFLAR, CUX1, L1CAM, MACF1, MAP2K1
GO Biological Processes	GO:1903775	regulation of DNA double-strand break processing	FANCM, HELB, IL10, RAD54B, TCF7
GO Biological Processes	GO:0007176	regulation of epidermal growth factor-activated receptor activity	RAB5A
GO Biological Processes	GO:1903943	regulation of hepatocyte apoptotic process	CFLAR, METTL21C, UGT1A1, UGT1A10
GO Biological Processes	GO:0034114	regulation of heterotypic cell-cell adhesion	KRT71, TGM3
GO Biological Processes	GO:0045354	regulation of interferon-alpha biosynthetic process	HELB
GO Biological Processes	GO:1902746	regulation of lens fiber cell differentiation	ADORA1
GO Biological Processes	GO:0090235	regulation of metaphase plate congression	MVP, NXF2, SMG1, TST
GO Biological Processes	GO:0006937	regulation of muscle contraction	GCG, PRKACG
GO Biological Processes	GO:0030885	regulation of myeloid dendritic cell activation	CAMK1D, CFLAR, CUX1, L1CAM, MACF1, MAP2K1
GO Biological Processes	GO:0010975	regulation of neuron projection development	SULT2B1
GO Biological Processes	GO:0032899	regulation of neurotrophin production	ACE2, ADORA1
GO Biological Processes	GO:0032242	regulation of nucleoside transport	CFLAR
GO Biological Processes	GO:0019220	regulation of phosphate metabolic process	UGT8
GO Biological Processes	GO:0060304	regulation of phosphatidylinositol dephosphorylation	MAP2K1, RAB5A
GO Biological Processes	GO:0120035	regulation of plasma membrane bounded cell projection organization	TUBB8
GO Biological Processes	GO:0051931	regulation of sensory perception	MAD1L1, MAP2K1
GO Biological Processes	GO:0006942	regulation of striated muscle contraction	IL10, LZTS1, MTMR9, NPRL2, RAB5A
GO Biological Processes	GO:1904467	regulation of tumor necrosis factor secretion	ADORA1
GO Biological Processes	GO:0044088	regulation of vacuole organization	CFLAR
GO Biological Processes	GO:0000003	reproduction	ACE2, ADORA1, CTNNA3, JUP
GO Biological Processes	GO:0022414	reproductive process	DAZ1, IL10, LZTS1, MTMR9, PDCL3
GO Biological Processes	GO:0097327	response to antineoplastic agent	CFLAR, IL10, UGT1A1
GO Biological Processes	GO:0034465	response to carbon monoxide	GCNT2, IL10
GO Biological Processes	GO:0031960	response to corticosteroid	NPRL2, RAB5A
GO Biological Processes	GO:0071680	response to indole-3-methanol	MEOX2
GO Biological Processes	GO:1901654	response to ketone	BEND3, GCG, METTL21C, PRMT3
GO Biological Processes	GO:0033574	response to testosterone	IL10
GO Biological Processes	GO:0006403	RNA localization	IL10
GO Biological Processes	GO:0002568	somatic diversification of T cell receptor genes	CAMK1D, CFLAR, CUX1, INPP5J, L1CAM, LZTS1, MACF1, MAP2K1, OSTN
GO Biological Processes	GO:0001757	somite specification	ADORA1
GO Biological Processes	GO:0007056	spindle assembly involved in female meiosis	GCNT2
GO Biological Processes	GO:0000103	sulfate assimilation	UGT1A1, UGT1A10
GO Biological Processes	GO:0033015	tetrapyrrole catabolic process	TDRD9
GO Biological Processes	GO:0048538	thymus development	UGT1A1
GO Biological Processes	GO:0015827	tryptophan transport	MAD1L1
GO Biological Processes	GO:1990774	tumor necrosis factor secretion	UGT1A1, UGT1A10
GO Biological Processes	GO:0007624	ultradian rhythm	ACE2, ADORA1, B4GALT1, B4GALT7, BEND3, CAMK1D, CDC16, CDKN1C, CFLAR, COL4A3, CUX1, CWH43, DAZ1, DAZAP2, DCUN1D2, DEFB114, EBF4, ELK1, EPGN, FAM83G, FANCM, GCG, GCNT2, HELB, HERC5, HOXD11, HSF2BP, IKZF3, IL10, INPP5J, JUP, LRR1, LZTS1, MAP2K1, MAP4K1, MEOX2, METTL21C, MRPL23, MRPS17, MVP, NPRL2, PAPPA2, PDCL3, POLR3A, POMK, PRAMEF15, PRKACG, PRMT3, RAB5A, RAD54B, SMG1, TADA1, TAF15, TCF7, TDRD9, T…
GO Biological Processes	GO:0006063	uronic acid metabolic process	CFLAR, ELK1, MAP4K1, METTL21C
GO Biological Processes	GO:0098927	vesicle-mediated transport between endosomal compartments	KRT71, TGM3
GO Biological Processes	GO:0052697	xenobiotic glucuronidation	ADORA1
GO Cellular Components	GO:0070161	anchoring junction	FANCM
GO Cellular Components	GO:0098651	basement membrane collagen trimer	COL4A3
GO Cellular Components	GO:0071664	catenin-TCF7L2 complex	FANCM
GO Cellular Components	GO:0031252	cell leading edge	ADD2
GO Cellular Components	GO:0098559	cytoplasmic side of early endosome membrane	ADORA1, ARHGEF26, CTNNA3, INPP5J, MACF1, MTMR9, RAB5A
GO Cellular Components	GO:0010009	cytoplasmic side of endosome membrane	JUP
GO Cellular Components	GO:0043198	dendritic shaft	ADORA1, ELK1, INPP5J, L1CAM, LZTS1, RAB5A
GO Cellular Components	GO:0097447	dendritic tree	CFLAR
GO Cellular Components	GO:0030057	desmosome	NXF2
GO Cellular Components	GO:0008290	F-actin capping protein complex	CTNNA3, JUP
GO Cellular Components	GO:0071821	FANCM-MHF complex	IL10RB
GO Cellular Components	GO:0043240	Fanconi anaemia nuclear complex	NPRL2
GO Cellular Components	GO:0005916	fascia adherens	B4GALT1, ENOX1, HLA-DQA1, IGSF21, JUP, MCAM, RAB5A, TGM3
GO Cellular Components	GO:1990130	GATOR1 complex	INPP5J, LZTS1
GO Cellular Components	GO:0032002	interleukin-28 receptor complex	ARHGEF26, INPP5J, MACF1, MTMR9, RAB5A
GO Cellular Components	GO:0042272	nuclear RNA export factor complex	RAB5A
GO Cellular Components	GO:0098842	postsynaptic early endosome	B4GALT1, CTNNA3, GNB2, IGSF21, JUP, L1CAM, MAP2K1, MCAM, TADA1
GO Cellular Components	GO:0097342	ripoptosome	RAB5A
GO Cellular Components	GO:0001726	ruffle	B4GALT1, JUP
GO Cellular Components	GO:0098552	side of membrane	RAB5A
GO Molecular Functions	GO:0004027	alcohol sulfotransferase activity	B4GALT1, B4GALT7, GCNT2, UGT1A1, UGT1A10, UGT8
GO Molecular Functions	GO:0015616	DNA translocase activity	GRAMD1B
GO Molecular Functions	GO:0019003	GDP binding	HERC5
GO Molecular Functions	GO:0031769	glucagon receptor binding	OTOP1
GO Molecular Functions	GO:0032795	heterotrimeric G-protein binding	SULT2B1
GO Molecular Functions	GO:0016817	hydrolase activity, acting on acid anhydrides	B4GALT1, B4GALT7, GCNT2, UGT1A1, UGT1A10, UGT8
GO Molecular Functions	GO:0004920	interleukin-10 receptor activity	RAD54B
GO Molecular Functions	GO:0005141	interleukin-10 receptor binding	B4GALT1, B4GALT7
GO Molecular Functions	GO:0042296	ISG15 transferase activity	TXNDC12, TXNRD3
GO Molecular Functions	GO:0030145	manganese ion binding	IL10
GO Molecular Functions	GO:0008349	MAP kinase kinase kinase kinase activity	GRAMD1B, SULT2B1, UGT1A1
GO Molecular Functions	GO:0099582	neurotransmitter receptor activity involved in regulation of presynaptic cytosolic calcium ion concentration	ADORA1
GO Molecular Functions	GO:0004982	N-formyl peptide receptor activity	MAP4K1
GO Molecular Functions	GO:0001882	nucleoside binding	GPR32
GO Molecular Functions	GO:0016667	oxidoreductase activity, acting on a sulfur group of donors	DIRAS1, RAB5A, RASEF
GO Molecular Functions	GO:0070300	phosphatidic acid binding	JUP
GO Molecular Functions	GO:0015252	proton channel activity	ADORA1, DIRAS1, RAB5A, RASEF, RASL10B, RHOBTB3, TUBB8
GO Molecular Functions	GO:0035639	purine ribonucleoside triphosphate binding	DIRAS1, DYNC1I2, FANCM, GNB2, HELB, MACF1, RAB5A, RAD54B, RASEF, RASL10B, RHOBTB3, TDRD9, TUBB8
GO Molecular Functions	GO:0003724	RNA helicase activity	ADORA1
GO Molecular Functions	GO:0005496	steroid binding	GCG
GO Molecular Functions	GO:0005199	structural constituent of cell wall	IL10RB
GO Molecular Functions	GO:0016757	transferase activity, transferring glycosyl groups	AASDH, CAMK1D, DIRAS1, FANCM, HELB, MAP2K1, MAP4K1, POMK, PRKACG, RAB5A, RAD54B, RASEF, RASL10B, RHOBTB3, SMG1, TDRD9, TUBB8
GO Molecular Functions	GO:0008194	UDP-glycosyltransferase activity	FANCM, RAD54B, TDRD9

## Sheet: Pathway Enrichment Analysis
	Analysis platform	Term	Description	Gene enrichment
	Metascape	hsa05213	Endometrial cancer	ELK1, MAP2K1, TCF7, CTNNA3, PRKACG, HLA-DQA1, WNT9A, MAD1L1, CDC16, COL4A3, GNB2, JUP, TXNRD3, NPRL2, CAMK1D, CGB3
		hsa04962	Vasopressin-regulated water reabsorption	DYNC1I2, PRKACG, RAB5A, COL4A3, IL10
		hsa00140	Steroid hormone biosynthesis	SULT2B1, UGT1A10, UGT1A1
	GSEA	hsa00982	Drug metabolism - cytochrome P450	UGT1A1, UGT1A10
		hsa00980	Metabolism of xenobiotics by cytochrome P450	UGT1A1, UGT1A10
		hsa00983	Drug metabolism - other enzymes	UGT1A1, UGT1A10
		hsa00830	Retinol metabolism	UGT1A1, UGT1A10
		hsa00500	Starch and sucrose metabolism	UGT1A1, UGT1A10
		hsa00860	Porphyrin and chlorophyll metabolism	UGT1A1, UGT1A10
		hsa00040	Pentose and glucuronate interconversions	UGT1A1, UGT1A10
	DAVID	null	NULL
